# Supplementary material for: Crystal structure of μ6-chlorido-nona­kis­(μ-4-chloro­pyrazolato)bis-μ3-methoxo-hexa­copper(II)
Source: Acta Crystallogr E Crystallogr Commun. 2017 Jan 27;73(Pt 2):266–9. doi: 10.1107/S2056989017001189 (PMC5290579; doi:10.1107/S2056989017001189)
Supplement: Supplementary file 1 [file e-73-00266-sup1.cif]

##############################################################################
#                                                                            #
# This CIF contains the data in a paper accepted for publication in          #
# Acta Crystallographica Section E. It conforms to the requirements of       #
# Notes for Authors for Acta Crystallographica Section E, and has been       #
# peer reviewed under the auspices of the IUCr Commission on Journals.       #
#                                                                            #
# Full details of the Crystallographic Information File format               #
# are given in the paper "The Crystallographic Information File (CIF):       #
# a New Standard Archive File for Crystallography" by S. R. Hall, F. H.      #
# Allen and I. D. Brown [Acta Cryst. (1991), A47, 655-685].                  #
#                                                                            #
# The current version of the core CIF dictionary is obtainable from          #
# ftp://ftp.iucr.org/pub/cif_core.dic.                                       #
#                                                                            #
# Software is freely available for graphical display of the structure(s)     #
# in this CIF. For information consult the CIF software page                 #
# http://www.iucr.org/resources/cif/software.                                #
#                                                                            #
# This file may be used for bona fide research purposes within the           #
# scientific community so long as proper attribution is given to the journal # 
# article from which it was obtained.                                        #
#                                                                            #
##############################################################################
data_I
_audit_creation_method
;
Olex2 1.2
(compiled 2016.11.30 svn.r3356 for OlexSys, GUI svn.r5269)
;
_journal_date_recd_electronic     2016-12-19
_journal_date_accepted     2017-01-23
_journal_name_full     'Acta Crystallographica, Section E'
_journal_year     2017
_journal_volume     73
_journal_issue      2
_journal_page_first     266
_journal_page_last     269
_journal_paper_category     GM
_journal_paper_doi     10.1107/S2056989017001189
_journal_coeditor_code     WM5353
_publ_contact_author_name     'Raphael G. Raptis'
_publ_contact_author_address
;
Department of Chemistry and Biochemistry,
Florida International University,
11200 SW 8th Street,
Miami, FL 33199
USA
;
_publ_contact_author_email     'raphael.raptis@fiu.edu'
_publ_contact_author_fax     '305-348-3772'
_publ_contact_author_phone     ?
_publ_section_title
;\
Crystal structure of
\m~6~-chlorido-nonakis(\m-4-chloropyrazolato)bis-\m~3~-methoxo-\
hexacopper(II)
;
loop_
    _publ_author_name
    _publ_author_footnote
    _publ_author_address
    'Shi, Kaige' .
;
Department of Chemistry and Biochemistry,
Florida International University,
11200 SW 8th Street,
Miami, FL 33199
USA
;
    'Mathivathanan, Logesh' .
;
Department of Chemistry and Biochemistry,
Florida International University,
11200 SW 8th Street,
Miami, FL 33199
USA
;
    'Raptis, Raphael G.' .
;
Department of Chemistry and Biochemistry,
Florida International University,
11200 SW 8th Street,
Miami, FL 33199
USA
;
_publ_section_synopsis
;
The hexanuclear copper pyrazolato complex has a trigonal prismatic shape and
contains an encapsulated chloride ligand.
;
_chemical_name_systematic
;
\m~6~-Chlorido-nonakis(\m-4-chloropyrazolato)bis-\m~3~-methoxo-hexacopper(II)
;
_chemical_name_common     ?
_chemical_formula_moiety     'C29 H24 Cl10 Cu6 N18 O2'
_chemical_formula_sum     'C29 H24 Cl10 Cu6 N18 O2'
_chemical_formula_iupac     '[Cu6 (C3 H2 Cl1 N2)9 (C H3 O)2 Cl]'
_chemical_formula_weight     1392.40
_chemical_melting_point     ?
_shelx_space_group_comment
;
The symmetry employed for this shelxl refinement is uniquely defined
by the following loop, which should always be used as a source of
symmetry information in preference to the above space-group names.
They are only intended as comments.
;
_space_group_crystal_system     orthorhombic
_space_group_name_H-M_alt     'P b c n'
_space_group_name_Hall     '-P 2n 2ab'
loop_
    _space_group_symop_operation_xyz
    'x, y, z'
    '-x+1/2, -y+1/2, z+1/2'
    '-x, y, -z+1/2'
    'x+1/2, -y+1/2, -z'
    '-x, -y, -z'
    'x-1/2, y-1/2, -z-1/2'
    'x, -y, z-1/2'
    '-x-1/2, y-1/2, z'
_cell_length_a     16.565(3)
_cell_length_b     18.474(4)
_cell_length_c     14.606(3)
_cell_angle_alpha     90
_cell_angle_beta     90
_cell_angle_gamma     90
_cell_volume     4470.1(15)
_cell_formula_units_Z     4
_cell_measurement_reflns_used     9133
_cell_measurement_theta_min     3.03
_cell_measurement_theta_max     28.58
_cell_measurement_temperature     299(2)
_exptl_crystal_description     'cuboctahedron'
_exptl_crystal_colour     green
_exptl_crystal_size_max     0.208
_exptl_crystal_size_mid     0.203
_exptl_crystal_size_min     0.16
_exptl_crystal_density_diffrn     2.069
_exptl_crystal_density_meas     ?
_exptl_crystal_density_method     ?
_exptl_crystal_F_000     2736
_exptl_absorpt_coefficient_mu     3.456
_exptl_absorpt_correction_type     multi-scan
_exptl_absorpt_process_details
;
(<i>SADABS</i>; Bruker, 2015)
;
_shelx_estimated_absorpt_T_min     ?
_shelx_estimated_absorpt_T_max     ?
_exptl_absorpt_correction_T_min     0.6708
_exptl_absorpt_correction_T_max     0.7454
_diffrn_ambient_temperature     299(2)
_diffrn_radiation_type     MoK\a
_diffrn_radiation_wavelength     0.71073
_diffrn_measurement_device_type     'Bruker D8 Quest CMOS'
_diffrn_measurement_method     '\f and \w scans'
_diffrn_detector_area_resol_mean     ?
_diffrn_reflns_number     63202
_diffrn_reflns_av_R_equivalents     0.0261
_diffrn_reflns_theta_min     2.884
_diffrn_reflns_theta_max     28.637
_diffrn_reflns_theta_full     26.000
_diffrn_measured_fraction_theta_max     0.996
_diffrn_measured_fraction_theta_full     0.999
_diffrn_reflns_limit_h_min     -22
_diffrn_reflns_limit_h_max     22
_diffrn_reflns_limit_k_min     -24
_diffrn_reflns_limit_k_max     24
_diffrn_reflns_limit_l_min     -19
_diffrn_reflns_limit_l_max     19
_diffrn_standards_number     0
_refine_special_details     ?
_reflns_number_total     5726
_reflns_number_gt     4647
_reflns_threshold_expression     'I > 2\s(I)'
_refine_ls_structure_factor_coef     Fsqd
_refine_ls_matrix_type     full
_refine_ls_R_factor_all     0.0533
_refine_ls_R_factor_gt     0.0410
_refine_ls_wR_factor_gt     0.1096
_refine_ls_wR_factor_ref     0.1190
_refine_ls_goodness_of_fit_ref     1.078
_refine_ls_restrained_S_all     1.078
_refine_ls_number_reflns     5726
_refine_ls_number_parameters     296
_refine_ls_number_restraints     0
_refine_ls_hydrogen_treatment     constr
_refine_ls_weighting_scheme     calc
_refine_ls_weighting_details
             'w=1/[\s^2^(Fo^2^)+(0.0520P)^2^+10.4940P] where P=(Fo^2^+2Fc^2^)/3'
_atom_sites_solution_hydrogens     geom
_atom_sites_solution_primary     ?
_atom_sites_solution_secondary     ?
_refine_ls_shift/su_max     0.000
_refine_ls_shift/su_mean     0.000
_refine_diff_density_max     0.746
_refine_diff_density_min     -1.587
_refine_ls_extinction_method     none
_refine_ls_extinction_coef     .
loop_
    _atom_type_symbol
    _atom_type_description
    _atom_type_scat_dispersion_real
    _atom_type_scat_dispersion_imag
    _atom_type_scat_source
    'C' 'C' 0.0033 0.0016
                         'International Tables Vol C Tables 4.2.6.8 and 6.1.1.4'
    'H' 'H' 0.0000 0.0000
                         'International Tables Vol C Tables 4.2.6.8 and 6.1.1.4'
    'Cl' 'Cl' 0.1484 0.1585
                         'International Tables Vol C Tables 4.2.6.8 and 6.1.1.4'
    'Cu' 'Cu' 0.3201 1.2651
                         'International Tables Vol C Tables 4.2.6.8 and 6.1.1.4'
    'N' 'N' 0.0061 0.0033
                         'International Tables Vol C Tables 4.2.6.8 and 6.1.1.4'
    'O' 'O' 0.0106 0.0060
                         'International Tables Vol C Tables 4.2.6.8 and 6.1.1.4'
_computing_data_collection
;
APEX3 (Bruker, 2015)
;
_computing_cell_refinement
;
SAINT (Bruker, 2015)
;
_computing_data_reduction
;
SAINT (Bruker, 2015)
;
_computing_structure_solution
;
SHELXT (Sheldrick, 2015<i>a</i>)
;
_computing_structure_refinement
;
SHELXL2016 (Sheldrick, 2015<i>b</i>)
;
_computing_molecular_graphics
;
<i>OLEX2</i> (Dolomanov <i>et al.</i>,  2009) and Mercury (Macrae et al,
2008)
;
_computing_publication_material
;
<i>OLEX2</i> (Dolomanov <i>et al.</i>,  2009)
;
loop_
    _atom_site_type_symbol
    _atom_site_label
    _atom_site_fract_x
    _atom_site_fract_y
    _atom_site_fract_z
    _atom_site_U_iso_or_equiv
    _atom_site_adp_type
    _atom_site_calc_flag
    _atom_site_occupancy
    _atom_site_disorder_assembly
    _atom_site_disorder_group
    Cu Cu1 0.04492(3) 0.32824(2) 0.35296(3) 0.03365(12) Uani d 1 . .
    Cu Cu2 -0.03799(2) 0.17979(2) 0.41047(3) 0.03405(12) Uani d 1 . .
    Cu Cu3 0.13100(3) 0.17948(2) 0.29708(3) 0.03369(12) Uani d 1 . .
    O O1 0.07222(13) 0.22859(12) 0.40330(15) 0.0298(5) Uani d 1 . .
    Cl Cl1 0.04787(7) -0.11802(5) 0.36907(8) 0.0538(3) Uani d 1 . .
    Cl Cl4 0.36310(7) 0.07485(7) 0.03389(9) 0.0601(3) Uani d 1 . .
    Cl Cl2 -0.22199(7) 0.40543(7) 0.58300(9) 0.0641(3) Uani d 1 . .
    Cl Cl3 0.32409(9) 0.41018(7) 0.15094(10) 0.0758(4) Uani d 1 . .
    Cl Cl5 0.000000 0.62857(8) 0.250000 0.0824(6) Uani d 1 . .
    Cl Cl6 0.000000 0.23354(16) 0.250000 0.1040(8) Uani d 1 . .
    C C5 0.0483(2) -0.02467(18) 0.3635(2) 0.0358(7) Uani d 1 . .
    N N3 0.01229(17) 0.08926(15) 0.3792(2) 0.0345(6) Uani d 1 . .
    N N4 0.08520(17) 0.08802(15) 0.3377(2) 0.0349(6) Uani d 1 . .
    N N1 -0.04891(18) 0.33017(16) 0.4322(2) 0.0370(6) Uani d 1 . .
    N N5 0.1870(2) 0.27052(16) 0.2727(2) 0.0441(8) Uani d 1 . .
    C C2 -0.1503(2) 0.3569(2) 0.5233(3) 0.0428(8) Uani d 1 . .
    N N7 0.0146(2) 0.42174(15) 0.2927(2) 0.0382(7) Uani d 1 . .
    C C12 0.2735(2) 0.10042(19) 0.0850(3) 0.0383(8) Uani d 1 . .
    C C4 -0.0109(2) 0.02073(18) 0.3944(3) 0.0382(8) Uani d 1 . .
    H H4 -0.059153 0.006471 0.421373 0.046 Uiso calc 1 . .
    N N8 0.18357(18) 0.13431(16) 0.1875(2) 0.0362(6) Uani d 1 . .
    C C1 -0.0924(2) 0.3849(2) 0.4661(3) 0.0447(9) Uani d 1 . .
    H H1 -0.084759 0.433718 0.453080 0.054 Uiso calc 1 . .
    N N6 0.1507(2) 0.33235(16) 0.2976(2) 0.0419(7) Uani d 1 . .
    C C14 0.000000 0.5358(3) 0.250000 0.0471(13) Uani d 1 . .
    C C8 0.2558(3) 0.3612(2) 0.2127(3) 0.0469(9) Uani d 1 . .
    C C6 0.1075(2) 0.01918(19) 0.3278(3) 0.0399(8) Uani d 1 . .
    H H6 0.155241 0.003367 0.300986 0.048 Uiso calc 1 . .
    N N2 -0.07882(19) 0.26795(16) 0.4663(2) 0.0415(7) Uani d 1 . .
    C C11 0.2026(2) 0.1179(2) 0.0414(3) 0.0439(9) Uani d 1 . .
    H H11 0.193686 0.115749 -0.021388 0.053 Uiso calc 1 . .
    C C3 -0.1403(2) 0.2838(2) 0.5216(3) 0.0515(10) Uani d 1 . .
    H H3 -0.171220 0.250424 0.553841 0.062 Uiso calc 1 . .
    C C9 0.1920(3) 0.3877(2) 0.2616(3) 0.0504(10) Uani d 1 . .
    H H9 0.179311 0.436415 0.268681 0.060 Uiso calc 1 . .
    C C10 0.2602(2) 0.1112(2) 0.1762(3) 0.0427(8) Uani d 1 . .
    H H10 0.297665 0.103841 0.222717 0.051 Uiso calc 1 . .
    C C13 0.0244(3) 0.4907(2) 0.3198(3) 0.0478(9) Uani d 1 . .
    H H13 0.044351 0.505543 0.376243 0.057 Uiso calc 1 . .
    C C7 0.2509(3) 0.2874(2) 0.2207(3) 0.0587(12) Uani d 1 . .
    H H7 0.286269 0.254339 0.194252 0.070 Uiso calc 1 . .
    N N9 0.14862(17) 0.13828(17) 0.1038(2) 0.0385(7) Uani d 1 . .
    C C15 0.1151(3) 0.2292(2) 0.4877(3) 0.0468(9) Uani d 1 . .
    H H15A 0.125602 0.180297 0.506599 0.070 Uiso calc 1 . .
    H H15B 0.083328 0.253186 0.533459 0.070 Uiso calc 1 . .
    H H15C 0.165302 0.254366 0.479851 0.070 Uiso calc 1 . .
loop_
    _atom_site_aniso_label
    _atom_site_aniso_U_11
    _atom_site_aniso_U_22
    _atom_site_aniso_U_33
    _atom_site_aniso_U_12
    _atom_site_aniso_U_13
    _atom_site_aniso_U_23
    Cu1 0.0352(2) 0.0261(2) 0.0396(2) 0.00276(15) 0.00961(17) 0.00267(16)
    Cu2 0.0268(2) 0.0284(2) 0.0470(3) -0.00146(15) 0.00342(17) -0.00153(17)
    Cu3 0.0340(2) 0.0270(2) 0.0401(2) -0.00140(15) 0.00890(17) -0.00296(16)
    O1 0.0276(10) 0.0284(11) 0.0336(12) 0.0001(9) -0.0001(9) -0.0004(9)
    Cl1 0.0662(7) 0.0266(4) 0.0688(7) -0.0019(4) -0.0117(5) 0.0007(4)
    Cl4 0.0496(6) 0.0620(7) 0.0687(7) 0.0247(5) 0.0180(5) 0.0044(5)
    Cl2 0.0610(7) 0.0633(7) 0.0681(7) 0.0130(5) 0.0296(6) -0.0109(6)
    Cl3 0.0879(9) 0.0632(7) 0.0764(8) -0.0382(7) 0.0455(7) -0.0182(6)
    Cl5 0.1185(17) 0.0253(7) 0.1034(15) 0.000 0.0028(13) 0.000
    Cl6 0.113(2) 0.1012(18) 0.0981(17) 0.000 -0.0218(16) 0.000
    C5 0.0441(19) 0.0259(15) 0.0375(18) -0.0039(13) -0.0094(15) -0.0016(13)
    N3 0.0322(14) 0.0303(13) 0.0410(16) -0.0029(11) 0.0011(12) 0.0011(12)
    N4 0.0333(14) 0.0302(14) 0.0414(16) -0.0020(11) 0.0024(12) -0.0034(12)
    N1 0.0376(15) 0.0319(14) 0.0415(16) 0.0044(11) 0.0089(13) 0.0007(12)
    N5 0.0413(16) 0.0302(14) 0.061(2) -0.0016(13) 0.0199(15) -0.0056(14)
    C2 0.0399(19) 0.045(2) 0.043(2) 0.0057(16) 0.0091(16) -0.0078(16)
    N7 0.0451(17) 0.0255(13) 0.0439(16) 0.0009(12) 0.0064(14) 0.0003(12)
    C12 0.0344(17) 0.0342(17) 0.046(2) 0.0086(14) 0.0083(15) -0.0036(15)
    C4 0.0390(18) 0.0315(17) 0.044(2) -0.0054(14) -0.0022(15) 0.0031(14)
    N8 0.0358(15) 0.0314(14) 0.0415(16) 0.0033(12) 0.0056(13) -0.0024(12)
    C1 0.048(2) 0.0345(18) 0.051(2) 0.0058(16) 0.0153(18) -0.0011(16)
    N6 0.0426(17) 0.0305(15) 0.0526(19) -0.0034(12) 0.0162(15) -0.0010(13)
    C14 0.057(3) 0.023(2) 0.061(4) 0.000 0.008(3) 0.000
    C8 0.049(2) 0.042(2) 0.049(2) -0.0180(17) 0.0173(18) -0.0066(17)
    C6 0.0395(18) 0.0318(17) 0.048(2) 0.0013(14) 0.0001(16) -0.0071(15)
    N2 0.0365(15) 0.0312(14) 0.0569(19) 0.0008(12) 0.0148(14) -0.0003(13)
    C11 0.0415(19) 0.049(2) 0.0410(19) 0.0118(16) 0.0019(16) -0.0047(17)
    C3 0.043(2) 0.043(2) 0.068(3) -0.0017(17) 0.024(2) 0.0012(19)
    C9 0.053(2) 0.0336(18) 0.065(3) -0.0082(17) 0.020(2) -0.0008(18)
    C10 0.0385(19) 0.043(2) 0.046(2) 0.0094(15) -0.0017(16) -0.0017(16)
    C13 0.061(2) 0.0336(19) 0.049(2) -0.0001(17) 0.001(2) -0.0037(16)
    C7 0.055(2) 0.042(2) 0.079(3) -0.0071(19) 0.036(2) -0.012(2)
    N9 0.0304(14) 0.0407(16) 0.0444(17) 0.0036(12) 0.0013(12) -0.0019(13)
    C15 0.050(2) 0.049(2) 0.041(2) 0.0018(17) -0.0091(17) -0.0009(17)
_geom_special_details
;
 All esds (except the esd in the dihedral angle between two l.s. planes)
 are estimated using the full covariance matrix.  The cell esds are taken
 into account individually in the estimation of esds in distances, angles
 and torsion angles; correlations between esds in cell parameters are only
 used when they are defined by crystal symmetry.  An approximate (isotropic)
 treatment of cell esds is used for estimating esds involving l.s. planes.
;
loop_
    _geom_bond_atom_site_label_1
    _geom_bond_atom_site_label_2
    _geom_bond_site_symmetry_2
    _geom_bond_distance
    _geom_bond_publ_flag
    Cu1 O1 . 2.033(2) ?
    Cu1 Cl6 . 2.424(2) ?
    Cu1 N1 . 1.938(3) ?
    Cu1 N7 . 2.003(3) ?
    Cu1 N6 . 1.932(3) ?
    Cu2 O1 . 2.039(2) ?
    Cu2 Cl6 . 2.6222(13) ?
    Cu2 N3 . 1.923(3) ?
    Cu2 N2 . 1.943(3) ?
    Cu2 N9 3 1.998(3) ?
    Cu3 O1 . 2.044(2) ?
    Cu3 Cl6 . 2.4859(13) ?
    Cu3 N4 . 1.945(3) ?
    Cu3 N5 . 1.954(3) ?
    Cu3 N8 . 2.004(3) ?
    O1 C15 . 1.422(4) ?
    Cl1 C5 . 1.726(4) ?
    Cl4 C12 . 1.726(3) ?
    Cl2 C2 . 1.724(4) ?
    Cl3 C8 . 1.707(4) ?
    Cl5 C14 . 1.714(5) ?
    C5 C4 . 1.367(5) ?
    C5 C6 . 1.374(5) ?
    N3 N4 . 1.352(4) ?
    N3 C4 . 1.341(4) ?
    N4 C6 . 1.332(4) ?
    N1 C1 . 1.337(5) ?
    N1 N2 . 1.347(4) ?
    N5 N6 . 1.341(4) ?
    N5 C7 . 1.340(5) ?
    C2 C1 . 1.373(5) ?
    C2 C3 . 1.361(6) ?
    N7 N7 3 1.337(6) ?
    N7 C13 . 1.344(5) ?
    C12 C11 . 1.375(5) ?
    C12 C10 . 1.365(6) ?
    C4 H4 . 0.9300 ?
    N8 C10 . 1.350(5) ?
    N8 N9 . 1.354(4) ?
    C1 H1 . 0.9300 ?
    N6 C9 . 1.338(5) ?
    C14 C13 . 1.376(5) ?
    C14 C13 3 1.376(5) ?
    C8 C9 . 1.366(6) ?
    C8 C7 . 1.370(6) ?
    C6 H6 . 0.9300 ?
    N2 C3 . 1.333(5) ?
    C11 H11 . 0.9300 ?
    C11 N9 . 1.331(5) ?
    C3 H3 . 0.9300 ?
    C9 H9 . 0.9300 ?
    C10 H10 . 0.9300 ?
    C13 H13 . 0.9300 ?
    C7 H7 . 0.9300 ?
    C15 H15A . 0.9600 ?
    C15 H15B . 0.9600 ?
    C15 H15C . 0.9600 ?
loop_
    _geom_angle_atom_site_label_1
    _geom_angle_atom_site_label_2
    _geom_angle_atom_site_label_3
    _geom_angle_site_symmetry_1
    _geom_angle_site_symmetry_3
    _geom_angle
    _geom_angle_publ_flag
    O1 Cu1 Cl6 . . 68.85(8) ?
    N1 Cu1 O1 . . 88.80(11) ?
    N1 Cu1 Cl6 . . 97.90(10) ?
    N1 Cu1 N7 . . 92.60(13) ?
    N7 Cu1 O1 . . 174.64(11) ?
    N7 Cu1 Cl6 . . 105.83(10) ?
    N6 Cu1 O1 . . 89.16(11) ?
    N6 Cu1 Cl6 . . 92.69(10) ?
    N6 Cu1 N1 . . 167.67(14) ?
    N6 Cu1 N7 . . 90.55(13) ?
    O1 Cu2 Cl6 . . 64.64(7) ?
    N3 Cu2 O1 . . 89.11(11) ?
    N3 Cu2 Cl6 . . 90.76(11) ?
    N3 Cu2 N2 . . 168.32(14) ?
    N3 Cu2 N9 . 3 92.22(13) ?
    N2 Cu2 O1 . . 87.86(11) ?
    N2 Cu2 Cl6 . . 98.10(11) ?
    N2 Cu2 N9 . 3 92.65(13) ?
    N9 Cu2 O1 3 . 170.36(11) ?
    N9 Cu2 Cl6 3 . 105.78(9) ?
    O1 Cu3 Cl6 . . 67.41(7) ?
    N4 Cu3 O1 . . 88.20(11) ?
    N4 Cu3 Cl6 . . 95.32(11) ?
    N4 Cu3 N5 . . 171.42(14) ?
    N4 Cu3 N8 . . 92.93(12) ?
    N5 Cu3 O1 . . 88.99(11) ?
    N5 Cu3 Cl6 . . 91.07(12) ?
    N5 Cu3 N8 . . 90.38(13) ?
    N8 Cu3 O1 . . 176.34(11) ?
    N8 Cu3 Cl6 . . 109.00(9) ?
    Cu1 O1 Cu2 . . 102.70(10) ?
    Cu1 O1 Cu3 . . 103.49(10) ?
    Cu2 O1 Cu3 . . 105.62(10) ?
    C15 O1 Cu1 . . 114.7(2) ?
    C15 O1 Cu2 . . 113.9(2) ?
    C15 O1 Cu3 . . 115.0(2) ?
    Cu1 Cl6 Cu1 3 . 87.60(10) ?
    Cu1 Cl6 Cu2 3 . 138.95(6) ?
    Cu1 Cl6 Cu2 . 3 138.95(6) ?
    Cu1 Cl6 Cu2 3 3 78.02(2) ?
    Cu1 Cl6 Cu2 . . 78.02(2) ?
    Cu1 Cl6 Cu3 3 3 81.39(2) ?
    Cu1 Cl6 Cu3 . . 81.39(2) ?
    Cu1 Cl6 Cu3 . 3 136.85(6) ?
    Cu1 Cl6 Cu3 3 . 136.85(6) ?
    Cu2 Cl6 Cu2 3 . 135.50(12) ?
    Cu3 Cl6 Cu2 3 . 83.43(5) ?
    Cu3 Cl6 Cu2 3 3 79.05(4) ?
    Cu3 Cl6 Cu2 . 3 83.43(5) ?
    Cu3 Cl6 Cu2 . . 79.05(4) ?
    Cu3 Cl6 Cu3 3 . 132.63(12) ?
    C4 C5 Cl1 . . 126.5(3) ?
    C4 C5 C6 . . 106.0(3) ?
    C6 C5 Cl1 . . 127.6(3) ?
    N4 N3 Cu2 . . 120.5(2) ?
    C4 N3 Cu2 . . 131.1(3) ?
    C4 N3 N4 . . 108.3(3) ?
    N3 N4 Cu3 . . 118.1(2) ?
    C6 N4 Cu3 . . 133.5(3) ?
    C6 N4 N3 . . 108.2(3) ?
    C1 N1 Cu1 . . 131.9(3) ?
    C1 N1 N2 . . 108.1(3) ?
    N2 N1 Cu1 . . 120.0(2) ?
    N6 N5 Cu3 . . 118.1(2) ?
    C7 N5 Cu3 . . 132.8(3) ?
    C7 N5 N6 . . 108.0(3) ?
    C1 C2 Cl2 . . 126.4(3) ?
    C3 C2 Cl2 . . 127.5(3) ?
    C3 C2 C1 . . 106.1(3) ?
    N7 N7 Cu1 3 . 120.03(9) ?
    N7 N7 C13 3 . 108.5(2) ?
    C13 N7 Cu1 . . 131.2(3) ?
    C11 C12 Cl4 . . 126.8(3) ?
    C10 C12 Cl4 . . 126.9(3) ?
    C10 C12 C11 . . 106.2(3) ?
    C5 C4 H4 . . 125.7 ?
    N3 C4 C5 . . 108.7(3) ?
    N3 C4 H4 . . 125.7 ?
    C10 N8 Cu3 . . 129.7(3) ?
    C10 N8 N9 . . 108.0(3) ?
    N9 N8 Cu3 . . 120.8(2) ?
    N1 C1 C2 . . 108.5(3) ?
    N1 C1 H1 . . 125.8 ?
    C2 C1 H1 . . 125.8 ?
    N5 N6 Cu1 . . 119.1(2) ?
    C9 N6 Cu1 . . 131.2(3) ?
    C9 N6 N5 . . 108.4(3) ?
    C13 C14 Cl5 3 . 127.2(2) ?
    C13 C14 Cl5 . . 127.2(2) ?
    C13 C14 C13 3 . 105.6(5) ?
    C9 C8 Cl3 . . 126.8(3) ?
    C9 C8 C7 . . 105.5(3) ?
    C7 C8 Cl3 . . 127.7(3) ?
    C5 C6 H6 . . 125.5 ?
    N4 C6 C5 . . 108.9(3) ?
    N4 C6 H6 . . 125.5 ?
    N1 N2 Cu2 . . 115.6(2) ?
    C3 N2 Cu2 . . 134.8(3) ?
    C3 N2 N1 . . 108.5(3) ?
    C12 C11 H11 . . 125.6 ?
    N9 C11 C12 . . 108.9(3) ?
    N9 C11 H11 . . 125.6 ?
    C2 C3 H3 . . 125.6 ?
    N2 C3 C2 . . 108.8(3) ?
    N2 C3 H3 . . 125.6 ?
    N6 C9 C8 . . 109.0(3) ?
    N6 C9 H9 . . 125.5 ?
    C8 C9 H9 . . 125.5 ?
    C12 C10 H10 . . 125.7 ?
    N8 C10 C12 . . 108.5(3) ?
    N8 C10 H10 . . 125.7 ?
    N7 C13 C14 . . 108.7(4) ?
    N7 C13 H13 . . 125.7 ?
    C14 C13 H13 . . 125.7 ?
    N5 C7 C8 . . 109.0(4) ?
    N5 C7 H7 . . 125.5 ?
    C8 C7 H7 . . 125.5 ?
    N8 N9 Cu2 . 3 120.5(2) ?
    C11 N9 Cu2 . 3 130.8(3) ?
    C11 N9 N8 . . 108.4(3) ?
    O1 C15 H15A . . 109.5 ?
    O1 C15 H15B . . 109.5 ?
    O1 C15 H15C . . 109.5 ?
    H15A C15 H15B . . 109.5 ?
    H15A C15 H15C . . 109.5 ?
    H15B C15 H15C . . 109.5 ?
loop_
    _geom_torsion_atom_site_label_1
    _geom_torsion_atom_site_label_2
    _geom_torsion_atom_site_label_3
    _geom_torsion_atom_site_label_4
    _geom_torsion_site_symmetry_1
    _geom_torsion_site_symmetry_2
    _geom_torsion_site_symmetry_3
    _geom_torsion_site_symmetry_4
    _geom_torsion
    _geom_torsion_publ_flag
    Cu1 N1 C1 C2 . . . . -176.5(3) ?
    Cu1 N1 N2 Cu2 . . . . -12.9(4) ?
    Cu1 N1 N2 C3 . . . . 177.1(3) ?
    Cu1 N7 C13 C14 . . . . 174.5(2) ?
    Cu1 N6 C9 C8 . . . . -166.4(3) ?
    Cu2 N3 N4 Cu3 . . . . -7.5(4) ?
    Cu2 N3 N4 C6 . . . . 177.2(2) ?
    Cu2 N3 C4 C5 . . . . -176.4(3) ?
    Cu2 N2 C3 C2 . . . . -167.2(3) ?
    Cu3 N4 C6 C5 . . . . -174.5(3) ?
    Cu3 N5 N6 Cu1 . . . . -1.4(4) ?
    Cu3 N5 N6 C9 . . . . -169.8(3) ?
    Cu3 N5 C7 C8 . . . . 167.7(3) ?
    Cu3 N8 C10 C12 . . . . -165.8(3) ?
    Cu3 N8 N9 Cu2 . . . 3 -6.7(4) ?
    Cu3 N8 N9 C11 . . . . 167.3(3) ?
    Cl1 C5 C4 N3 . . . . 178.9(3) ?
    Cl1 C5 C6 N4 . . . . -179.2(3) ?
    Cl4 C12 C11 N9 . . . . -176.8(3) ?
    Cl4 C12 C10 N8 . . . . 176.9(3) ?
    Cl2 C2 C1 N1 . . . . -179.4(3) ?
    Cl2 C2 C3 N2 . . . . 179.1(3) ?
    Cl3 C8 C9 N6 . . . . 177.6(3) ?
    Cl3 C8 C7 N5 . . . . -177.8(4) ?
    Cl5 C14 C13 N7 . . . . 179.76(19) ?
    N3 N4 C6 C5 . . . . -0.1(4) ?
    N4 N3 C4 C5 . . . . 1.0(4) ?
    N1 N2 C3 C2 . . . . 0.1(5) ?
    N5 N6 C9 C8 . . . . 0.1(5) ?
    N7 N7 C13 C14 3 . . . 0.6(5) ?
    C12 C11 N9 Cu2 . . . 3 173.2(3) ?
    C12 C11 N9 N8 . . . . 0.0(4) ?
    C4 C5 C6 N4 . . . . 0.7(4) ?
    C4 N3 N4 Cu3 . . . . 174.8(2) ?
    C4 N3 N4 C6 . . . . -0.5(4) ?
    C1 N1 N2 Cu2 . . . . 169.6(3) ?
    C1 N1 N2 C3 . . . . -0.4(5) ?
    C1 C2 C3 N2 . . . . 0.3(5) ?
    N6 N5 C7 C8 . . . . 0.4(5) ?
    C6 C5 C4 N3 . . . . -1.0(4) ?
    N2 N1 C1 C2 . . . . 0.6(5) ?
    C11 C12 C10 N8 . . . . 0.1(5) ?
    C3 C2 C1 N1 . . . . -0.6(5) ?
    C9 C8 C7 N5 . . . . -0.4(6) ?
    C10 C12 C11 N9 . . . . 0.0(5) ?
    C10 N8 N9 Cu2 . . . 3 -173.9(3) ?
    C10 N8 N9 C11 . . . . 0.1(4) ?
    C13 C14 C13 N7 3 . . . -0.24(19) ?
    C7 N5 N6 Cu1 . . . . 168.1(3) ?
    C7 N5 N6 C9 . . . . -0.3(5) ?
    C7 C8 C9 N6 . . . . 0.2(6) ?
    N9 N8 C10 C12 . . . . -0.1(4) ?
loop_
    _geom_hbond_atom_site_label_d
    _geom_hbond_atom_site_label_h
    _geom_hbond_atom_site_label_a
    _geom_hbond_site_symmetry_A
    _geom_hbond_distance_dh
    _geom_hbond_distance_ha
    _geom_hbond_distance_da
    _geom_hbond_angle_dha
    C1 H1 Cl4 6_566 0.93 2.75 3.586(4) 149
    C6 H6 Cl3 8_655 0.93 2.81 3.466(4) 129
    C15 H15A Cl3 2_555 0.96 2.82 3.651(4) 146
_shelx_hkl_file
;
   0   0   3   -0.70    0.40
   0   0  -3   -0.20    0.30
   0   0  -3    0.70    0.30
   0   0  -3    0.20    0.40
   0   0  -3    0.10    0.20
   0   0   3    0.40    0.30
   0   0   3    0.50    0.20
   0   0   4 1396.36   27.40
   0   0  -4 1421.46   27.30
   0   0   4 1427.36   27.20
   0   0  -4 1419.96   27.20
   0   0   4 1426.66   27.30
   0   0  -4 1416.26   27.30
   0   0  -4 1390.16   27.40
   0   0   5    0.30    0.40
   0   0   5   -1.00    0.60
   0   0  -5   -0.70    0.40
   0   0  -5    1.20    0.50
   0   0  -5    0.30    0.40
   0   0   5    0.50    0.40
   0   0   6   21.20    1.20
   0   0   6   22.40    1.10
   0   0  -6   17.40    1.30
   0   0  -6   19.40    1.20
   0   0   6   19.50    1.40
   0   0  -6   20.40    1.30
   0   0  -6   20.50    1.10
   0   0  -7    0.20    0.60
   0   0  -7    0.00    0.50
   0   0   7    0.10    0.80
   0   0  -7   -0.30    0.70
   0   0   7    0.60    0.60
   0   0   7   -0.50    0.50
   0   0  -7   -0.50    0.60
   0   0   8    5.90    1.60
   0   0  -8   12.10    1.50
   0   0   8    8.90    1.30
   0   0  -8   11.00    1.30
   0   0  -8   11.10    1.60
   0   0  -9   -1.10    0.70
   0   0  -9   -1.70    0.90
   0   0   9    0.60    0.80
   0   0   9   -1.70    1.10
   0   0 -10   91.89    2.80
   0   0  10   88.09    2.90
   0   0  10   93.89    3.70
   0   0 -10   90.09    3.20
   0   0  11    0.40    1.10
   0   0 -11   -0.80    1.00
   0   0  11   -1.30    1.40
   0   0 -11    0.50    1.10
   0   0  12    2.00    1.40
   0   0 -12    1.20    1.20
   0   0 -12    0.90    1.00
   0   0  12   -0.90    1.50
   0   0  13   -0.70    1.60
   0   0 -13   -2.30    1.30
   0   0 -13   -0.50    1.10
   0   0  14   72.49    4.50
   0   0 -14   78.29    3.30
   0   0 -14   76.39    3.90
   0   0 -15    1.10    1.50
   0   0 -15    0.10    1.70
   0   0  15   -0.30    1.90
   0   0 -16  185.38    6.00
   0   0 -16  189.18    7.60
   0   0  16  197.98    7.00
   0   0  17    4.70    2.50
   0   0 -17    3.30    2.10
   0   0 -18  171.98    7.40
   0   0  18  183.28    7.40
   0   0  19    6.30    3.30
   0   0 -19   -1.20    2.90
   1   0   2   37.10    1.20
   1   0   2   31.40    1.30
  -1   0   2   36.30    1.00
  -1   0   2   35.20    1.20
  -1   0   2   35.80    1.00
  -1   0  -2   37.90    1.20
  -1   0  -2   38.30    0.90
   1   0  -2   37.50    1.10
   1   0  -2   39.20    1.30
   1   0  -2   36.30    1.30
   1   0  -2   40.70    1.10
   1   0  -3    0.50    0.50
  -1   0  -3   -0.30    0.40
   1   0   3   -0.90    0.40
   1   0  -3    0.10    0.30
  -1   0  -3    0.00    0.30
   1   0  -3   -0.10    0.30
   1   0  -3    0.40    0.30
   1   0   3   -0.30    0.30
  -1   0   3   -0.10    0.30
  -1   0  -3    0.00    0.30
  -1   0   3   -0.40    0.50
  -1   0   3    0.20    0.30
  -1   0  -3    0.00    0.20
  -1   0  -4  905.01   18.10
   1   0  -4  934.21   17.90
  -1   0   4  922.81   17.90
   1   0  -4  918.71   17.90
  -1   0   4  919.71   17.90
   1   0   4  919.81   18.00
  -1   0   4  910.51   18.10
  -1   0  -4  915.71   18.00
   1   0  -4  927.51   18.10
   1   0   4  912.51   17.70
   1   0   4  906.51   18.10
  -1   0  -4  921.41   17.70
   1   0  -4  916.91   17.90
  -1   0  -4  928.31   18.00
   1   0  -5   -1.00    0.60
  -1   0  -5    0.20    0.50
  -1   0   5   -1.90    0.60
  -1   0   5    0.40    0.40
   1   0   5   -0.60    0.60
   1   0  -5    0.00    0.40
  -1   0  -5    0.90    0.50
  -1   0  -5    1.90    0.60
   1   0  -5   -0.10    0.40
  -1   0  -5    0.10    0.30
   1   0   5    0.20    0.30
   1   0   5   -0.20    0.40
  -1   0   5   -0.10    0.40
   1   0  -5    0.40    0.50
  -1   0  -6   19.70    1.30
  -1   0   6   19.10    1.10
   1   0  -6   20.90    1.20
   1   0   6   19.00    1.00
   1   0  -6   17.10    1.40
  -1   0   6   16.20    1.50
  -1   0  -6   18.00    1.30
   1   0  -6   17.60    1.10
  -1   0  -6   18.20    1.00
   1   0   6   17.50    1.40
   1   0  -6   18.90    1.20
  -1   0  -6   17.10    1.30
   1   0   6   19.10    1.10
   1   0  -7   -0.70    0.70
   1   0  -7   -0.10    0.60
  -1   0   7    0.30    0.60
   1   0  -7   -0.50    0.60
   1   0   7    0.80    0.50
   1   0  -7    0.60    0.50
   1   0   7   -0.30    0.50
  -1   0  -7    0.00    0.50
   1   0   7   -0.30    0.80
  -1   0  -7   -0.40    0.60
  -1   0  -7   -0.60    0.50
  -1   0   7   -1.20    0.80
  -1   0   7    0.20    0.50
  -1   0  -8  308.37    6.80
   1   0  -8  306.47    6.50
  -1   0   8  300.37    7.00
   1   0  -8  297.07    6.70
  -1   0   8  297.57    6.50
  -1   0  -8  306.97    6.30
  -1   0  -8  286.07    6.80
  -1   0   8  298.77    6.70
   1   0   8  285.97    6.80
   1   0   8  300.97    7.00
   1   0   8  309.67    6.30
   1   0  -9    0.00    1.00
  -1   0   9   -1.50    0.90
   1   0  -9   -0.30    0.90
  -1   0  -9   -0.30    0.60
  -1   0   9   -0.90    1.10
   1   0   9   -0.60    0.70
   1   0  -9   -1.80    0.80
   1   0   9   -0.80    1.00
  -1   0   9    0.10    0.90
   1   0 -10    7.20    1.70
  -1   0 -10   10.20    1.50
  -1   0  10   11.60    2.30
  -1   0 -10    7.60    1.90
  -1   0  10    8.30    1.90
   1   0  10    7.90    1.00
   1   0  10    8.50    2.20
   1   0 -10   10.20    1.90
   1   0  11   -0.40    1.30
  -1   0  11   -0.70    1.40
  -1   0 -11   -0.90    0.90
   1   0  11    1.20    1.10
  -1   0 -11   -0.30    1.10
   1   0 -11   -0.20    1.00
   1   0 -11   -0.40    1.00
   1   0  12    1.30    1.20
  -1   0 -12    1.40    1.30
  -1   0  12   -2.30    1.50
   1   0 -12    1.10    1.20
   1   0  12    1.30    1.50
   1   0 -12    0.60    1.10
   1   0 -13   -1.00    1.20
   1   0 -13   -1.30    1.30
   1   0  13   -0.50    1.70
  -1   0 -13   -0.60    1.10
  -1   0 -13   -1.40    1.30
   1   0  14   14.40    3.40
  -1   0 -14   10.80    2.40
  -1   0  14    9.00    2.20
   1   0 -14   15.20    2.60
  -1   0 -14   15.70    3.10
   1   0 -14   17.80    2.90
  -1   0 -15   -0.30    1.40
   1   0  15   13.90    3.80
  -1   0 -15    1.20    1.70
   1   0 -15    0.80    1.70
   1   0 -15    0.00    1.50
  -1   0  15    4.00    2.10
  -1   0  16   83.59    5.20
  -1   0 -16   78.19    4.70
   1   0 -16   78.69    4.80
   1   0 -16   80.29    4.10
   1   0  16   88.29    5.10
   1   0  17    2.70    2.50
  -1   0 -17    3.20    2.10
   1   0 -17    0.70    2.10
  -1   0  17   -0.80    2.40
   1   0  18   -1.40    2.60
  -1   0  18    1.30    2.90
   1   0 -18    2.50    2.50
  -1   0 -18   -0.90    2.50
  -1   0 -19    0.80    2.90
   1   0 -19    1.40    2.90
  -1   0  19    5.90    3.00
   1   0  19    1.10    2.90
   2   0  -2    8.20    0.80
  -2   0   2    7.30    0.40
   2   0  -2    7.70    0.70
  -2   0   2    7.90    0.70
   2   0  -2    7.90    0.40
   2   0   2    7.50    0.70
   2   0  -3   -2.00    0.40
  -2   0   3   -2.70    0.40
  -2   0  -3   -2.60    0.50
  -2   0   3   -2.70    0.30
   2   0   3   -1.60    0.50
   2   0   3   -0.10    0.80
  -2   0   3   -1.80    0.60
  -2   0  -4 3657.13   71.69
   2   0   4 3761.32   71.29
   2   0  -4 3851.41   71.29
   2   0  -4 3696.73   71.49
   2   0  -4 3753.52   71.59
  -2   0   4 3716.13   71.99
  -2   0   4 3732.93   71.29
  -2   0  -4 3601.74   71.19
   2   0  -4 3713.73   71.19
   2   0   4 3597.04   71.19
  -2   0  -4 3798.72   71.29
  -2   0  -4 3652.53   71.09
   2   0   4 3797.72   71.09
   2   0  -5   -1.00    0.50
  -2   0   5   -0.80    0.80
   2   0  -5   -0.10    0.50
  -2   0  -5    0.40    0.60
   2   0   5    0.50    0.60
   2   0  -5    0.60    0.70
  -2   0  -5   -0.90    0.60
  -2   0  -5   -1.10    0.50
  -2   0  -5    0.90    0.30
   2   0  -5    0.40    0.50
   2   0   5   -0.60    0.40
  -2   0   5   -1.20    0.50
  -2   0  -6   73.79    2.30
   2   0  -6   73.09    2.20
   2   0  -6   72.99    2.10
   2   0   6   72.49    2.40
  -2   0  -6   72.39    2.40
   2   0  -6   76.69    2.50
   2   0   6   77.29    1.80
   2   0   6   71.99    2.20
  -2   0  -6   76.79    1.80
   2   0  -6   73.19    2.20
  -2   0   6   73.69    2.20
  -2   0  -6   71.59    2.30
  -2   0   7   -0.30    0.60
  -2   0  -7    0.30    0.60
  -2   0  -7    0.20    0.40
   2   0   7   -0.10    0.80
   2   0   7   -0.40    0.50
   2   0  -7   -0.80    0.70
   2   0  -7   -0.30    0.60
  -2   0   7   -1.20    0.90
  -2   0  -7   -0.90    0.70
   2   0  -7    0.50    0.60
   2   0  -7    0.20    0.60
  -2   0  -7   -1.10    0.60
   2   0   7   -0.30    0.50
  -2   0  -8  777.52   15.10
  -2   0  -8  776.52   15.90
   2   0  -8  756.82   16.00
   2   0   8  803.12   15.10
  -2   0   8  769.22   16.00
   2   0  -8  771.22   15.60
  -2   0   8  771.22   15.50
   2   0  -8  766.62   15.60
   2   0   8  766.72   16.00
   2   0  -9   -0.80    0.80
  -2   0  -9    0.60    0.60
   2   0   9    1.50    0.70
   2   0  -9    0.60    0.80
  -2   0  -9   -1.70    0.90
   2   0   9   -0.80    1.00
  -2   0   9   -0.90    0.90
   2   0  -9   -0.90    0.90
   2   0 -10   92.99    3.10
  -2   0  10   95.99    3.70
   2   0  10   92.39    3.70
   2   0  10   97.89    2.70
  -2   0 -10   96.59    3.60
  -2   0 -10   94.99    2.60
   2   0 -10  100.49    3.20
   2   0 -11   -0.80    1.00
  -2   0 -11    1.80    1.20
   2   0  11   -0.60    1.30
   2   0 -11    0.60    1.00
  -2   0 -11   -0.40    0.80
  -2   0  11   -1.00    1.40
   2   0  11   -0.30    0.90
  -2   0 -12   36.80    3.00
  -2   0  12   28.10    3.20
   2   0  12   35.70    3.10
  -2   0 -12   35.80    2.10
   2   0 -12   35.40    2.70
   2   0 -12   34.50    2.50
   2   0  12   36.70    2.30
   2   0 -13    0.00    1.30
  -2   0  13   -2.40    1.70
   2   0  13   -0.30    1.60
   2   0 -13    0.90    1.30
  -2   0 -13    0.40    1.40
  -2   0 -13   -1.20    1.10
   2   0  14    5.80    2.10
  -2   0 -14    5.50    1.70
   2   0 -14    5.80    1.60
   2   0 -14    5.00    1.60
  -2   0  14    6.40    2.00
  -2   0 -15   -0.40    1.80
   2   0 -15   -0.10    1.60
   2   0 -15    0.80    1.70
  -2   0  15    2.00    2.00
   2   0  15    1.00    2.00
   2   0 -16    7.60    1.90
   2   0  16    8.00    2.40
  -2   0  16    8.70    2.50
   2   0 -16    8.80    2.10
  -2   0 -16    6.30    2.10
   2   0  17    0.80    2.40
   2   0 -17    1.70    2.40
  -2   0  17   -0.50    2.30
  -2   0 -17    3.60    2.10
  -2   0  18   27.30    4.90
  -2   0 -18   12.40    2.90
   2   0  18   17.00    4.60
   2   0 -18   11.70    2.70
  -2   0 -19   -2.30    2.70
   2   0 -19    4.60    4.70
   2   0  19   -0.40    3.10
  -2   0  19    3.70    3.10
   3   0   0   -0.60    0.30
  -3   0   0   -0.60    0.30
  -3   0   0   -0.80    0.40
   3   0   0   -0.60    0.30
  -3   0   0    0.10    0.30
  -3   0   1    0.50    0.40
  -3   0   1   -0.10    0.30
   3   0  -1    0.20    0.30
  -3   0   1    0.10    0.40
   3   0   1   -0.20    0.30
   3   0  -1   -0.40    0.30
  -3   0   1   -0.50    0.30
   3   0  -1   -0.10    0.40
   3   0   1   -0.70    0.30
  -3   0  -1   -0.50    0.30
  -3   0  -1   -0.60    0.30
   3   0   1   -0.30    0.20
   3   0  -2 3107.19   61.19
  -3   0  -2 3151.58   60.39
   3   0   2 3106.69   61.49
  -3   0  -2 3239.18   60.39
  -3   0   2 3151.08   61.29
  -3   0   2 3204.78   60.29
  -3   0  -2 3144.19   61.09
   3   0   2 3152.08   60.39
   3   0   2 3122.09   60.79
   3   0  -2 3140.99   60.89
  -3   0  -3   -0.10    0.50
   3   0   3    0.40    0.50
   3   0  -3    0.90    0.20
  -3   0   3    1.00    0.20
   3   0  -3    1.80    0.60
   3   0  -3    1.10    0.20
   3   0  -3    0.50    0.50
  -3   0   3    4.90    1.20
  -3   0  -3    0.40    0.50
  -3   0   3    0.00    0.50
   3   0   3    0.30    0.50
  -3   0   4 9999.00  187.78
  -3   0  -4 9775.42  187.68
   3   0  -4 9577.14  187.48
  -3   0  -4 9512.85  187.78
  -3   0   4 9826.52  187.08
   3   0  -4 9708.83  187.78
   3   0  -4 9903.81  186.28
   3   0  -4 9727.53  187.48
   3   0   4 9660.83  187.28
  -3   0   4 9590.14  188.48
   3   0   4 9762.72  188.48
   3   0  -5    0.70    0.50
   3   0   5   -0.20    0.50
   3   0   5    0.60    0.60
   3   0  -5    1.40    0.40
  -3   0  -5   -0.10    0.60
  -3   0   5    0.30    0.80
  -3   0  -5    0.90    0.60
  -3   0   5    2.10    0.60
   3   0  -5    0.10    0.40
  -3   0  -5   -0.20    0.60
   3   0  -5    0.40    0.60
  -3   0   6  143.29    3.50
   3   0   6  123.19    3.20
  -3   0  -6  151.58    3.00
   3   0  -6  151.38    3.80
   3   0  -6  149.69    3.60
   3   0  -6  150.58    3.40
  -3   0  -6  145.39    3.70
   3   0  -6  152.08    3.40
   3   0   6  143.09    3.70
  -3   0  -6  148.29    3.80
   3   0  -7    0.20    0.60
  -3   0  -7    0.60    0.80
  -3   0  -7   -0.60    0.80
   3   0  -7    0.40    0.60
  -3   0  -7    0.70    0.70
  -3   0   7    0.80    0.70
   3   0   7    0.60    0.40
   3   0  -7    1.40    0.80
  -3   0   7   -2.30    0.90
   3   0   7   -0.10    0.80
   3   0   7    1.00    0.60
   3   0  -8  397.26    8.50
   3   0   8  395.46    8.90
  -3   0   8  378.26    8.50
   3   0  -8  396.36    8.40
  -3   0  -8  401.56    8.80
   3   0  -8  398.86    8.40
   3   0   8  404.46    7.90
  -3   0   8  396.96    9.00
  -3   0  -8  402.46    7.90
  -3   0  -9   -0.80    0.90
   3   0   9    0.00    0.60
   3   0  -9    0.00    0.90
   3   0  -9    0.40    0.90
  -3   0  -9   -1.00    0.50
   3   0   9   -1.70    1.00
  -3   0   9   -0.30    1.20
   3   0  10  234.08    6.20
   3   0 -10  234.28    5.60
   3   0  10  232.98    5.00
  -3   0 -10  235.08    6.10
  -3   0  10  237.68    6.30
   3   0 -10  217.98    5.70
  -3   0 -10  228.88    5.00
   3   0 -10  238.88    5.70
   3   0  11   -0.10    0.90
   3   0 -11   -1.00    1.10
   3   0 -11   -1.80    1.00
  -3   0  11   -0.50    1.50
   3   0  11   -0.20    1.30
  -3   0 -11   -0.90    0.70
  -3   0 -11   -0.70    1.20
  -3   0  12   83.19    4.10
   3   0  12   85.19    4.00
   3   0  12   86.39    2.80
   3   0 -12   90.89    3.50
  -3   0 -12   89.39    2.70
  -3   0 -12   87.59    3.90
   3   0 -12   88.79    3.50
   3   0 -13    1.10    1.40
   3   0  13   -1.90    1.60
  -3   0  13    0.10    1.80
   3   0 -13   -1.20    1.30
  -3   0 -13   -1.00    1.00
  -3   0 -13   -1.50    1.40
   3   0  14   85.29    4.60
   3   0 -14   89.89    4.00
   3   0 -14   90.89    4.00
  -3   0 -14   91.39    4.40
  -3   0 -14   83.99    3.00
  -3   0  14   91.79    4.70
   3   0 -15   -1.20    1.60
  -3   0  15    0.90    2.10
  -3   0 -15    0.40    2.00
   3   0  15    0.50    2.00
   3   0 -15   -0.20    1.70
  -3   0  16   59.59    4.70
   3   0  16   63.69    5.00
  -3   0 -16   60.49    4.60
   3   0 -16   62.49    4.30
   3   0 -16   62.09    4.20
  -3   0 -17    0.10    2.10
   3   0 -17    0.60    2.10
  -3   0  17    2.70    2.50
   3   0  17    2.40    2.50
   3   0 -17    1.10    2.20
  -3   0  18    6.70    2.90
  -3   0 -18    3.80    2.60
   3   0 -18    9.40    3.00
  -3   0  19    4.20    3.20
   3   0  19    6.30    3.10
  -3   0 -19   -4.30    2.80
   4   0   0  499.05   10.00
  -4   0   0  494.85    9.90
  -4   0   0  496.55   10.00
  -4   0   0  501.55   10.10
  -4   0   0  493.55   10.00
   4   0   0  497.45    9.90
   4   0   0  512.25    9.80
   4   0  -1    0.10    0.20
   4   0   1    0.20    0.30
  -4   0   1   -0.40    0.40
   4   0   1   -0.60    0.40
  -4   0   1    1.20    0.40
  -4   0  -1    0.00    0.30
  -4   0   1    0.20    0.50
  -4   0  -1    1.00    0.40
   4   0  -1    0.60    0.50
  -4   0   1    0.20    0.40
   4   0  -1   -0.30    0.40
   4   0   1    0.60    0.40
  -4   0  -1    0.60    0.50
  -4   0   2  530.75   10.90
  -4   0  -2  537.65   10.90
   4   0   2  531.15   10.80
   4   0  -2  538.35   10.90
  -4   0  -2  544.65   10.90
   4   0   2  549.74   10.60
  -4   0   2  545.95   11.00
  -4   0  -2  544.45   10.60
   4   0   3    0.40    0.20
   4   0  -3   -0.10    0.50
   4   0  -3   -0.20    0.60
  -4   0   3   -0.10    0.40
   4   0   3    0.00    0.40
  -4   0  -3    0.80    0.50
  -4   0   3   -0.20    0.20
  -4   0  -3    0.20    0.20
  -4   0  -3   -0.90    0.50
  -4   0   3    2.30    0.70
   4   0  -4 2624.64   50.39
  -4   0   4 2618.44   50.19
  -4   0  -4 2615.74   50.39
  -4   0  -4 2609.64   50.29
  -4   0   4 2602.94   49.99
   4   0  -4 2566.04   49.99
   4   0   4 2631.14   50.29
   4   0   4 2602.94   50.39
  -4   0   4 2592.54   50.39
   4   0  -4 2640.54   50.29
   4   0  -5   -0.80    0.50
   4   0   5   -1.10    0.50
   4   0  -5    0.00    0.40
   4   0   5   -0.50    0.70
  -4   0  -5   -1.50    0.60
   4   0  -5    0.40    0.40
  -4   0  -5   -1.20    0.60
   4   0  -5    0.60    0.60
  -4   0  -5    0.10    0.60
  -4   0   5   -1.50    0.50
  -4   0   5   -0.40    0.80
   4   0   6 2409.66   47.60
   4   0   6 2469.45   47.70
  -4   0   6 2457.95   47.70
   4   0  -6 2550.04   47.10
   4   0  -6 2423.16   47.60
  -4   0  -6 2518.05   47.70
  -4   0  -6 2380.16   47.60
   4   0  -6 2515.65   47.10
  -4   0   6 2441.96   47.40
  -4   0  -6 2383.36   47.60
   4   0  -7    0.20    0.60
   4   0  -7   -0.40    0.60
  -4   0   7   -0.60    1.00
  -4   0   7    0.00    0.80
   4   0   7    0.00    0.90
   4   0  -7   -0.40    0.80
  -4   0  -7   -1.20    0.80
   4   0   8  376.46    8.60
  -4   0  -8  379.26    8.50
   4   0  -8  381.36    8.30
  -4   0   8  374.16    8.70
   4   0  -8  374.16    7.90
   4   0  -8  372.76    7.90
   4   0  -9   -0.30    0.80
   4   0   9    0.80    1.10
  -4   0  -9    0.30    1.00
  -4   0   9   -0.50    1.20
   4   0  -9   -0.30    0.80
   4   0  -9    0.20    0.90
  -4   0 -10  151.28    4.60
   4   0 -10  137.79    4.10
  -4   0  10  145.59    4.80
   4   0 -10  150.88    4.00
   4   0  10  153.28    4.70
   4   0 -10  150.08    4.30
  -4   0  11   -2.10    1.60
   4   0 -11    0.90    1.00
  -4   0 -11   -0.80    1.30
   4   0  11    0.90    1.30
   4   0 -11   -1.20    1.10
   4   0  12  465.55   11.00
   4   0  12  450.35    9.30
  -4   0  12  454.45   11.10
  -4   0 -12  451.45    9.30
   4   0 -12  468.75   10.40
  -4   0 -12  473.95   10.90
   4   0 -12  471.95   10.20
  -4   0 -13    1.10    0.90
   4   0  13    3.00    1.70
  -4   0 -13    0.80    1.40
   4   0 -13   -0.10    1.20
   4   0 -13   -0.70    1.40
  -4   0  13    0.40    1.90
  -4   0 -14   11.90    3.00
   4   0 -14   14.80    2.80
  -4   0  14   12.30    3.10
   4   0 -14   12.50    3.20
  -4   0  15    1.80    2.20
  -4   0 -15   -0.10    1.70
   4   0 -15   -1.50    1.60
   4   0  15    0.20    2.00
   4   0 -15    0.30    1.80
  -4   0 -16    0.40    1.90
   4   0 -16    2.90    2.00
  -4   0  16    0.40    2.40
   4   0  16    3.20    2.40
   4   0 -16    3.80    1.90
   4   0 -17   -1.60    2.20
  -4   0  17   -0.30    2.40
  -4   0 -17    2.40    2.20
   4   0  17    1.40    2.50
   4   0 -17   -0.70    2.20
  -4   0  18    3.20    2.90
  -4   0 -18   -1.20    2.60
   4   0  18    2.60    2.70
  -4   0  19    3.10    3.10
   4   0  19   -1.90    2.90
  -4   0 -19   -3.20    2.70
  -5   0   0   -3.40    0.40
   5   0   0   -3.10    0.50
   5   0   0   -2.70    0.40
  -5   0   0   -3.10    0.40
  -5   0   0   -3.00    0.50
  -5   0   0   -2.90    0.60
   5   0   0   -1.60    0.60
  -5   0   1    0.20    0.30
   5   0  -1    0.00    0.40
   5   0  -1   -0.10    0.50
   5   0   1    0.70    0.40
  -5   0   1    0.10    0.40
  -5   0  -1   -0.30    0.40
  -5   0   1    0.70    0.60
   5   0  -1    0.20    0.30
  -5   0   1    0.30    0.50
   5   0   1   -0.50    0.50
   5   0   1   -0.30    0.30
  -5   0  -1   -0.20    0.40
  -5   0  -1    0.30    0.50
   5   0   2  750.62   14.80
  -5   0   2  765.52   14.60
  -5   0   2  779.02   15.10
   5   0  -2  753.52   15.10
  -5   0  -2  766.42   14.80
   5   0   2  767.82   15.10
   5   0  -2  780.22   14.70
   5   0  -2  744.13   15.20
  -5   0   2  760.32   15.20
   5   0   2  754.62   15.20
  -5   0   2  770.72   15.20
  -5   0  -2  776.82   15.10
  -5   0  -2  742.73   15.20
   5   0   3   -0.50    0.40
  -5   0   3    0.20    0.70
  -5   0  -3    0.20    0.30
  -5   0  -3    1.10    0.50
  -5   0   3   -0.40    0.50
   5   0   3   -0.50    0.60
   5   0  -3    0.10    0.60
   5   0  -3   -1.10    0.50
  -5   0  -3   -0.90    0.60
   5   0  -4   95.09    2.00
  -5   0  -4   88.69    2.10
  -5   0  -4   95.69    2.70
   5   0   4   97.59    2.60
   5   0   4   95.99    2.00
   5   0  -4   96.29    2.00
   5   0  -4   98.09    2.70
   5   0   4   89.39    2.80
  -5   0  -4   97.89    2.70
  -5   0  -4   94.19    2.00
  -5   0   4   94.59    2.60
  -5   0   4   94.69    2.90
   5   0  -4   93.79    2.70
  -5   0   5   -1.00    0.50
   5   0   5    0.00    0.50
   5   0   5   -1.00    0.80
   5   0  -5    0.50    0.60
   5   0  -5    0.20    1.00
  -5   0  -5    0.70    0.70
  -5   0  -5    0.10    0.50
   5   0  -5   -0.10    0.40
  -5   0  -5   -0.10    0.60
   5   0  -6 4120.39   78.29
   5   0  -6 3937.01   77.39
   5   0  -6 3979.90   77.59
  -5   0   6 4098.49   78.19
   5   0  -6 4182.38   77.99
  -5   0  -6 4121.59   78.19
   5   0   6 4071.09   78.19
  -5   0   6 3947.71   77.89
  -5   0   7   -0.40    1.10
   5   0  -7    0.30    0.60
  -5   0  -7   -0.80    0.80
   5   0   7   -0.20    1.00
   5   0  -7    0.30    0.80
   5   0  -7    0.20    0.60
   5   0  -8 3025.20   57.69
  -5   0  -8 3004.40   58.49
  -5   0   8 2952.30   58.49
   5   0  -8 3013.80   57.69
   5   0  -8 3051.29   58.29
   5   0   8 2990.00   58.49
   5   0   9   -1.60    1.20
  -5   0  -9    0.10    1.00
   5   0  -9    0.10    0.80
   5   0  -9    0.30    1.00
  -5   0   9   -2.30    1.30
   5   0  -9    0.60    0.80
   5   0 -10   99.69    3.50
  -5   0  10   92.59    3.90
   5   0 -10   82.69    3.10
   5   0 -10   95.69    3.10
   5   0  10   95.49    3.90
  -5   0 -10   93.29    3.70
   5   0  11   -0.40    1.50
   5   0 -11    1.10    1.00
   5   0 -11   -1.10    1.30
   5   0 -11   -0.50    1.20
  -5   0 -11    0.20    1.30
  -5   0  11   -0.50    1.60
   5   0 -12  471.45   10.30
  -5   0  12  464.75   11.30
  -5   0 -12  480.75   11.20
   5   0  12  477.15   11.30
   5   0 -12  484.45   10.80
   5   0 -13   -0.10    1.50
   5   0  13   -1.80    1.60
  -5   0 -13    0.40    1.50
   5   0 -13    1.00    1.20
  -5   0  13    1.70    2.00
   5   0 -14    0.30    1.50
   5   0 -14    1.00    1.70
  -5   0  14   -0.70    2.30
   5   0  14   -2.60    1.80
  -5   0 -14   -1.60    1.90
  -5   0 -15   -2.80    1.60
   5   0 -15    0.70    1.60
   5   0  15    0.00    2.00
  -5   0  15    0.30    2.10
   5   0 -15    0.20    1.80
  -5   0 -16    3.20    2.10
   5   0 -16    3.70    1.90
   5   0  16    7.30    2.40
  -5   0  16    7.90    2.60
   5   0 -16    4.70    2.20
  -5   0 -17   -4.50    2.10
  -5   0  17   -0.50    2.50
   5   0 -17   -0.60    2.30
   5   0  17    2.60    2.60
   5   0 -18   -1.40    2.70
  -5   0 -18   -3.40    2.40
  -5   0  18    2.10    3.10
   5   0  18    3.20    2.80
  -5   0  19    1.50    3.10
  -5   0 -19   -3.30    2.80
   5   0  19   -1.40    3.10
   6   0   0 1039.40   19.90
  -6   0   0 1025.10   20.00
   6   0   0 1040.30   20.30
  -6   0   0 1015.40   20.30
  -6   0   0  989.10   20.20
  -6   0   0 1027.10   19.90
   6   0   0 1018.10   20.00
   6   0   1    0.00    0.60
  -6   0  -1    0.00    0.40
   6   0  -1    1.90    0.70
   6   0   1    0.50    0.50
  -6   0   1    0.90    0.50
  -6   0  -1   -0.20    0.50
   6   0   1   -0.10    0.40
  -6   0   1   -0.30    0.60
  -6   0   1    0.90    0.40
   6   0  -1    0.70    0.50
   6   0  -1    1.20    0.40
  -6   0   1    0.40    0.70
  -6   0  -1   -0.10    0.50
  -6   0   2  866.91   17.10
  -6   0   2  869.01   16.60
  -6   0   2  868.61   17.20
   6   0  -2  858.11   17.10
  -6   0  -2  852.61   17.20
  -6   0  -2  870.01   16.80
  -6   0   2  880.61   17.30
  -6   0  -2  877.51   17.10
   6   0  -2  861.91   17.20
   6   0   2  854.11   16.80
   6   0   2  851.21   17.20
   6   0   2  842.82   17.00
   6   0  -3   -0.10    0.60
   6   0   3    0.30    0.40
  -6   0   3    0.40    0.60
  -6   0  -3    0.20    0.50
  -6   0  -3    0.20    0.40
  -6   0   3    0.00    0.70
   6   0  -3    0.50    0.60
   6   0   3    0.70    0.70
   6   0   3    0.20    0.40
  -6   0  -3    0.30    0.60
   6   0  -4  310.47    7.00
   6   0  -4  312.17    7.00
   6   0   4  317.37    6.40
   6   0   4  312.57    7.20
   6   0   4  325.47    6.90
  -6   0   4  318.47    6.90
  -6   0  -4  313.37    7.00
  -6   0  -4  331.07    6.30
  -6   0  -5    0.00    0.70
  -6   0  -5    0.40    0.50
   6   0  -5    0.50    0.70
  -6   0   5   -0.30    1.00
   6   0  -5    0.40    0.60
  -6   0  -5   -1.30    0.60
   6   0   5   -1.50    0.80
  -6   0   5    0.40    0.60
   6   0   5    0.50    0.50
   6   0  -6    3.70    0.80
  -6   0  -6    2.20    0.90
   6   0  -6    2.00    0.90
   6   0  -6    1.70    0.50
  -6   0   6    3.00    1.20
   6   0   6    2.00    1.00
  -6   0   7    0.80    1.20
   6   0  -7   -0.40    0.60
   6   0  -7   -2.40    0.90
   6   0   7   -0.50    1.00
   6   0  -7   -0.80    0.60
  -6   0   8   68.29    3.30
   6   0  -8   69.29    2.20
  -6   0  -8   69.19    2.90
   6   0  -8   71.79    2.90
   6   0  -8   70.79    2.20
   6   0   8   67.99    3.00
  -6   0  -9   -1.00    1.10
  -6   0   9   -2.20    1.40
   6   0  -9   -0.30    0.80
   6   0  -9   -1.10    0.80
   6   0   9    1.20    1.20
   6   0  -9   -1.50    1.00
   6   0 -10   16.00    2.20
   6   0 -10   14.40    2.00
  -6   0  10   10.00    2.70
   6   0  10   17.10    2.50
   6   0 -10   15.40    1.90
  -6   0 -10   15.80    2.30
   6   0 -11   -3.60    1.30
   6   0 -11   -1.30    1.20
  -6   0  11    1.10    1.80
   6   0  11   -0.90    1.50
  -6   0 -11   -0.20    1.30
  -6   0 -12    3.90    1.60
   6   0 -12    2.60    1.40
  -6   0  12    3.70    1.90
   6   0 -12    3.80    1.20
   6   0  12    2.60    1.70
   6   0 -13    0.60    1.50
   6   0  13    0.00    1.80
  -6   0  13    1.00    2.00
  -6   0 -13   -0.10    1.50
   6   0 -13   -1.00    1.20
   6   0 -14   30.40    3.60
   6   0  14   27.30    3.90
  -6   0  14   29.50    4.10
   6   0 -14   31.70    3.00
  -6   0 -14   30.50    3.40
   6   0 -15   -0.30    2.00
  -6   0 -15    0.60    1.90
   6   0  15   -1.50    2.00
   6   0 -15   -1.00    1.70
  -6   0  15   -0.50    2.30
   6   0 -16    5.40    2.40
  -6   0 -16    5.50    2.20
  -6   0  16    6.70    2.60
   6   0  16    3.60    2.60
  -6   0 -17    0.30    2.30
  -6   0  17    1.90    2.70
   6   0 -17   -0.50    2.40
   6   0  17    1.50    2.70
   6   0  18    5.30    3.10
  -6   0 -18    2.00    2.60
  -6   0  18    5.00    3.10
   6   0 -18    2.40    2.90
   7   0   0    0.20    0.60
  -7   0   0    0.30    0.50
  -7   0   0    0.20    0.70
  -7   0   0   -0.40    0.60
   7   0   0    0.70    0.50
   7   0   0    0.10    0.50
  -7   0   0    0.10    0.50
  -7   0  -1   -0.20    0.50
   7   0   1    0.20    0.50
   7   0  -1    0.00    0.50
  -7   0  -1    0.20    0.90
  -7   0  -1    0.20    0.60
  -7   0  -1   -0.20    0.50
  -7   0   1   -0.40    0.80
   7   0   1    0.00    0.50
   7   0   1   -0.80    1.00
   7   0  -1   -0.20    0.40
  -7   0   1   -0.80    0.50
  -7   0   1    0.80    0.60
   7   0  -1    0.40    0.60
  -7   0   1    0.00    0.40
  -7   0  -2   11.40    1.30
   7   0  -2    9.40    1.20
  -7   0   2    9.50    1.20
   7   0  -2   10.10    1.40
  -7   0   2   11.00    1.00
  -7   0  -2    8.60    1.10
   7   0   2    8.70    1.00
  -7   0  -2   13.10    1.10
   7   0   2   10.40    1.10
   7   0  -2   11.00    0.80
  -7   0  -3   -0.30    0.60
   7   0  -3   -0.70    0.60
   7   0   3    0.40    0.50
  -7   0   3    0.70    0.70
   7   0  -3   -0.40    0.60
  -7   0  -3   -0.10    0.70
   7   0   3   -0.10    0.50
  -7   0   3    0.70    0.80
  -7   0   3   -0.20    0.50
  -7   0  -3    0.70    0.50
   7   0   3    0.00    0.70
   7   0   4  725.43   15.20
  -7   0   4  738.73   15.20
   7   0   4  700.23   14.90
  -7   0  -4  743.83   15.10
   7   0  -4  735.43   15.00
   7   0  -4  696.83   15.10
  -7   0  -4  807.72   16.10
  -7   0  -4  747.73   14.40
   7   0   4  754.02   14.40
  -7   0  -5   -0.20    0.50
  -7   0   5   -0.50    1.00
   7   0   5    0.80    0.40
   7   0  -5    0.60    0.70
  -7   0  -5    0.30    0.40
  -7   0  -5    0.30    0.80
   7   0   5   -0.30    0.90
  -7   0   6  172.48    4.80
   7   0  -6  179.58    4.70
   7   0   6  175.18    4.80
  -7   0  -6  176.58    4.70
  -7   0  -7   -0.80    0.90
   7   0  -7    0.60    0.50
   7   0  -7    0.90    0.50
  -7   0   7    0.40    1.30
   7   0   7   -0.50    1.00
   7   0  -7    0.30    0.90
   7   0  -8  907.51   18.20
   7   0   8  943.61   19.50
  -7   0   8  932.21   19.50
   7   0  -8  960.20   19.20
  -7   0  -8  945.31   19.40
   7   0  -8  939.41   18.30
   7   0   9    1.00    1.20
   7   0  -9   -0.30    0.80
  -7   0  -9   -2.40    1.00
  -7   0   9    0.10    1.50
   7   0  -9   -1.70    0.80
   7   0  -9   -0.80    1.10
   7   0 -10  489.55   10.20
   7   0  10  492.55   11.40
   7   0 -10  488.35   10.20
  -7   0  10  499.05   11.60
   7   0 -10  508.65   11.20
  -7   0 -10  500.75   11.40
   7   0  11   -1.30    1.50
   7   0 -11   -0.70    1.40
  -7   0 -11   -0.30    1.30
   7   0 -11   -0.20    1.00
   7   0 -11    0.60    1.20
  -7   0  11   -0.60    1.80
   7   0  12  196.58    6.30
  -7   0  12  202.98    6.40
   7   0 -12  193.08    5.20
  -7   0 -12  198.98    6.10
   7   0 -12  199.68    5.90
   7   0 -13   -1.40    1.50
  -7   0 -13    0.00    1.80
  -7   0  13    2.40    2.40
   7   0 -13    0.60    1.20
   7   0 -14   37.20    3.70
  -7   0 -14   30.30    3.70
   7   0 -14   41.00    3.90
   7   0  14   35.50    3.90
  -7   0  14   39.80    4.70
   7   0 -15    1.10    2.10
  -7   0 -15   -2.10    1.70
  -7   0  15   -0.70    2.50
   7   0  15   -0.70    2.10
   7   0 -16    2.00    2.40
  -7   0 -16    1.30    2.10
   7   0  16    3.10    2.50
  -7   0  16    4.20    2.50
  -7   0 -17   -5.50    2.20
  -7   0  17    1.80    2.80
   7   0  17    1.30    2.60
   7   0 -17   -1.00    2.60
  -7   0 -18   -2.70    2.50
   7   0  18    2.60    2.90
   7   0 -18    1.10    3.00
  -7   0  18    4.80    3.30
   8   0   0   12.20    1.50
  -8   0   0   14.40    1.60
   8   0   0   13.70    1.30
   8   0   0   16.00    1.20
  -8   0   0   12.20    1.30
  -8   0   0   15.80    1.20
  -8   0   0   15.50    1.10
  -8   0  -1   -0.20    0.80
  -8   0  -1   -0.20    0.60
  -8   0   1   -0.70    0.70
   8   0  -1   -0.80    0.50
   8   0   1   -1.40    0.60
  -8   0   1   -1.10    0.50
  -8   0  -1   -0.40    0.70
   8   0   1   -0.60    0.60
  -8   0   1    0.10    0.80
  -8   0  -1    0.50    0.60
  -8   0   1   -0.60    0.50
   8   0   1    0.50    0.70
  -8   0   2  353.26    8.10
   8   0   2  366.56    7.60
  -8   0  -2  364.46    7.60
   8   0  -2  356.86    8.30
   8   0   2  359.96    8.00
   8   0  -2  364.76    7.90
  -8   0  -2  371.46    8.50
  -8   0   2  369.46    7.20
   8   0  -2  366.76    7.30
   8   0   2  361.36    7.80
  -8   0   2  373.16    8.10
  -8   0   2  344.77    7.80
  -8   0  -2  368.56    7.80
  -8   0   3    0.70    1.00
   8   0   3   -0.20    0.50
   8   0  -3   -1.40    0.70
  -8   0  -3    0.10    0.50
   8   0   3    0.30    0.90
   8   0   3    0.90    0.60
  -8   0  -4 2740.63   53.49
   8   0   4 2749.02   52.79
   8   0   4 2835.92   53.89
   8   0  -4 2749.12   53.49
   8   0   4 2709.53   53.69
  -8   0  -4 2791.72   52.89
  -8   0   4 2740.13   53.69
  -8   0  -5    1.10    0.90
   8   0   5    1.10    0.50
  -8   0   5   -0.10    1.10
   8   0  -5   -1.00    0.80
  -8   0  -5   -1.00    0.50
   8   0   5   -0.30    0.90
   8   0  -6   15.90    2.00
  -8   0  -6   18.20    1.00
   8   0   6   19.30    2.00
  -8   0   6   17.30    2.30
  -8   0  -6   18.20    2.00
   8   0   7    0.70    1.10
  -8   0   7    1.20    1.30
  -8   0  -7   -0.80    1.00
   8   0  -7    0.80    1.00
   8   0   8  409.66    9.70
  -8   0  -8  411.16    9.60
  -8   0   8  405.36    9.70
   8   0  -8  414.86    9.40
   8   0  -9   -2.10    1.20
   8   0   9   -0.20    1.40
   8   0  -9    0.10    0.70
  -8   0   9    0.50    1.60
  -8   0  -9   -0.70    1.20
   8   0  -9    0.30    0.70
   8   0 -10  440.86    9.10
   8   0  10  443.76   10.60
   8   0 -10  461.25   10.30
  -8   0 -10  449.95   10.50
  -8   0  10  451.95   10.80
   8   0 -10  416.16    9.10
   8   0 -11   -0.70    1.00
   8   0  11   -0.20    1.60
   8   0 -11    0.30    1.40
  -8   0  11   -1.20    1.70
  -8   0 -11   -1.40    1.30
   8   0  12  127.79    5.10
   8   0 -12  131.29    4.90
   8   0 -12  123.49    3.80
  -8   0 -12  133.99    5.00
  -8   0  12  132.79    5.40
  -8   0 -13   -0.60    1.60
   8   0  13    2.20    1.90
   8   0 -13    0.50    1.70
  -8   0  13   -1.50    2.00
  -8   0 -14   18.30    3.70
   8   0  14   27.90    3.80
   8   0 -14   21.20    4.10
  -8   0  14   29.70    4.60
   8   0  15    3.20    2.40
  -8   0 -15    1.50    2.00
  -8   0  15   -0.50    2.70
   8   0 -15    2.40    2.10
   8   0 -16    6.60    2.60
   8   0  16    7.10    2.80
  -8   0  16    6.40    3.00
  -8   0 -16    4.00    2.30
  -8   0 -17   -0.20    2.30
   8   0  17    2.90    2.70
  -8   0  17    0.60    2.90
   8   0 -17   -1.80    2.60
   8   0  18    7.60    3.30
   8   0 -18   -0.30    3.10
  -8   0 -18   -1.10    2.60
  -8   0  18    8.60    3.50
  -9   0   0   -0.40    0.90
   9   0   0    0.00    0.80
  -9   0   0   -0.30    0.60
   9   0   0    1.20    0.70
   9   0   0    0.00    0.70
  -9   0   0    0.40    0.70
   9   0  -1    0.00    0.50
   9   0   1   -0.20    0.80
   9   0   1   -0.40    0.70
  -9   0  -1    0.10    0.90
   9   0   1   -1.40    0.60
  -9   0   1    0.00    0.60
  -9   0  -1   -0.30    0.70
  -9   0   1   -0.10    0.90
  -9   0  -1    0.40    0.70
  -9   0   1   -0.20    0.70
   9   0  -1   -0.50    0.70
   9   0   2   30.50    2.00
   9   0  -2   28.40    1.20
   9   0   2   32.90    1.80
  -9   0   2   29.20    2.10
   9   0   2   29.00    1.60
  -9   0  -2   31.60    2.10
  -9   0  -2   30.70    1.60
   9   0  -2   32.00    1.90
  -9   0   2   30.40    1.30
   9   0   3   -0.30    1.00
   9   0  -3    0.40    0.90
   9   0   3   -0.70    0.60
  -9   0  -3    2.10    0.90
   9   0   3    1.30    0.90
   9   0  -3    0.30    0.40
  -9   0   3    2.50    1.10
  -9   0  -3   -0.50    0.70
  -9   0  -4 1831.22   35.50
  -9   0  -4 1820.52   34.80
  -9   0   4 1794.92   35.70
   9   0  -4 1826.92   35.50
   9   0   4 1790.32   34.80
   9   0   4 1758.32   35.60
   9   0   5    0.60    1.00
  -9   0   5   -0.20    1.20
  -9   0  -5   -0.80    0.60
  -9   0  -5   -1.20    0.90
   9   0   5    0.70    0.60
   9   0  -5   -1.20    0.90
   9   0   6  143.09    4.50
  -9   0   6  143.89    4.60
   9   0   6  143.79    3.20
  -9   0  -6  142.89    4.40
  -9   0  -6  144.89    3.20
   9   0  -6  145.49    4.30
  -9   0  -6  142.89    3.20
   9   0   7    0.10    1.20
  -9   0   7   -0.40    1.40
  -9   0  -7   -0.20    1.10
   9   0  -7   -0.70    1.10
  -9   0  -8  470.45   10.80
   9   0  -8  478.75   10.70
   9   0   8  473.15   10.90
  -9   0   8  464.15   10.90
  -9   0  -9   -0.20    1.30
   9   0   9   -1.00    1.40
   9   0  -9   -1.10    1.20
  -9   0   9    1.50    1.70
   9   0  10  130.29    4.90
  -9   0  10  123.99    5.00
   9   0 -10  130.09    4.50
  -9   0 -10  132.89    4.70
   9   0  11   -0.70    1.60
  -9   0  11    1.90    1.90
  -9   0 -11   -1.30    1.40
   9   0 -11    0.60    1.00
   9   0 -11    0.10    1.50
  -9   0  12   28.70    5.10
  -9   0 -12   24.30    3.20
   9   0 -12   28.10    3.50
  -9   0  13    0.60    2.30
  -9   0 -13   -1.40    1.50
   9   0 -13    0.60    1.90
   9   0  13    1.00    2.10
  -9   0 -14  247.68    7.70
  -9   0  14  251.17    8.10
   9   0  14  247.68    8.10
   9   0 -14  242.88    7.40
  -9   0  15    1.60    2.70
  -9   0 -15    1.20    2.00
   9   0  15    2.30    2.40
   9   0 -15    1.20    2.20
  -9   0 -16  100.39    5.50
   9   0  16  104.19    6.00
  -9   0  16  119.39    6.60
   9   0 -16  104.19    6.00
   9   0 -17    0.20    2.80
  -9   0  17    0.90    3.20
  -9   0 -17   -5.70    2.20
   9   0  17    3.40    2.90
  10   0   0 2885.41   55.89
 -10   0   0 2861.31   55.89
  10   0   0 2875.81   55.49
 -10   0   0 2932.51   55.89
  10   0   0 2829.22   55.29
 -10   0   0 2857.01   55.29
 -10   0   1   -1.90    1.10
  10   0  -1    0.10    0.60
  10   0   1    0.00    0.70
  10   0   1    0.20    1.00
 -10   0  -1    0.30    0.70
 -10   0   1   -0.10    0.60
 -10   0  -1   -0.40    0.80
  10   0   1    0.80    0.80
 -10   0  -1   -0.50    1.00
  10   0  -1    0.70    0.80
 -10   0  -2   62.99    2.80
  10   0   2   64.99    2.50
 -10   0   2   62.79    1.90
 -10   0   2   59.69    2.80
 -10   0  -2   65.89    2.40
  10   0   2   58.79    2.70
  10   0  -2   67.39    2.00
  10   0   2   63.59    2.80
  10   0  -2   66.49    2.50
 -10   0  -2   67.99    2.50
  10   0  -3    0.00    0.90
 -10   0   3    1.10    1.10
  10   0  -3    0.80    0.50
 -10   0  -3   -0.40    0.80
 -10   0  -3   -0.10    0.80
 -10   0   3    0.60    0.50
  10   0   3    0.20    0.70
  10   0   3   -0.80    1.00
  10   0   4  923.71   18.00
  10   0   4  902.51   18.90
  10   0  -4  917.41   18.70
 -10   0  -4  927.11   18.60
 -10   0  -4  899.61   18.00
 -10   0   4  907.61   18.90
 -10   0   5    1.90    1.30
 -10   0  -5   -1.10    1.10
  10   0   5    1.50    1.20
  10   0  -5   -2.70    1.10
 -10   0   6  100.89    4.10
  10   0   6   99.89    3.80
 -10   0  -6   97.69    3.70
  10   0   6   98.79    2.50
 -10   0  -6  100.39    2.60
 -10   0  -6   96.29    2.60
  10   0  -6  103.29    3.60
  10   0  -7   -0.80    1.10
 -10   0   7    1.10    1.60
 -10   0  -7    0.20    1.20
  10   0   7   -1.80    1.20
  10   0   8    8.20    1.70
  10   0  -8    7.30    1.40
 -10   0  -8    8.10    1.50
 -10   0   8    7.80    1.90
 -10   0  -9   -0.50    1.40
  10   0  -9   -1.00    1.30
 -10   0   9   -0.80    1.70
  10   0   9   -1.80    1.50
  10   0 -10    8.00    1.70
  10   0  10   11.20    2.90
 -10   0 -10    8.10    1.80
 -10   0  10   10.10    2.20
  10   0  11    4.80    2.00
  10   0 -11   -1.60    1.50
 -10   0 -11    0.90    1.90
 -10   0  11    0.00    1.90
 -10   0  12    1.80    2.10
  10   0  12    2.50    1.90
  10   0 -12    0.50    1.80
 -10   0 -12    2.20    1.60
  10   0 -13    0.50    1.90
  10   0  13    3.70    2.20
 -10   0 -13   -0.70    1.70
 -10   0  13    1.00    2.20
 -10   0 -14   83.29    5.00
 -10   0  14   94.09    5.60
  10   0 -14   99.99    5.30
  10   0  14   89.29    5.30
 -10   0 -15    0.00    2.00
  10   0  15    1.50    2.60
 -10   0  15    3.70    2.60
  10   0 -15    0.80    2.40
  10   0 -16   23.00    5.10
 -10   0  16   47.40    6.10
 -10   0 -16   26.50    4.30
  10   0  16   27.60    5.10
 -10   0 -17    0.00    2.40
 -10   0  17    8.30    3.50
  10   0 -17   -1.00    2.80
  10   0  17    2.20    3.10
  11   0   0    2.70    0.90
  11   0   0    1.80    1.10
 -11   0   0    1.00    1.10
 -11   0   1    0.00    1.20
  11   0  -1   -0.70    0.90
  11   0   1   -2.20    0.90
 -11   0  -1   -0.40    1.10
 -11   0   1   -0.60    0.70
 -11   0  -1   -1.80    0.90
  11   0  -1   -1.10    0.80
  11   0   1   -0.30    1.00
  11   0   1   -0.90    0.80
  11   0   2    4.00    1.30
 -11   0  -2    4.10    1.00
 -11   0   2    6.00    1.30
 -11   0   2    4.00    1.30
 -11   0  -2    3.50    1.20
 -11   0  -2    5.20    1.00
 -11   0   2    4.20    0.80
  11   0  -2    5.90    1.30
  11   0   2    3.70    0.90
  11   0  -2    5.20    1.20
  11   0   2    4.30    1.20
 -11   0  -2    3.80    1.30
 -11   0  -3   -0.20    1.00
  11   0  -3   -0.10    1.00
 -11   0  -3    1.00    0.90
  11   0  -3   -0.60    0.60
 -11   0   3    0.20    0.60
 -11   0   3    1.00    1.20
 -11   0   3   -0.20    0.60
  11   0   3   -1.80    1.20
 -11   0   4  531.05   11.90
  11   0  -4  543.25   11.70
 -11   0  -4  542.85   11.60
  11   0   4  532.35   11.90
  11   0   4  537.85   10.90
 -11   0  -4  517.05   10.90
 -11   0   5   -0.50    1.40
 -11   0  -5    0.20    1.20
  11   0   5    0.30    0.70
 -11   0  -5   -0.70    0.90
  11   0  -5    0.50    1.10
  11   0   5   -0.30    1.30
  11   0  -6  132.09    4.30
 -11   0  -6  129.59    4.30
  11   0   6  129.09    3.20
  11   0   6  131.49    4.50
 -11   0  -6  125.49    3.30
 -11   0   6  130.29    4.60
 -11   0  -7    1.00    0.70
 -11   0   7    0.30    1.50
  11   0   7   -0.60    1.30
 -11   0  -7    0.50    1.20
  11   0  -7   -0.50    1.20
 -11   0  -8    2.40    1.40
  11   0   8    0.40    1.50
 -11   0   8    1.40    1.80
  11   0  -8    1.60    1.40
 -11   0   9    2.10    1.80
  11   0   9    0.20    1.50
  11   0  -9   -1.30    1.40
 -11   0  -9    1.10    1.40
  11   0  10   14.20    3.40
  11   0 -10    7.20    1.80
 -11   0  10    7.50    2.10
 -11   0 -10    7.40    1.80
  11   0  11    0.90    1.80
  11   0 -11   -0.80    1.60
 -11   0 -11   -0.30    1.60
 -11   0  11    0.50    2.10
  11   0 -12   -0.30    1.80
 -11   0  12   -0.90    2.20
 -11   0 -12    0.90    1.80
  11   0  12   -1.80    1.90
  11   0  13    0.30    2.30
  11   0 -13   -1.90    2.00
 -11   0 -13   -2.90    1.70
 -11   0  13    3.60    2.40
  11   0 -14   -1.90    2.20
  11   0  14    7.40    2.60
 -11   0  14    3.80    2.60
 -11   0 -14    1.70    2.00
 -11   0  15    1.30    3.00
  11   0 -15   -1.10    2.40
 -11   0 -15    4.00    2.20
  11   0  15    4.60    2.80
 -11   0 -16    0.60    2.20
  11   0 -16   -5.30    2.50
 -11   0  16    1.50    3.10
  11   0  16    4.10    2.90
  11   0  17    0.80    3.30
  11   0 -17    0.60    3.10
 -11   0  17   23.90    6.30
  12   0   0 1922.11   37.80
  12   0   0 1945.51   38.10
 -12   0   0 1979.60   38.70
 -12   0   0 1967.30   37.80
 -12   0   0 1873.71   37.70
  12   0   0 1964.50   38.60
 -12   0   1    1.70    0.90
 -12   0  -1    1.50    0.90
  12   0   1    0.10    0.90
 -12   0   1   -2.20    1.40
  12   0  -1    0.60    0.90
  12   0  -1    0.40    1.00
  12   0   1   -2.50    1.10
 -12   0  -1   -0.50    1.30
 -12   0  -1    0.40    1.10
 -12   0   1   -0.60    0.90
  12   0   1    0.70    1.10
 -12   0   2   25.70    2.70
 -12   0   2   28.10    1.70
  12   0   2   27.40    2.50
 -12   0   2   30.20    1.80
  12   0   2   28.50    2.00
 -12   0  -2   30.00    2.60
  12   0  -2   33.00    2.40
 -12   0  -2   35.50    2.30
  12   0  -2   30.80    1.80
 -12   0  -3   -0.40    1.30
  12   0   3   -0.40    0.80
  12   0  -3    0.70    0.70
 -12   0  -3   -0.60    1.00
  12   0  -3    0.50    1.10
 -12   0  -3   -0.40    1.10
  12   0   3   -1.50    1.20
 -12   0   3    0.90    1.30
 -12   0   3    0.90    0.70
 -12   0   3    0.60    0.70
  12   0   4  507.05   11.60
 -12   0  -4  517.85   11.20
 -12   0  -4  488.35   10.60
  12   0  -4  520.15   11.40
 -12   0   4  511.15   11.60
  12   0   5    0.10    0.80
 -12   0  -5   -2.50    1.20
  12   0   5   -0.70    1.30
 -12   0   5    0.50    1.50
 -12   0  -5   -0.10    1.10
  12   0  -5   -2.00    1.20
  12   0   6   22.20    2.80
 -12   0  -6   18.30    2.00
 -12   0   6   15.00    3.00
 -12   0  -6   18.70    2.60
  12   0   6   23.10    1.70
  12   0  -6   16.80    2.50
  12   0  -7   -0.10    1.30
 -12   0   7    1.20    1.70
 -12   0  -7   -1.00    0.80
  12   0   7    1.10    1.40
  12   0   7   -0.30    0.80
 -12   0  -7    0.60    0.90
 -12   0  -7   -0.80    1.30
  12   0   8   14.00    3.10
  12   0  -8   18.90    2.80
 -12   0  -8   20.30    2.90
 -12   0   8   17.20    3.20
  12   0  -9   -3.70    1.50
  12   0   9   -1.30    1.70
 -12   0   9    1.00    1.90
 -12   0  -9   -3.40    1.60
 -12   0 -10   33.50    4.20
  12   0 -10   42.50    3.70
  12   0  10   45.20    3.70
 -12   0  10   35.20    4.70
 -12   0  11    1.30    2.00
  12   0  11   -3.30    1.80
  12   0 -11   -2.10    1.70
 -12   0 -11   -0.40    1.80
  12   0 -12   21.90    3.90
 -12   0 -12   19.60    3.90
  12   0  12   18.10    4.10
 -12   0  12   15.60    2.80
 -12   0 -13   -2.50    1.90
  12   0 -13    2.10    2.20
 -12   0  13    0.20    2.50
  12   0  13    0.70    2.30
  12   0 -14   97.09    5.50
 -12   0  14  101.19    5.90
 -12   0 -14   97.79    5.30
  12   0  14   92.59    5.60
 -12   0  15    2.70    3.20
 -12   0 -15    4.60    2.10
  12   0  15    1.40    2.50
  12   0 -15    2.30    2.60
  12   0 -16   38.40    5.80
  12   0  16   29.50    5.50
 -12   0  16   40.80    6.30
 -12   0 -16   36.50    4.90
  13   0   0    4.70    1.50
 -13   0   0   11.30    2.30
 -13   0   0    5.60    1.30
  13   0   0    8.90    2.20
 -13   0   0   10.20    2.50
 -13   0  -1    0.00    1.00
 -13   0   1    0.00    1.50
  13   0  -1    0.10    1.00
  13   0  -1   -2.00    1.10
  13   0   1    0.50    1.30
 -13   0   1   -1.30    0.90
 -13   0   1    0.20    1.00
 -13   0  -1   -1.80    1.30
  13   0   1    0.00    1.10
 -13   0  -2  536.55   11.40
  13   0   2  524.85   11.30
 -13   0   2  538.35   12.10
  13   0   2  527.35   12.00
  13   0  -2  528.25   11.60
 -13   0   2  518.95   10.80
 -13   0   2  527.95   10.70
 -13   0  -2  526.15   12.00
  13   0  -2  524.65   10.80
  13   0   3    0.80    1.40
 -13   0   3    1.10    0.70
  13   0  -3   -0.60    1.20
 -13   0  -3   -1.80    1.50
  13   0   3   -0.90    0.90
  13   0  -3   -0.70    0.80
 -13   0   3   -0.90    1.50
 -13   0  -3   -0.30    1.10
 -13   0   3   -0.20    0.80
 -13   0  -4  395.36    9.10
 -13   0  -4  406.56    9.30
 -13   0   4  402.36    9.80
  13   0  -4  414.76    9.50
  13   0   4  403.26    8.70
  13   0   4  409.66    9.80
 -13   0   5   -0.90    1.60
  13   0   5   -0.50    1.40
  13   0  -5    0.00    1.30
  13   0   5   -1.40    1.30
 -13   0  -5   -0.50    1.30
 -13   0  -6    0.30    1.40
 -13   0   6    0.30    1.70
  13   0   6    0.20    1.50
 -13   0  -6   -0.40    1.20
  13   0  -6   -1.30    1.30
  13   0   6   -1.50    0.90
  13   0   7   -0.40    0.90
  13   0   7   -2.30    1.60
 -13   0  -7   -1.70    1.40
 -13   0   7    1.10    1.80
 -13   0  -7   -0.30    1.00
  13   0  -7    2.60    1.50
 -13   0   8   27.00    3.60
  13   0   8   25.40    3.30
  13   0  -8   27.30    3.30
 -13   0  -8   27.00    3.30
 -13   0  -9   -1.80    1.90
  13   0  -9   -0.70    1.60
  13   0   9    2.00    1.80
 -13   0   9   -0.20    2.00
 -13   0  10    8.40    2.40
  13   0  10    8.40    2.20
  13   0 -10    3.80    1.90
 -13   0 -10    4.50    2.00
  13   0  11    0.80    2.00
 -13   0  11    0.10    2.20
 -13   0 -11   -3.10    1.70
  13   0 -11   -0.40    1.80
  13   0  12    7.80    2.50
 -13   0 -12    4.00    2.00
 -13   0  12    2.80    2.60
  13   0 -12    6.90    2.20
 -13   0 -13    1.40    2.20
 -13   0  13    2.70    2.70
  13   0  13   -2.40    2.40
  13   0 -13    1.70    2.20
  13   0  14    1.70    2.60
  13   0 -14    6.90    2.50
 -13   0 -14    3.50    2.30
 -13   0  14    8.20    2.80
 -13   0 -15   -4.80    2.30
  13   0  15    0.60    2.80
 -13   0  15    5.80    3.40
  13   0 -15    0.30    2.70
 -14   0   0   74.49    2.90
 -14   0   0   65.09    3.30
  14   0   0   76.49    3.70
  14   0   0   68.49    3.20
  14   0   0   72.39    3.20
 -14   0   0   76.49    3.80
 -14   0   1    0.10    1.20
  14   0   1   -1.20    1.40
 -14   0  -1   -0.80    1.10
  14   0  -1   -1.50    1.20
  14   0   1   -1.10    1.10
 -14   0  -1   -1.50    1.50
 -14   0   1   -0.40    1.00
 -14   0   1    0.40    1.60
  14   0  -1    0.50    1.20
 -14   0   2   17.90    2.10
 -14   0  -2   19.90    2.40
  14   0   2   22.40    2.30
 -14   0   2   17.60    1.90
 -14   0  -2   18.10    2.90
  14   0  -2   17.30    2.10
  14   0   2   18.40    2.70
 -14   0   2   14.80    3.00
  14   0  -2   19.00    2.60
 -14   0   3    0.80    0.90
  14   0   3   -0.30    1.10
 -14   0  -3   -2.50    1.20
  14   0   3   -0.10    1.50
 -14   0   3   -0.50    1.60
  14   0  -3   -0.60    1.30
 -14   0  -3   -1.30    1.50
 -14   0   3    0.20    0.80
  14   0   4  442.56   10.70
 -14   0  -4  454.25   10.20
 -14   0   4  438.36   10.70
  14   0  -4  448.76   10.40
 -14   0  -4  432.66   10.70
  14   0   4  435.36    9.50
  14   0  -5    0.60    1.50
  14   0   5   -1.10    1.00
 -14   0  -5   -0.70    1.40
 -14   0   5    0.10    1.70
  14   0   5   -1.50    1.50
  14   0   6    4.70    1.70
 -14   0  -6    2.10    1.60
  14   0  -6    1.10    1.50
 -14   0   6    0.70    1.80
 -14   0  -7   -1.30    1.60
 -14   0   7    1.40    2.10
 -14   0  -7   -0.60    1.10
  14   0   7   -0.10    1.70
 -14   0   8    5.80    2.20
  14   0  -8    5.10    1.80
  14   0   8    5.60    2.00
 -14   0  -8    2.50    1.80
  14   0   9    1.50    2.00
 -14   0  -9   -1.80    1.70
 -14   0   9   -1.10    2.00
  14   0  -9   -0.90    1.70
 -14   0  10   66.79    4.90
  14   0 -10   69.39    4.70
  14   0  10   63.49    4.40
 -14   0 -10   69.89    4.40
  14   0  11    0.00    2.10
  14   0 -11    2.10    2.00
 -14   0  11   -5.60    2.30
 -14   0 -11   -0.90    1.80
 -14   0  12   66.89    5.30
 -14   0 -12   82.29    5.20
  14   0  12   75.89    5.10
  14   0 -12   78.79    5.10
 -14   0 -13   -1.80    2.10
  14   0 -13    5.10    2.40
 -14   0  13   -1.10    2.60
  14   0  13   -1.30    2.50
 -14   0  14   49.10    6.10
 -14   0 -14   43.70    5.10
  14   0  14   56.09    5.30
  14   0 -14   60.09    5.20
 -14   0 -15   -4.90    2.60
 -14   0  15    5.90    3.30
  14   0  15   -1.30    3.10
  14   0 -15    2.60    2.80
  15   0   0    0.20    1.30
 -15   0   0    0.60    1.10
 -15   0   0    1.20    1.70
  15   0   1   -0.80    1.40
 -15   0  -1   -2.30    1.50
 -15   0   1   -0.60    1.70
  15   0   1   -1.60    1.20
  15   0  -1   -1.30    1.30
 -15   0  -1    0.40    1.20
  15   0   2    1.80    1.20
  15   0  -2    1.70    1.40
 -15   0  -2   -0.60    1.60
  15   0   2   -1.20    1.50
 -15   0  -2    2.50    1.30
 -15   0   2    3.50    1.80
 -15   0   2    1.10    1.10
 -15   0   3    2.80    1.70
 -15   0  -3    0.60    1.70
  15   0   3   -0.50    1.60
 -15   0   3   -1.10    0.90
  15   0  -3   -1.20    1.40
  15   0   3   -0.50    1.20
 -15   0  -3   -1.30    1.40
  15   0   4   32.40    3.30
  15   0  -4   32.90    3.30
 -15   0  -4   28.50    3.00
 -15   0  -4   31.50    3.40
  15   0   4   27.50    2.50
 -15   0   4   26.00    3.40
  15   0   5    0.00    1.10
  15   0  -5   -1.30    1.50
 -15   0  -5   -0.70    1.50
 -15   0   5   -1.80    2.00
 -15   0  -6   33.30    3.50
 -15   0   6   29.00    3.60
  15   0   6   36.30    2.40
  15   0  -6   34.10    3.40
  15   0   6   30.70    3.40
  15   0  -7   -2.10    1.70
 -15   0   7    3.00    2.00
 -15   0  -7   -3.00    1.60
  15   0   7   -0.30    1.70
  15   0  -8  163.78    5.80
 -15   0  -8  148.09    5.90
 -15   0   8  139.09    5.90
  15   0   8  148.59    6.10
  15   0   9   -0.70    2.10
 -15   0   9    0.30    2.20
  15   0  -9   -2.80    2.00
 -15   0  -9   -0.90    1.90
  15   0  10  128.79    6.20
 -15   0 -10  133.79    5.80
  15   0 -10  132.89    5.70
 -15   0  10  123.39    6.10
 -15   0 -11   -2.40    2.00
 -15   0  11   -3.90    2.40
  15   0 -11    2.60    2.20
  15   0  11    1.00    2.30
 -15   0  12   48.90    5.20
 -15   0 -12   42.40    4.60
  15   0  12   47.20    5.10
  15   0 -12   57.09    4.90
 -15   0  13   -2.20    2.80
  15   0  13    0.00    2.60
  15   0 -13   -1.30    2.40
 -15   0 -13    0.60    2.30
 -15   0  14    8.40    3.40
 -15   0 -14   -0.60    2.40
  15   0  14   -3.60    2.90
  15   0 -14    1.80    2.70
 -16   0   0   -1.20    3.00
  16   0   0   -0.90    1.30
 -16   0   0   -0.50    1.20
 -16   0   1    0.60    1.20
 -16   0  -1   -0.40    1.30
  16   0  -1    0.60    1.50
  16   0   1    1.50    1.40
 -16   0  -2  282.87    7.10
  16   0   2  276.27   10.70
 -16   0   2  279.87    6.40
  16   0   2  275.07    7.00
  16   0  -2  276.17    7.50
 -16   0  -3   -0.40    1.50
 -16   0   3   -2.80    1.80
 -16   0  -3   -1.60    1.80
  16   0   3    0.40    1.40
  16   0  -3   -1.90    1.50
  16   0   3    0.30    1.80
  16   0   4  195.58    5.40
 -16   0   4  196.48    6.70
  16   0   4  210.38    6.70
  16   0  -4  191.98    7.60
 -16   0  -4  204.98    6.80
 -16   0  -4  199.88    6.00
 -16   0  -5   -2.20    1.60
  16   0   5    0.10    1.20
  16   0   5   -1.30    1.70
  16   0  -5   -1.50    1.60
 -16   0  -5   -0.50    1.80
 -16   0   5   -0.70    1.90
 -16   0  -6   28.10    4.00
  16   0  -6   21.60    3.60
 -16   0   6   23.30    3.70
  16   0   6   28.70    3.60
 -16   0  -6   22.40    3.60
  16   0   7    0.20    2.10
 -16   0   7    5.70    2.20
  16   0  -7    0.00    1.80
  16   0  -8    4.80    1.90
 -16   0  -8    3.20    2.10
  16   0   8    2.20    2.20
 -16   0   8   -1.40    2.20
  16   0  -9    1.60    1.90
 -16   0   9   -3.90    2.40
 -16   0  -9    1.20    2.20
  16   0   9   -3.30    2.20
  16   0 -10    4.00    2.10
  16   0  10    4.40    2.40
 -16   0 -10    2.80    2.20
 -16   0  10   -0.30    2.60
 -16   0  11   -2.20    2.60
  16   0 -11    0.90    2.30
  16   0  11   -4.20    2.50
 -16   0 -11   -1.20    2.30
 -16   0 -12  165.88    7.30
  16   0 -12  181.28    7.30
  16   0  12  177.28    7.50
 -16   0  12  160.38    7.40
  16   0 -13    1.10    2.70
 -16   0 -13    0.00    2.50
  16   0  13    0.00    2.80
 -16   0  13   -0.20    3.10
 -17   0   0    1.50    1.90
  17   0   0   -2.30    1.50
 -17   0   0   -0.50    1.40
 -17   0  -1   -0.60    1.40
 -17   0   1   -0.80    1.30
 -17   0   1   -2.30    1.90
 -17   0  -1    0.40    1.90
  17   0  -1   -2.60    1.60
  17   0   1   -1.10    1.50
  17   0   2    1.10    1.50
  17   0   2    0.40    1.90
  17   0  -2   -1.20    1.70
 -17   0   2   -1.00    2.10
 -17   0  -2   -2.70    1.80
 -17   0  -2    0.30    1.60
 -17   0  -3   -2.60    1.60
  17   0   3   -3.00    1.50
  17   0  -3   -1.70    1.80
  17   0   3    0.90    1.80
 -17   0  -3   -0.70    1.90
 -17   0   3    0.00    1.90
  17   0   4    1.20    1.50
  17   0   4   -2.50    1.90
  17   0  -4    0.20    1.80
 -17   0  -4    1.40    1.70
 -17   0   4   -2.30    1.90
 -17   0  -4    1.60    2.00
  17   0   5    1.80    1.90
  17   0   5   -0.80    2.00
  17   0  -5    3.20    1.90
 -17   0  -5    0.10    1.80
 -17   0  -5    2.00    2.10
 -17   0   5   -2.20    2.00
  17   0  -6   91.59    5.00
 -17   0  -6   84.69    5.00
 -17   0   6   79.19    5.00
  17   0   6   93.39    5.20
 -17   0  -6   93.19    5.30
 -17   0  -7    1.00    2.20
 -17   0  -7   -2.80    2.00
  17   0  -7    2.50    2.00
  17   0   7    1.60    2.30
 -17   0   7    1.80    2.20
 -17   0   8  379.56   10.90
  17   0  -8  409.06   10.60
 -17   0  -8  393.26   10.60
  17   0   8  393.66   10.90
 -17   0  -9   -1.90    2.20
 -17   0   9    0.20    2.60
  17   0   9   -0.70    2.40
  17   0  -9    1.00    2.20
  17   0  10   26.60    5.00
 -17   0 -10   26.50    4.80
 -17   0  10   28.30    4.90
  17   0 -10   22.10    4.20
 -17   0 -11   -1.60    2.40
 -17   0  11   -1.50    2.80
  17   0 -11    1.90    2.40
  17   0  11   -1.20    2.80
  17   0 -12   52.59    5.40
  17   0  12   53.59    6.10
 -17   0  12   51.89    5.90
 -17   0 -12   47.90    5.40
 -18   0   0   76.99    4.80
  18   0   0   71.09    4.10
 -18   0  -1   -1.60    1.70
 -18   0  -1    1.10    2.20
  18   0   1   -1.10    1.70
 -18   0   1    2.40    2.20
 -18   0   2   -0.90    2.20
  18   0   2   -1.10    1.90
 -18   0  -2   -0.70    1.70
  18   0   2    0.10    1.70
  18   0  -2   -1.40    1.80
 -18   0  -2   -0.70    1.90
  18   0   3   -0.10    1.70
 -18   0   3   -2.90    2.00
 -18   0  -3   -2.60    1.90
 -18   0  -3   -4.10    1.80
  18   0  -3   -0.30    2.00
 -18   0  -4   79.89    4.90
 -18   0  -4   73.89    4.40
 -18   0   4   63.29    4.70
  18   0   4   75.49    4.70
  18   0  -4   80.79    4.70
  18   0   4   70.99    3.90
  18   0  -5    4.40    2.10
 -18   0   5   -3.70    2.20
  18   0   5    0.50    2.30
 -18   0  -5   -1.40    1.90
 -18   0  -5   -0.20    2.20
 -18   0   6   -1.10    2.30
  18   0  -6    2.00    2.10
 -18   0  -6   -0.20    2.30
  18   0   6   -0.20    2.20
 -18   0  -6    0.50    2.10
 -18   0   7    1.90    2.30
 -18   0  -7    0.00    2.30
 -18   0  -7    2.80    2.40
  18   0   7   -0.50    2.30
  18   0  -7    0.60    2.20
 -18   0   8   43.30    5.10
  18   0  -8   49.10    4.80
 -18   0  -8   39.70    5.10
 -18   0  -8   52.99    4.90
  18   0   8   50.79    4.90
 -18   0  -9   -3.60    2.40
  18   0  -9   -1.60    2.30
 -18   0   9   -1.30    2.70
  18   0   9   -1.90    2.60
 -18   0 -10   32.10    5.30
  18   0  10   34.30    5.50
 -18   0  10   36.60    5.40
  18   0 -10   47.70    5.20
  18   0 -11   -4.20    2.60
 -18   0  11   -3.30    2.90
 -18   0 -11   -0.80    2.70
  18   0  11   -2.00    2.90
  19   0   0   -0.50    1.90
 -19   0   0    1.80    2.40
  19   0  -1   -3.90    1.80
 -19   0   1    1.80    2.40
  19   0   1    0.90    2.00
 -19   0  -1    0.10    2.30
  19   0   2   17.30    3.80
 -19   0  -2   25.50    4.00
 -19   0   2   18.20    4.10
 -19   0  -2   19.10    4.00
  19   0  -2   13.60    2.40
  19   0   3    0.60    1.90
 -19   0   3   -2.80    2.30
 -19   0  -3    0.60    2.00
  19   0   3   -3.40    2.10
  19   0  -3   -2.70    2.00
 -19   0  -3   -5.20    2.20
  19   0   4  166.38    6.60
 -19   0  -4  166.38    6.20
  19   0  -4  178.98    6.60
 -19   0  -4  168.28    6.70
 -19   0   4  165.08    7.00
 -19   0  -5   -3.40    2.30
  19   0  -5    1.40    2.20
 -19   0   5   -1.30    2.20
  19   0   5   -5.00    2.30
 -19   0  -5   -4.60    2.50
 -19   0  -6   19.80    4.60
  19   0   6   16.00    3.00
 -19   0   6   10.50    2.80
  19   0  -6   18.80    4.50
 -19   0  -6   14.50    3.00
 -19   0  -7   -0.10    2.60
  19   0  -7    4.80    2.40
 -19   0   7    3.50    2.60
 -19   0  -7    1.70    2.50
  19   0   7   -0.90    2.50
  19   0  -8  162.38    7.00
 -19   0  -8  163.18    7.20
  19   0   8  159.88    7.00
 -19   0   8  157.98    7.20
 -19   0  -8  158.18    7.10
 -19   0   9    1.70    3.10
 -19   0  -9    3.40    2.90
 -19   0  -9    1.80    2.70
  19   0  -9    6.60    2.60
  19   0   9    1.50    2.80
 -19   0  10    0.50    3.10
 -19   0 -10   -1.80    2.80
  20   0   0    8.10    2.30
 -20   0   0    5.60    2.70
  20   0   1    0.30    2.10
 -20   0  -1    1.90    2.60
  20   0  -1   -0.20    2.10
  20   0   2   -2.20    4.20
 -20   0  -2    1.10    2.50
 -20   0   2   -0.30    2.40
  20   0  -2   -0.40    2.10
  20   0   3   -4.10    2.20
 -20   0  -3   -2.30    2.30
 -20   0   3   -3.40    2.40
  20   0  -3   -3.30    2.20
 -20   0  -4   16.20    4.30
  20   0   4   18.70    4.20
  20   0  -4   15.30    2.70
 -20   0   4   18.40    4.40
  20   0   5   -1.40    2.50
 -20   0   5   -2.00    2.40
 -20   0  -5   -1.20    2.50
 -20   0  -5   -4.00    2.40
  20   0  -5   -3.40    2.30
 -20   0   6    7.30    3.00
  20   0  -6   12.30    2.90
  20   0   6   10.80    3.00
 -20   0  -6    7.00    2.90
 -20   0  -6    8.20    2.90
 -20   0   7    5.30    2.90
  20   0   7   -0.10    2.90
  20   0  -7    2.50    2.60
 -20   0  -7   -0.60    2.70
 -20   0  -7    0.00    2.90
 -20   0  -8   71.09    6.60
  20   0  -8   63.89    6.00
 -20   0  -8   59.49    6.50
 -20   0   8   45.50    6.00
  20   0   8   56.89    6.50
  21   0   0    2.60    2.40
 -21   0   0    1.20    2.80
  21   0   1   -3.20    2.40
  21   0  -1   -0.20    2.40
 -21   0  -1    0.40    2.70
 -21   0   1   -3.10    2.50
  21   0  -2    4.20    2.50
 -21   0  -2    2.50    2.80
 -21   0   2   -1.30    2.70
 -21   0   3   -1.60    2.70
  21   0  -3   -0.50    2.50
 -21   0  -3    2.40    2.70
  21   0   4   77.99    6.00
 -21   0   4   80.29    6.20
  21   0  -4   97.09    5.90
 -21   0  -4   93.29    6.20
 -21   0  -5    0.90    2.70
  21   0   5   -4.80    2.60
  21   0  -5   -1.20    2.50
 -21   0   5   -1.90    2.70
 -21   0   6    1.70    3.10
  21   0   6    8.50    5.10
 -21   0  -6   10.20    4.40
  21   0  -6    6.10    2.80
 -21   0  -6    9.40    4.90
 -22   0   0  250.57    9.70
  22   0   0  242.88    8.40
  22   0  -1    3.80    2.90
 -22   0   1   -5.00    3.00
 -22   0  -1   -5.60    3.10
  22   0  -2    2.90    2.80
 -22   0   2    0.00    3.70
  22   0  -3   -1.30    2.80
   0  -1  -2   -0.40    0.20
   0   1  -2   -0.20    0.30
   0   1  -2   -0.10    0.30
   0   1   2   -0.10    0.30
   0   1   2   -0.10    0.30
   0  -1  -2   -0.70    0.40
   0  -1  -2    0.00    0.40
   0   1   2   -0.60    0.30
   0  -1   3   -0.30    0.30
   0  -1  -3   -0.70    0.50
   0  -1   3   -0.40    0.40
   0  -1  -3    0.20    0.20
   0   1  -3    0.00    0.30
   0   1  -3   -0.40    0.40
   0   1   3   -0.30    0.50
   0   1   3    0.30    0.30
   0   1  -3    0.20    0.30
   0  -1  -3    0.80    0.30
   0   1  -3    0.20    0.30
   0  -1   3    0.00    0.30
   0  -1   4    0.40    0.40
   0  -1  -4    0.10    0.60
   0   1  -4   -0.40    0.50
   0   1  -4    0.00    0.30
   0  -1   4   -0.90    0.50
   0  -1   4    0.20    0.30
   0  -1  -4    0.50    0.40
   0   1  -4    0.20    0.40
   0   1  -4    0.30    0.40
   0   1   5   -0.10    0.40
   0   1   5    0.40    0.40
   0   1  -5    0.90    0.60
   0   1  -5   -0.90    0.40
   0  -1   5   -0.80    0.50
   0  -1   5   -1.10    0.60
   0  -1   5   -0.10    0.40
   0   1  -5   -0.40    0.50
   0   1  -5   -1.20    0.50
   0  -1  -5    0.10    0.40
   0  -1   5    0.00    0.40
   0   1   5   -0.60    0.70
   0  -1  -5   -0.40    0.70
   0   1   6    0.10    0.50
   0  -1   6   -0.20    0.50
   0  -1  -6    0.10    0.60
   0   1   6   -1.20    0.70
   0   1   6    0.10    0.50
   0  -1   6    0.10    0.60
   0   1  -6    0.00    0.50
   0  -1  -6    0.00    0.40
   0   1  -6   -0.10    0.40
   0  -1  -6    1.40    0.60
   0   1  -6   -0.10    0.50
   0   1  -6    0.00    0.50
   0  -1  -6   -0.30    0.50
   0  -1   6   -0.10    0.40
   0  -1  -7    0.00    0.60
   0   1  -7    0.30    0.60
   0   1   7    0.00    0.50
   0   1   7   -0.30    0.80
   0  -1  -7    0.60    0.50
   0   1  -7   -0.50    0.60
   0   1  -7    0.10    0.60
   0  -1  -7    0.20    0.80
   0   1   7    0.10    0.50
   0  -1  -7    0.10    0.70
   0  -1   7   -0.70    0.80
   0  -1   7    0.30    0.60
   0  -1  -8    0.50    0.70
   0  -1  -8   -0.60    0.80
   0   1  -8    0.60    0.70
   0   1  -8    0.10    0.70
   0  -1   8   -0.90    0.70
   0   1  -8    2.00    0.80
   0   1   8   -0.60    0.90
   0   1   8    3.00    0.70
   0   1   8   -0.20    0.70
   0  -1   8    0.60    0.90
   0  -1  -8    0.90    0.60
   0   1  -9   -2.30    0.80
   0   1   9    0.80    0.80
   0  -1  -9    0.60    0.70
   0  -1   9   -1.20    0.80
   0   1   9   -0.40    1.10
   0  -1  -9   -1.00    0.80
   0   1  -9   -2.30    0.80
   0  -1   9    0.00    1.10
   0   1 -10   -0.30    1.00
   0  -1  10   -2.70    1.00
   0  -1  10    0.40    1.20
   0   1  10   -0.30    1.30
   0  -1 -10   -0.70    1.00
   0   1 -10   -2.70    1.10
   0  -1 -10   -0.30    0.80
   0   1  10    1.00    1.00
   0   1 -11   -0.30    0.90
   0  -1  11   -1.20    1.20
   0  -1 -11   -0.50    1.10
   0   1 -11   -1.20    1.10
   0  -1  11   -0.70    1.30
   0   1  11   -1.30    1.30
   0   1  11    1.70    1.10
   0   1 -12    0.50    1.00
   0  -1  12   -2.40    1.40
   0  -1 -12    1.20    1.00
   0   1  12   -2.40    1.50
   0   1  12   -1.00    1.30
   0  -1 -12    0.80    1.20
   0   1 -12   -0.90    1.20
   0  -1 -13   -0.60    1.10
   0   1  13   -0.40    1.70
   0  -1  13    0.20    1.50
   0   1 -13   -1.10    1.40
   0  -1 -13    0.60    1.40
   0   1 -13   -1.80    1.10
   0   1 -14   -0.40    1.30
   0  -1 -14    0.70    1.20
   0   1  14   -0.70    1.70
   0  -1 -14   -0.30    1.50
   0  -1  14    0.10    1.80
   0   1 -14    0.80    1.50
   0   1  15    0.50    2.00
   0  -1  15   -0.40    2.00
   0   1 -15    0.50    1.50
   0  -1 -15    0.50    1.40
   0  -1 -15    2.60    1.80
   0   1 -15   -0.50    1.70
   0   1 -16   -0.80    1.60
   0  -1  16    2.80    2.30
   0  -1 -16    1.30    2.10
   0   1  16    4.90    2.30
   0  -1 -17    1.90    2.10
   0   1  17    2.20    2.40
   0  -1  17    2.50    2.50
   0   1 -17   -1.70    2.00
   0  -1 -18    2.90    2.60
   0   1  18   17.60    4.70
   0  -1  18    2.80    2.90
   0   1 -18   -0.20    2.50
   0   1  19    5.50    3.30
   0   1 -19   -0.50    2.90
   0  -1 -19   -2.90    2.80
   0  -1  19    1.60    3.20
  -1  -1  -2    4.10    0.60
   1   1  -2    4.60    0.60
  -1  -1  -2    5.40    0.60
  -1   1   2    5.20    0.50
   1   1  -2    4.60    0.60
   1  -1   2    5.00    0.40
  -1  -1  -2    4.70    0.30
   1  -1   2    4.80    0.60
  -1   1   2    4.50    0.70
  -1   1   2    5.60    0.40
   1  -1  -2    5.80    0.70
  -1   1  -2    5.20    0.40
  -1  -1   2    5.50    0.50
   1  -1  -2    5.30    0.40
   1   1   2    5.40    0.60
  -1   1  -2    4.70    0.60
   1   1   2    4.40    0.60
  -1  -1   2    4.40    0.40
   1  -1  -2    7.00    0.90
  -1  -1   2    4.80    0.70
   1   1   2    5.00    0.30
  -1   1  -2    4.70    0.50
   1   1  -3 1090.59   21.30
   1   1  -3 1108.29   21.30
  -1   1   3 1110.69   21.20
  -1   1   3 1105.69   21.30
  -1  -1  -3 1083.09   21.40
   1   1  -3 1088.69   21.30
   1  -1   3 1120.99   21.40
   1  -1   3 1109.89   21.40
  -1  -1  -3 1074.09   21.10
   1  -1   3 1091.29   21.20
  -1  -1  -3 1094.39   21.40
   1   1  -3 1101.39   21.40
  -1  -1   3 1102.69   21.30
  -1  -1   3 1109.79   21.30
   1  -1  -3 1119.39   21.50
   1   1   3 1109.19   21.40
   1  -1  -3 1112.39   21.60
   1   1   3 1096.59   21.40
  -1  -1   3 1104.09   21.40
  -1   1  -3 1099.69   21.40
  -1   1  -3 1103.59   21.40
  -1   1  -3 1101.09   21.40
   1  -1  -3 1098.99   21.30
   1   1   3 1097.79   21.10
  -1   1  -3 1118.59   21.10
   1  -1   4 3061.59   57.89
   1   1  -4 3013.10   57.69
   1  -1   4 2936.41   57.69
   1   1  -4 2959.10   58.09
  -1   1   4 2996.40   57.89
  -1  -1  -4 3035.60   57.79
   1   1  -4 2988.50   57.79
   1  -1   4 2995.80   57.69
  -1  -1  -4 2985.50   57.79
   1  -1   4 2949.60   58.09
   1   1  -4 2956.60   58.19
  -1   1   4 3011.80   57.69
  -1   1   4 3068.69   57.49
  -1  -1  -4 3000.10   57.69
   1   1   4 2962.30   57.69
   1  -1  -4 3069.89   57.59
  -1   1  -4 2949.41   58.09
  -1   1  -4 2965.50   57.69
   1  -1  -4 3095.59   57.79
  -1  -1   4 3176.28   57.59
  -1   1  -4 2974.40   57.69
  -1   1  -4 3113.99   57.69
  -1  -1   4 2972.80   58.29
   1   1   4 2965.10   57.99
   1  -1  -4 2972.10   57.79
  -1  -1   4 3062.29   57.59
  -1   1   5    2.10    0.50
   1  -1   5    1.80    0.60
   1  -1   5    1.90    0.50
   1   1  -5    3.90    0.90
  -1   1   5   -0.20    0.70
   1   1  -5    0.60    0.70
   1   1  -5    1.90    0.50
   1  -1   5    2.10    0.40
  -1  -1  -5    1.80    0.60
   1   1  -5    2.00    0.50
  -1  -1  -5    1.70    0.70
  -1  -1  -5    1.70    0.40
  -1   1   5    1.60    0.50
   1   1   5    1.90    0.40
  -1   1  -5    1.60    0.40
  -1  -1   5    0.50    0.70
   1   1   5    1.20    0.70
   1  -1  -5    1.50    0.80
  -1   1  -5    1.70    0.60
   1  -1  -5    1.90    0.50
  -1   1  -5    1.80    0.60
  -1   1  -5    3.60    0.90
  -1  -1   5    4.50    0.80
   1  -1  -5    2.10    0.50
  -1  -1   5    1.80    0.50
   1  -1  -5    1.70    0.50
   1   1   5    3.10    0.80
  -1  -1  -6   29.60    1.60
   1  -1   6   33.00    1.20
  -1  -1  -6   30.90    1.50
   1   1  -6   31.40    1.40
   1   1  -6   31.10    1.40
  -1   1   6   31.30    1.30
  -1   1   6   30.20    1.30
  -1   1   6   29.50    1.80
   1   1  -6   32.60    1.40
  -1  -1  -6   31.80    1.10
   1  -1   6   31.20    1.60
   1   1   6   31.70    1.40
   1  -1  -6   31.80    1.40
  -1   1  -6   31.00    1.50
  -1   1  -6   31.40    1.20
   1  -1  -6   32.60    1.30
  -1   1  -6   31.90    1.50
  -1  -1   6   29.60    1.60
   1   1   6   30.10    1.70
  -1  -1   6   30.50    1.40
  -1  -1   6   31.70    1.40
   1   1   6   32.60    1.10
   1  -1  -6   33.40    1.50
  -1   1  -6   30.30    1.50
  -1   1   7   23.00    1.80
   1  -1   7   23.20    1.70
   1   1  -7   25.20    1.50
   1   1  -7   25.50    1.50
   1  -1   7   21.60    1.30
   1   1  -7   25.70    1.40
   1   1  -7   22.20    1.60
  -1  -1  -7   24.30    1.50
  -1   1   7   23.40    1.40
  -1  -1  -7   23.20    1.60
   1  -1   7   24.00    1.30
  -1  -1  -7   28.80    1.20
  -1   1   7   23.00    1.40
   1   1   7   26.20    1.20
  -1  -1   7   25.10    1.40
   1   1   7   24.70    1.40
  -1  -1   7   21.30    1.80
   1  -1  -7   26.10    1.30
   1   1   7   25.10    1.80
   1  -1  -7   22.30    1.50
  -1   1  -7   24.50    1.50
   1  -1  -7   23.80    1.50
  -1   1  -7   24.50    1.20
  -1   1  -7   25.10    1.50
  -1   1   8   11.20    1.40
  -1  -1  -8   12.20    1.60
   1   1  -8   13.00    1.40
   1   1  -8   13.90    1.60
   1  -1   8   11.50    1.30
  -1   1   8   10.80    1.80
  -1  -1  -8   12.20    1.60
  -1   1   8   11.90    1.50
  -1  -1  -8   10.80    1.10
   1  -1   8   12.20    1.70
   1   1   8   12.30    1.20
  -1   1  -8   14.70    1.20
  -1  -1   8   13.10    1.50
   1  -1  -8   10.10    1.50
   1  -1  -8   12.00    1.40
   1   1   8   12.00    1.40
  -1  -1   8   12.30    1.80
  -1   1  -8   11.10    1.60
   1   1   8   10.40    1.80
   1  -1   9  493.05   10.70
   1   1  -9  488.55   10.40
  -1   1   9  481.45   10.10
  -1  -1  -9  497.95    9.90
  -1  -1  -9  498.65   10.60
  -1   1   9  489.65   10.80
  -1   1   9  458.15   10.30
   1  -1   9  491.25   10.00
  -1   1  -9  504.55   10.00
  -1  -1   9  476.85   10.20
   1   1   9  492.15    9.90
   1   1   9  487.35   10.80
  -1   1  -9  495.95   10.60
   1  -1  -9  494.55   10.10
  -1  -1   9  486.85   10.70
   1  -1  -9  491.75   10.40
   1  -1  -9  454.15   10.30
  -1   1  10  298.57    7.40
   1  -1  10  299.97    6.50
  -1  -1 -10  290.97    6.40
  -1   1  10  282.27    6.60
   1   1 -10  302.17    6.70
   1  -1  10  296.67    7.30
   1   1 -10  294.87    7.00
  -1  -1 -10  300.77    7.10
  -1   1 -10  295.67    7.10
  -1  -1  10  297.87    7.30
   1  -1 -10  287.77    6.60
  -1   1 -10  302.27    6.50
   1   1  10  299.27    6.40
   1   1  10  296.17    7.30
  -1  -1  10  279.27    6.70
   1  -1 -10  294.97    6.90
   1   1 -11    1.60    1.10
   1   1 -11    1.50    1.00
  -1   1  11   -1.30    1.30
  -1  -1 -11    0.60    1.10
  -1   1  11    0.70    1.20
  -1  -1 -11    0.90    0.90
   1  -1  11    2.30    1.10
   1  -1  11    0.70    1.40
  -1  -1  11    0.50    1.40
   1   1  11   -0.60    1.30
  -1   1 -11    1.10    0.90
   1   1  11    1.50    1.00
  -1   1 -11   -0.20    1.10
   1  -1 -11    2.60    1.10
   1  -1 -11    1.10    1.00
   1   1 -12   -0.30    1.00
  -1  -1 -12    0.80    1.00
   1  -1  12    0.40    1.20
  -1  -1 -12    0.60    1.20
   1   1 -12   -1.30    1.20
   1  -1  12   -1.10    1.40
  -1   1  12   -1.90    1.50
   1  -1 -12   -0.20    1.00
  -1   1 -12   -0.20    1.00
  -1  -1  12   -3.70    1.50
   1  -1 -12    1.00    1.20
   1   1  12   -1.40    1.50
   1   1  12   -0.40    1.20
  -1   1 -12    1.30    1.20
   1   1 -13    0.90    1.20
  -1   1  13   -0.40    1.70
   1  -1  13    0.40    1.70
  -1  -1 -13    0.80    1.10
   1   1 -13    0.90    1.40
  -1  -1 -13   -1.00    1.30
   1  -1 -13    1.40    1.40
  -1   1 -13   -0.40    1.10
   1  -1 -13    0.40    1.20
   1   1  13   -0.80    1.70
  -1  -1  13   -2.50    1.50
  -1   1 -13    2.10    1.40
  -1   1  14    1.10    1.90
  -1  -1 -14    0.60    1.50
   1   1 -14   -1.10    1.40
   1  -1  14    1.50    1.90
   1   1 -14    1.30    1.50
  -1  -1 -14    1.40    1.20
  -1   1 -14   -1.20    1.50
   1   1  14    0.70    1.90
   1  -1 -14   -1.00    1.30
   1  -1 -14   -0.40    1.50
  -1  -1  14    0.30    1.90
  -1   1 -14   -0.60    1.20
  -1  -1 -15  142.19    4.50
  -1  -1 -15  162.78    5.70
   1   1 -15  159.48    5.10
   1   1 -15  166.28    5.70
   1  -1  15  163.88    6.10
  -1   1  15  170.38    6.20
  -1  -1  15  165.78    6.00
   1   1  15  161.68    6.30
   1  -1 -15  166.28    5.70
   1  -1 -15  157.28    5.00
  -1   1 -15  162.68    5.80
  -1   1 -15  152.98    4.70
  -1  -1 -16    0.80    2.00
  -1   1  16    3.10    2.30
   1   1 -16    1.90    1.90
   1  -1  16    5.40    2.50
   1   1 -16    3.40    1.80
  -1   1 -16    1.30    1.80
   1  -1 -16    0.30    1.80
   1   1  16    5.70    2.30
  -1  -1  16    4.60    2.40
   1  -1 -16    1.80    2.00
   1   1 -17    1.60    2.10
  -1  -1 -17   -3.30    2.10
  -1   1  17    3.60    2.50
   1  -1  17    1.70    2.60
   1   1  17    2.00    2.50
  -1   1 -17    0.60    2.10
   1  -1 -17   -0.20    2.20
  -1  -1  17    2.30    2.60
  -1   1  18   -1.20    2.70
  -1  -1 -18   -1.40    2.40
   1  -1  18   -0.40    2.60
   1   1 -18    1.40    2.50
   1  -1 -18    0.30    2.50
  -1  -1  18    1.50    2.90
   1   1  18    3.10    2.80
  -1   1 -18   -0.90    2.40
   1   1 -19   62.39    6.50
  -1   1  19   76.89    6.00
   1  -1  19   64.39    5.80
  -1  -1 -19   55.19    5.90
   1   1  19   61.39    5.90
  -1   1 -19   59.09    6.10
  -1  -1  19   83.29    6.30
   1  -1 -19   56.29    6.10
   2  -1   1    5.80    0.40
   2   1  -1    3.80    0.60
   2   1  -1    6.50    0.60
  -2  -1  -1    5.40    0.30
  -2   1   1    5.80    0.60
  -2  -1  -1    5.30    0.70
  -2   1   1    3.30    0.70
   2   1  -1    5.30    0.60
  -2   1  -1    4.80    0.40
   2  -1  -1    4.40    0.50
   2  -1  -1    5.70    0.70
  -2  -1   1    5.50    0.80
  -2   1  -1    4.70    0.50
   2   1   1    3.90    0.60
  -2  -1   1    5.10    0.40
   2   1  -2    5.30    0.70
   2  -1   2    5.00    0.40
  -2  -1  -2    3.40    0.70
   2  -1   2    4.10    0.60
  -2   1   2    5.00    0.80
   2  -1   2    3.50    0.60
  -2   1   2    4.60    0.30
  -2   1   2    4.70    0.60
   2   1  -2    4.20    0.60
   2  -1   2    3.50    0.60
  -2  -1  -2    5.10    0.70
   2   1  -2    4.10    0.40
  -2  -1   2    4.10    0.40
  -2   1  -2    4.60    0.40
   2  -1  -2    4.90    0.60
  -2   1  -2    3.80    0.60
  -2  -1   2    4.60    0.60
  -2   1  -2    4.80    0.60
  -2   1  -2    4.90    0.40
   2  -1  -2    5.90    0.80
   2   1   2    5.20    0.70
  -2  -1   2    4.00    0.70
   2   1   2    4.10    0.60
  -2   1  -2    4.40    0.60
   2   1  -3 3119.19   60.89
  -2  -1  -3 3183.78   60.99
  -2   1   3 3195.78   60.69
  -2   1   3 2677.53   60.59
   2  -1   3 3080.49   60.49
   2   1  -3 3189.28   60.59
  -2  -1  -3 3248.58   60.19
  -2   1   3 3202.58   60.59
   2  -1   3 3014.10   60.29
   2  -1   3 3184.08   60.29
   2   1  -3 3209.38   60.79
  -2  -1   3 3233.88   60.59
  -2   1  -3 3242.48   60.59
  -2  -1   3 2932.01   60.99
  -2   1  -3 3200.18   60.39
   2  -1  -3 3171.28   60.29
  -2   1  -3 3165.78   60.79
   2  -1  -3 3167.18   60.79
   2   1   3 3165.28   60.39
  -2   1  -3 3123.99   60.39
   2  -1  -3 3284.87   60.19
   2  -1   4    1.20    0.60
   2   1  -4    3.90    1.00
  -2   1   4    0.50    0.70
   2   1  -4    1.40    0.40
  -2  -1  -4    0.60    0.60
   2   1  -4    0.50    0.40
   2  -1   4    1.60    0.30
  -2  -1  -4    0.50    0.60
  -2   1   4    0.70    0.50
  -2   1   4    0.60    0.30
   2  -1   4    1.40    0.50
   2   1  -4    1.40    0.50
   2  -1  -4    2.00    0.70
   2  -1  -4    0.80    0.40
  -2   1  -4    2.20    0.60
  -2   1  -4    0.50    0.50
   2   1   4    0.80    0.60
   2  -1  -4    0.30    0.50
  -2  -1   4    2.20    0.50
  -2  -1   4    1.70    0.70
   2  -1  -4    0.90    0.40
  -2   1  -4    1.50    0.30
  -2  -1   4    1.40    0.40
  -2   1  -4    1.10    0.50
   2   1   4    0.90    0.50
  -2  -1  -5 2502.45   48.50
  -2   1   5 2597.84   48.80
  -2  -1  -5 2519.35   48.90
  -2  -1  -5 2480.05   49.00
   2   1  -5 2574.64   48.70
   2   1  -5 2571.74   49.00
   2  -1   5 2471.15   48.90
   2  -1   5 2560.44   48.60
   2   1  -5 2559.44   48.80
   2  -1   5 2560.04   49.00
   2   1  -5 2587.44   48.70
  -2   1   5 2601.74   48.60
   2   1   5 2520.65   48.40
  -2   1  -5 2411.06   48.50
   2  -1  -5 2554.04   48.80
  -2  -1   5 2557.14   48.80
   2  -1  -5 2596.54   48.70
  -2   1  -5 2530.15   48.90
  -2  -1   5 2555.54   49.00
  -2   1  -5 2548.95   49.00
   2   1   5 2506.15   49.00
  -2  -1   5 2474.65   48.70
   2   1   5 2515.45   48.90
  -2   1  -5 2529.05   48.90
   2  -1  -5 2486.95   48.60
   2  -1  -5 2592.14   49.00
  -2   1   6  460.05    9.20
   2   1  -6  460.75    9.30
  -2  -1  -6  480.55    9.10
   2   1  -6  455.85    9.30
   2  -1   6  459.25    9.00
  -2   1   6  447.56    9.20
  -2  -1  -6  445.76    9.50
   2   1  -6  451.85    9.30
   2   1  -6  467.45    9.60
   2  -1   6  442.46    9.40
  -2   1   6  407.76   10.00
   2  -1   6  451.45    9.50
  -2   1  -6  445.56    9.50
  -2  -1   6  465.65    9.30
  -2  -1   6  452.75    9.30
   2  -1  -6  455.55    9.20
  -2   1  -6  451.35    9.50
   2   1   6  460.25    8.90
   2  -1  -6  452.55    9.20
   2  -1  -6  460.85    9.30
  -2   1  -6  437.86    9.50
   2  -1  -6  448.96    9.60
  -2  -1   6  453.95    9.60
   2   1   6  449.95    9.50
  -2   1  -6  459.45    9.00
  -2   1   7    2.90    1.00
  -2   1   7    3.60    0.60
  -2  -1  -7    4.20    0.80
  -2  -1  -7    6.00    1.30
   2   1  -7    3.30    0.70
  -2   1   7    4.90    1.20
   2   1  -7    4.70    0.80
  -2  -1  -7    5.90    1.30
   2  -1   7    5.80    1.40
  -2  -1  -7    5.40    0.80
   2   1  -7    6.50    1.30
   2  -1   7    2.60    0.60
   2   1  -7    3.90    0.70
   2  -1   7    3.80    0.60
  -2  -1   7    5.20    1.00
  -2   1  -7    2.90    0.80
   2   1   7    5.80    1.50
  -2  -1   7    4.00    0.80
   2   1   7    4.80    0.80
   2  -1  -7    3.60    0.70
   2   1   7    4.70    1.00
  -2   1  -7    3.70    0.60
   2  -1  -7    6.50    1.40
  -2   1  -7    6.70    1.20
   2  -1  -7    5.40    1.10
  -2   1  -7    5.80    1.20
   2  -1  -7    3.30    0.70
  -2  -1  -8   42.60    2.20
  -2   1   8   42.30    2.40
  -2   1   8   45.10    2.00
  -2   1   8   42.40    2.00
   2  -1   8   45.00    1.60
   2   1  -8   47.30    2.00
   2  -1   8   44.50    2.30
   2   1  -8   45.70    2.10
  -2  -1  -8   44.70    1.50
   2   1   8   45.20    2.40
   2  -1  -8   44.40    2.10
  -2  -1   8   45.80    2.10
   2  -1  -8   43.10    2.00
   2   1   8   44.60    1.50
   2  -1  -8   42.80    2.00
  -2  -1   8   44.30    2.50
  -2   1  -8   45.90    2.30
  -2   1  -8   44.80    1.60
  -2   1   9   17.00    1.80
   2  -1   9   13.90    1.90
  -2  -1  -9   13.30    1.90
   2   1  -9   16.80    1.90
  -2  -1  -9   15.90    1.20
   2   1  -9   13.30    1.70
   2  -1   9   15.30    1.40
   2   1  -9   16.00    1.70
  -2   1   9   15.90    2.20
  -2   1   9   14.50    1.70
   2   1   9   10.30    2.10
  -2   1  -9   18.70    1.30
  -2  -1   9   11.80    1.80
   2  -1  -9   15.60    1.60
   2   1   9   17.70    1.30
   2  -1  -9   13.50    1.80
  -2  -1   9   14.30    2.10
  -2   1  -9   15.50    1.90
   2  -1  -9   15.10    1.70
   2   1 -10   50.69    2.50
  -2  -1 -10   49.30    2.70
   2  -1  10   48.10    2.10
  -2  -1 -10   47.50    1.80
  -2   1  10   49.90    3.00
   2   1 -10   46.40    2.40
   2  -1  10   49.00    2.80
   2  -1 -10   52.19    2.50
  -2  -1  10   49.10    2.90
   2   1  10   49.60    1.90
  -2   1 -10   47.70    2.70
  -2   1 -10   52.49    2.00
   2  -1 -10   48.70    2.30
   2   1  10   48.00    2.90
   2   1 -11   70.89    2.90
  -2  -1 -11   69.29    3.20
  -2   1  11   64.69    3.60
  -2  -1 -11   65.19    2.30
   2  -1  11   68.79    2.60
   2   1 -11   72.79    3.00
   2  -1  11   66.59    3.30
   2  -1 -11   69.69    2.80
   2   1  11   63.79    3.40
  -2  -1  11   66.19    3.40
  -2   1 -11   65.99    2.40
  -2   1 -11   73.29    3.30
   2  -1 -11   70.79    2.90
   2   1  11   66.69    2.50
   2   1 -12   16.30    2.30
   2  -1  12   25.20    3.00
   2   1 -12   18.70    2.50
  -2  -1 -12   14.60    1.80
   2  -1  12   16.20    2.30
  -2   1  12   18.00    3.00
  -2  -1 -12   20.90    2.50
   2   1  12   21.20    2.20
   2   1  12   21.60    2.80
  -2  -1  12   19.70    2.90
   2  -1 -12   18.10    2.40
  -2   1 -12   16.10    2.00
   2  -1 -12   17.90    2.30
  -2   1 -12   22.10    2.70
   2   1 -13    2.10    1.30
   2   1 -13   -1.20    1.30
  -2  -1 -13    0.20    1.50
  -2   1  13   -0.50    1.70
  -2  -1 -13    1.70    1.00
   2  -1  13   -0.80    1.60
   2  -1 -13    0.80    1.30
   2  -1 -13   -0.90    1.30
   2   1  13   -0.30    1.70
  -2  -1  13   -1.90    1.70
  -2   1 -13    1.20    1.40
  -2   1  14   55.19    4.20
   2   1 -14   49.60    3.30
   2   1 -14   52.69    3.50
  -2  -1 -14   50.29    2.70
  -2  -1 -14   48.00    3.70
   2  -1  14   53.49    3.90
  -2   1 -14   52.79    3.70
  -2  -1  14   51.89    4.00
  -2   1 -14   48.00    2.60
   2  -1 -14   51.79    3.20
   2  -1 -14   51.79    3.50
   2   1  14   57.49    4.30
  -2   1  15   74.59    4.80
   2  -1  15   69.49    4.50
  -2  -1 -15   66.89    4.20
   2   1 -15   72.19    3.80
   2   1 -15   73.19    4.20
   2  -1 -15   75.39    4.20
   2   1  15   74.09    4.90
  -2   1 -15   68.29    4.80
  -2   1 -15   67.99    3.50
   2  -1 -15   68.49    3.70
  -2  -1  15   68.39    4.50
   2   1 -16    1.30    1.90
  -2   1  16    1.20    2.30
   2   1 -16    0.50    1.80
  -2  -1 -16   -0.90    1.90
   2  -1  16   -1.60    2.10
   2  -1 -16    2.90    1.80
  -2   1 -16    1.50    1.90
   2  -1 -16   -0.80    1.90
   2   1  16    2.10    2.20
  -2  -1  16    1.40    2.20
  -2  -1 -17   31.20    4.50
   2   1 -17   35.80    4.30
   2   1 -17   28.50    6.90
  -2   1  17   42.90    4.60
   2  -1  17   37.90    4.90
  -2  -1  17   31.80    4.60
  -2   1 -17   29.80    4.40
   2  -1 -17   30.00    5.50
   2   1  17   32.40    4.50
  -2  -1 -18   -0.90    2.40
   2   1 -18    2.30    2.50
   2  -1  18    5.80    2.80
  -2   1  18    2.60    2.70
  -2   1 -18    0.20    2.40
   2  -1 -18   -1.80    2.50
   2   1  18    2.80    2.60
  -2  -1  18    1.20    2.80
  -2   1  19   35.60    5.50
  -2  -1 -19   21.10    5.40
   2   1 -19   23.50    6.10
   2  -1  19   30.70    5.80
  -2   1 -19   26.00    5.60
  -2  -1  19   26.80    5.60
   2   1  19   22.40    5.80
   3  -1   0    3.80    0.60
   3   1   0    4.60    0.50
   3  -1   0    3.20    0.60
  -3   1   0    4.40    0.70
  -3   1   0    4.50    0.60
  -3  -1   0    5.20    0.60
  -3  -1   0    2.90    0.60
  -3   1   0    3.50    0.40
  -3  -1   0    5.50    0.50
   3   1   0    4.90    0.50
   3  -1   0    4.00    0.50
  -3   1   0    5.40    0.50
  -3   1   0    3.00    0.50
  -3  -1   0    3.90    0.60
   3   1   0    4.50    0.60
  -3   1   1   15.50    0.40
  -3  -1  -1   13.80    0.80
   3   1  -1   14.30    0.80
  -3  -1  -1   15.20    0.80
  -3   1   1   14.30    0.40
   3   1  -1   14.50    0.60
  -3   1   1   13.80    0.90
   3  -1   1   14.60    0.70
   3   1  -1   14.30    0.80
  -3   1  -1   13.20    0.70
  -3  -1   1   14.80    0.80
  -3   1  -1   14.30    0.70
   3   1   1   15.20    0.60
  -3   1  -1   15.00    0.80
  -3  -1   1   14.90    0.80
   3   1   1   15.70    0.80
  -3  -1   1   14.10    0.80
  -3   1  -1   14.70    0.60
  -3  -1   1   14.60    0.60
   3  -1  -1   14.30    0.80
   3  -1   2 3168.18   60.99
   3   1  -2 2979.00   60.89
   3  -1   2 3225.48   60.69
  -3  -1  -2 3115.29   61.49
  -3   1   2 3270.87   60.69
   3  -1   2 3119.59   60.99
  -3  -1  -2 3164.28   60.79
   3   1  -2 3238.18   61.19
  -3  -1  -2 3215.78   60.79
  -3  -1   2 3221.28   61.59
  -3   1  -2 3247.88   60.89
   3  -1  -2 3220.68   60.79
  -3  -1   2 3066.39   60.99
   3   1   2 3137.39   61.39
   3   1   2 3122.49   60.69
  -3   1  -2 3252.37   60.69
  -3  -1   2 3163.98   61.09
   3   1   2 3191.88   60.79
  -3   1  -2 3161.18   61.69
  -3   1   3 5095.99   96.99
  -3   1   3 4969.50   98.59
  -3  -1  -3 5221.98   97.99
   3   1  -3 5098.09   97.19
   3  -1   3 4996.90   96.99
  -3   1   3 5026.20   96.69
   3   1  -3 5160.18   97.29
   3   1  -3 5142.29   97.99
   3  -1   3 5019.30   97.89
  -3   1  -3 4626.94   97.29
   3  -1  -3 5126.59   96.69
   3  -1  -3 5131.59   96.79
  -3  -1   3 5136.49   97.59
  -3   1  -3 5121.89   96.99
   3   1   3 5021.80   97.79
  -3   1  -3 4924.81   97.49
   3  -1  -3 5187.68   97.79
  -3  -1   3 5005.90   97.79
  -3  -1   3 5091.39   97.09
   3  -1  -3 5050.99   98.19
  -3   1  -3 5137.19   97.79
  -3  -1  -4   40.30    1.70
  -3   1   4   39.50    1.60
  -3   1   4   44.90    1.20
   3   1  -4   45.10    1.30
  -3  -1  -4   38.40    1.70
   3   1  -4   43.20    1.60
   3  -1   4   44.60    1.60
   3  -1   4   41.80    1.60
   3   1  -4   43.40    1.70
   3  -1  -4   46.00    1.80
   3  -1  -4   39.30    1.20
   3  -1  -4   40.50    1.20
  -3   1  -4   43.60    1.60
   3   1   4   43.50    1.70
  -3   1  -4   44.40    1.10
   3  -1  -4   36.10    1.50
  -3   1  -4   43.60    1.60
  -3  -1   4   44.70    1.30
  -3  -1   4   43.90    1.50
  -3  -1   4   46.50    1.80
   3   1   4   38.10    1.60
  -3   1  -4   43.30    1.70
   3  -1   5   68.89    2.20
  -3   1   5   72.29    1.80
  -3  -1  -5   69.99    2.30
   3   1  -5   71.09    1.90
   3   1  -5   75.39    2.30
   3  -1   5   70.49    2.30
  -3   1   5   74.39    2.50
  -3   1   5   71.19    2.10
   3   1  -5   72.79    2.20
   3   1  -5   77.09    2.00
   3  -1   5   72.59    1.70
  -3   1  -5   70.29    2.30
   3   1   5   72.19    2.20
   3  -1  -5   71.99    2.10
  -3  -1   5   70.69    2.10
  -3  -1   5   73.89    2.00
   3  -1  -5   72.99    1.90
   3  -1  -5   74.49    1.90
  -3   1  -5   67.39    2.20
  -3  -1   5   75.19    2.40
   3   1   5   69.39    2.40
  -3   1  -5   71.09    2.30
  -3   1  -5   72.49    1.70
   3   1  -6  887.51   17.40
   3   1  -6  892.01   17.20
   3  -1   6  900.61   16.90
   3   1  -6  896.91   17.20
  -3   1   6  857.31   18.20
   3  -1   6  835.22   17.50
  -3   1   6  879.41   17.30
   3   1  -6  885.01   17.60
  -3   1   6  887.91   17.10
  -3  -1  -6  841.62   17.60
   3  -1  -6  879.91   17.60
  -3   1  -6  880.91   16.90
  -3   1  -6  822.32   17.90
  -3  -1   6  850.81   17.70
   3   1   6  852.11   17.70
  -3  -1   6  881.01   17.30
   3  -1  -6  889.31   17.30
  -3  -1   6  893.91   17.20
   3   1   6  863.81   17.50
  -3   1  -6  854.61   17.50
   3  -1  -6  875.61   17.10
  -3   1  -6  879.31   17.50
   3  -1  -6  884.21   17.10
  -3  -1  -7   86.29    3.30
   3   1  -7   93.79    2.60
  -3   1   7   92.49    2.70
   3   1  -7   88.49    2.90
  -3   1   7   91.49    2.50
   3   1  -7   96.79    2.60
  -3  -1  -7   92.99    3.00
   3  -1   7   94.79    2.20
   3  -1   7   94.79    3.00
  -3   1   7   91.69    3.20
  -3   1  -7   92.49    2.20
  -3  -1   7   91.89    3.10
  -3   1  -7   94.99    3.00
   3  -1  -7   95.69    2.60
  -3  -1   7   94.69    2.70
   3   1   7   96.59    3.10
   3  -1  -7   92.39    2.50
  -3   1  -7   90.09    2.80
  -3   1   8  132.99    3.40
   3   1  -8  138.29    3.70
   3   1  -8  134.09    3.50
  -3   1   8  124.89    3.60
   3   1  -8  135.19    3.50
   3  -1   8  134.69    3.10
   3  -1   8  135.29    4.00
  -3  -1  -8  134.89    3.90
  -3   1   8  133.09    4.10
  -3  -1   8  132.59    3.70
  -3   1  -8  132.39    3.90
  -3  -1   8  132.19    4.00
   3  -1  -8  136.59    3.50
   3   1   8  141.29    2.90
   3   1   8  131.49    4.00
   3  -1  -8  134.39    3.50
  -3   1  -8  136.99    3.10
   3  -1  -8  137.69    3.70
   3   1  -9  161.68    4.30
  -3  -1  -9  166.08    4.70
   3   1  -9  168.38    4.40
   3  -1   9  169.18    3.80
  -3   1   9  166.98    5.00
  -3  -1  -9  165.78    3.60
   3  -1   9  165.28    4.80
   3   1   9  174.08    3.60
  -3  -1   9  171.28    4.90
  -3   1  -9  165.28    4.70
   3  -1  -9  166.58    4.40
   3  -1  -9  166.68    4.30
   3   1   9  165.48    4.80
   3  -1  -9  175.58    4.40
  -3   1  -9  170.38    3.80
   3  -1  10   51.49    2.90
  -3  -1 -10   50.99    2.80
   3   1 -10   50.19    2.40
   3  -1  10   52.49    2.00
   3   1 -10   52.49    2.50
  -3  -1 -10   51.79    1.70
  -3   1  10   56.09    3.30
  -3   1 -10   50.59    1.90
   3  -1 -10   53.39    2.40
   3  -1 -10   53.49    2.50
  -3   1 -10   51.59    2.80
  -3  -1  10   53.99    3.00
   3   1  10   50.99    2.90
   3  -1 -10   49.40    2.60
   3   1  10   53.79    1.80
  -3  -1 -11  394.16    8.20
   3   1 -11  405.66    9.00
   3  -1  11  408.46    9.60
   3   1 -11  403.26    9.00
   3  -1  11  394.86    8.30
  -3  -1 -11  408.76    9.50
  -3   1  11  405.66    9.70
  -3   1 -11  392.66    8.30
  -3  -1  11  397.56    9.70
   3   1  11  401.26    9.60
   3   1  11  400.76    8.20
   3  -1 -11  401.66    8.90
  -3   1 -11  410.36    9.50
   3  -1 -11  397.56    8.90
  -3   1  12    0.20    1.70
   3  -1  12   -0.70    1.50
  -3  -1 -12    0.20    0.80
   3   1 -12    1.00    1.20
   3  -1  12    0.20    1.10
  -3  -1 -12    0.70    1.30
   3   1 -12   -0.40    1.20
  -3   1 -12    0.00    1.30
   3   1  12    0.90    1.50
   3  -1 -12   -0.20    1.20
  -3  -1  12    0.00    1.70
   3   1  12   -1.10    1.00
  -3   1 -12    0.00    0.90
   3  -1 -12   -0.70    1.10
   3   1 -13  126.79    4.30
  -3  -1 -13  127.49    4.70
   3  -1  13  126.49    5.00
  -3  -1 -13  122.79    3.40
   3   1 -13  130.89    4.40
  -3   1  13  127.09    5.10
   3  -1 -13  128.89    4.30
  -3   1 -13  136.09    4.90
  -3   1 -13  121.19    3.60
   3   1  13  129.79    5.20
   3  -1 -13  127.69    4.30
  -3  -1  13  132.99    5.30
   3  -1  14   34.70    3.80
  -3  -1 -14   29.60    3.50
   3   1 -14   36.00    3.20
  -3   1  14   38.00    4.50
  -3  -1 -14   33.50    2.30
   3   1 -14   29.40    3.20
  -3   1 -14   32.10    2.40
  -3  -1  14   32.00    3.70
  -3   1 -14   29.40    3.30
   3  -1 -14   34.30    3.20
   3  -1 -14   34.80    3.20
   3  -1  15  103.19    5.10
  -3   1  15  107.79    5.20
   3   1 -15  106.19    4.60
  -3  -1 -15   89.19    6.10
   3   1 -15  105.19    4.50
   3   1  15  109.49    5.30
   3  -1 -15  100.89    4.60
  -3  -1  15  104.49    5.10
  -3   1 -15  106.09    5.10
   3  -1 -15  107.09    4.40
   3   1 -16    0.30    1.90
   3  -1  16   -0.20    2.30
   3   1 -16    2.10    1.90
  -3  -1 -16   -1.30    2.10
  -3   1  16    0.90    2.30
   3  -1 -16   -0.60    1.90
   3   1  16    3.10    2.40
   3  -1 -16    0.60    1.90
  -3  -1  16    3.10    2.30
  -3   1 -16   -1.50    1.80
   3   1 -17    3.70    2.30
  -3  -1 -17    4.00    2.30
  -3   1  17    2.70    2.50
   3  -1  17    8.10    2.70
   3   1 -17    6.90    2.30
  -3   1 -17    2.00    2.20
   3  -1 -17    2.10    2.20
   3  -1 -17    4.10    2.20
   3   1  17    5.00    2.70
  -3  -1  17    7.50    2.70
  -3   1  18    6.40    2.80
   3  -1  18    3.70    2.70
  -3  -1 -18    0.10    2.50
   3   1 -18    3.80    2.60
  -3   1 -18    2.00    2.60
  -3  -1  18    2.60    2.90
   3   1  18    4.40    2.70
   3  -1  19    2.50    3.30
  -3  -1 -19    4.50    2.90
  -3   1  19    8.80    3.10
   3   1  19   21.50    5.30
  -3  -1  19   23.90    5.90
  -3   1 -19    2.30    2.80
  -4  -1   0    0.20    0.50
  -4   1   0    0.00    0.50
  -4   1   0    0.50    0.60
  -4  -1   0    0.90    0.30
   4   1   0   -0.20    0.30
  -4   1   0    0.00    0.30
  -4  -1   0   -0.10    0.30
  -4  -1   0    0.40    0.40
   4  -1   0   -0.10    0.40
  -4   1   0   -0.40    0.30
   4   1   0    0.10    0.40
   4  -1   0    0.40    0.30
   4   1   0    0.20    0.30
   4  -1   0    0.10    0.30
  -4   1   0   -0.10    0.40
  -4   1   1  127.29    2.50
  -4  -1  -1  123.19    2.80
  -4   1   1  121.29    2.80
  -4   1   1  125.19    2.50
  -4  -1  -1  120.49    2.70
  -4  -1  -1  121.29    2.90
   4  -1   1  123.89    2.80
   4  -1   1  123.09    2.70
   4  -1   1  120.79    2.90
   4   1  -1  121.99    2.90
   4   1  -1  122.29    2.80
   4   1  -1  126.29    2.60
  -4  -1   1  119.19    2.80
   4  -1  -1  115.49    2.80
   4  -1  -1  124.79    2.50
  -4   1  -1  120.79    2.80
   4   1   1  118.69    2.90
   4   1   1  125.59    2.80
   4   1   1  124.59    2.70
  -4   1  -1  125.59    2.80
  -4  -1   1  126.09    2.90
  -4   1  -1  124.59    2.70
  -4  -1   1  122.49    2.70
   4  -1   2  744.63   14.80
  -4   1   2  752.82   14.70
  -4  -1  -2  762.82   14.80
  -4   1   2  747.33   14.80
  -4  -1  -2  712.43   14.50
  -4  -1  -2  750.62   14.80
   4   1  -2  756.22   14.80
   4   1  -2  746.53   14.70
   4  -1   2  753.12   14.70
   4  -1   2  757.82   14.50
   4  -1  -2  745.33   14.80
  -4   1  -2  743.13   14.50
  -4   1  -2  755.52   14.70
  -4   1  -2  752.52   14.80
  -4  -1   2  758.22   14.80
  -4  -1   2  736.03   14.70
   4   1   2  749.33   14.70
  -4   1  -2  749.03   14.70
   4   1   2  729.13   14.80
  -4  -1   2  745.63   14.40
   4   1   2  747.83   14.40
   4  -1   3   54.69    1.80
  -4   1   3   59.49    2.10
  -4  -1  -3   59.09    1.90
   4   1  -3   57.09    1.90
   4   1  -3   60.49    1.90
  -4  -1  -3   59.59    1.30
   4   1  -3   57.89    1.50
   4  -1   3   60.49    1.50
  -4   1  -3   58.09    1.90
  -4   1  -3   54.39    1.80
   4   1   3   57.69    1.30
  -4   1  -3   60.79    1.40
   4   1   3   54.59    1.90
   4  -1  -3   58.79    1.80
   4  -1  -3   59.79    2.00
  -4   1  -3   57.39    1.80
  -4   1  -3   56.89    1.40
  -4  -1   3   59.49    2.00
   4   1   3   58.19    1.80
  -4  -1   3   55.69    1.80
  -4  -1   3   59.19    1.40
   4  -1   4   17.20    1.30
  -4   1   4   16.10    1.20
   4   1  -4   15.90    0.80
  -4   1   4   19.30    1.60
   4  -1   4   16.00    1.20
   4   1  -4   16.60    1.30
   4   1  -4   16.20    1.20
  -4  -1  -4   14.70    1.30
   4  -1  -4   15.30    0.70
  -4   1  -4   16.90    1.30
  -4  -1   4   16.60    0.80
   4   1   4   15.10    1.40
  -4   1  -4   17.00    0.80
  -4   1  -4   17.60    0.70
  -4   1  -4   16.30    1.20
  -4  -1   4   18.90    1.50
  -4   1  -4   14.20    1.10
   4  -1  -4   15.20    0.70
   4   1   4   15.10    1.20
   4  -1  -4   16.20    1.20
  -4  -1   4   16.50    1.20
   4  -1  -4   16.30    1.50
   4   1  -5   23.80    1.30
  -4  -1  -5   19.80    1.40
  -4  -1  -5   20.90    1.60
   4  -1   5   21.30    1.50
  -4   1   5   25.60    1.30
   4   1  -5   23.10    1.10
   4   1  -5   24.50    1.50
   4   1  -5   22.20    1.00
   4  -1   5   20.90    1.30
   4  -1  -5   20.70    1.30
  -4   1  -5   23.10    1.30
   4   1   5   19.90    1.30
   4  -1  -5   22.90    0.90
   4   1   5   22.30    1.60
  -4   1  -5   23.00    0.80
  -4   1  -5   20.20    1.40
   4  -1  -5   24.20    1.00
  -4  -1   5   24.00    1.30
  -4  -1   5   24.70    1.10
   4   1  -6   15.50    1.40
   4   1  -6   15.30    1.10
   4   1  -6   18.70    1.20
   4  -1   6   13.80    1.40
   4  -1   6   16.40    1.60
  -4  -1  -6   13.40    1.50
  -4   1   6   17.80    1.90
  -4  -1  -6    9.70    1.50
   4  -1   6   15.40    0.80
  -4   1   6   13.20    1.30
  -4  -1   6   15.10    2.30
   4   1   6   11.70    1.30
  -4   1  -6   14.40    1.50
  -4  -1   6   19.60    1.10
  -4   1  -6   16.90    0.80
  -4   1  -6   16.60    0.80
   4  -1  -6   14.90    1.50
  -4   1  -6   15.10    1.50
   4   1   6   14.60    1.60
  -4  -1   6   17.50    1.30
  -4   1  -6   17.90    1.40
   4  -1   7  776.82   15.90
   4   1  -7  782.12   15.40
  -4   1   7  730.43   15.60
   4   1  -7  779.02   15.70
   4   1  -7  796.42   15.30
   4  -1   7  784.72   14.90
  -4  -1  -7  784.82   15.90
  -4   1   7  761.22   16.00
   4  -1  -7  781.12   15.30
  -4  -1   7  768.72   15.30
  -4   1  -7  782.92   14.90
  -4  -1   7  732.43   15.60
   4  -1  -7  790.52   15.30
  -4  -1   7  760.92   15.90
  -4   1  -7  761.22   15.90
   4  -1  -7  788.12   15.70
   4   1   7  775.22   16.00
   4   1  -8   48.40    2.00
   4  -1   8   47.20    1.40
   4   1  -8   48.50    2.00
  -4  -1  -8   47.50    2.40
   4   1  -8   48.00    2.20
  -4   1   8   46.30    2.70
   4  -1   8   47.30    2.50
   4  -1  -8   46.80    1.90
  -4  -1   8   44.30    2.60
   4  -1  -8   46.50    2.20
  -4   1  -8   46.90    1.40
  -4   1  -8   47.80    2.40
   4   1   8   46.50    2.50
   4  -1  -8   47.30    2.00
  -4  -1  -9   95.19    3.40
  -4   1   9   89.39    3.60
   4  -1   9   93.59    3.50
   4   1  -9   97.29    3.00
   4   1  -9   90.09    3.00
   4  -1   9   94.29    2.30
   4   1  -9   96.89    3.20
   4  -1  -9   94.19    2.90
   4   1   9   90.79    3.50
   4  -1  -9   91.69    2.90
   4  -1  -9   94.49    3.10
  -4   1  -9   90.99    3.40
  -4  -1   9   92.59    3.60
  -4   1  -9   94.69    2.30
  -4   1  10   16.60    2.60
   4   1 -10   16.40    2.20
   4  -1  10   21.00    2.40
   4  -1  10   17.40    1.40
   4   1 -10   15.90    2.10
  -4  -1 -10   18.80    2.20
   4   1 -10   16.30    1.80
   4  -1 -10   17.20    2.10
   4  -1 -10   18.40    2.10
   4   1  10   14.20    2.30
  -4   1 -10   17.60    1.30
  -4  -1  10   19.10    2.60
  -4   1 -10   17.30    2.30
   4  -1  11   34.10    2.80
   4  -1  11   26.50    1.70
   4   1 -11   29.90    2.30
  -4   1  11   34.00    3.20
  -4  -1 -11   28.40    2.70
   4   1 -11   30.90    2.50
   4   1  11   32.70    2.90
  -4   1 -11   29.30    1.60
  -4   1 -11   28.00    2.70
   4  -1 -11   31.50    2.20
  -4  -1  11   28.40    3.00
   4  -1 -11   32.00    2.50
   4   1 -12    6.00    1.40
   4  -1  12    5.10    1.00
   4  -1  12   13.90    2.80
  -4  -1 -12    4.20    1.60
  -4   1  12    5.50    1.90
   4   1 -12    4.60    1.50
   4  -1 -12    4.20    1.30
   4   1  12    6.10    1.80
  -4   1 -12    4.70    1.50
  -4   1 -12    7.30    1.50
   4  -1 -12    9.00    1.60
  -4  -1  12    5.70    1.90
   4   1 -13    3.00    1.30
  -4   1  13    3.70    1.90
  -4  -1 -13    2.50    1.50
   4  -1  13    3.40    1.80
   4   1 -13    3.10    1.50
   4  -1 -13    5.80    1.40
  -4  -1  13    4.50    2.00
   4  -1 -13    4.10    1.50
  -4   1 -13    3.80    1.00
   4   1  13    1.10    1.90
  -4   1 -13    3.10    1.60
  -4  -1 -14    5.20    1.80
   4   1 -14    6.30    1.80
  -4   1  14    7.10    3.70
   4  -1  14    7.70    2.30
   4   1 -14    5.60    1.60
   4  -1 -14    4.30    1.60
  -4   1 -14    2.40    1.70
  -4  -1  14    6.80    2.20
   4  -1 -14    5.60    1.70
   4   1  14    5.60    2.40
  -4  -1 -15    1.40    1.80
  -4   1  15    1.70    2.20
   4   1 -15    0.70    1.60
   4   1 -15    3.00    1.80
   4  -1  15    1.30    2.10
   4  -1 -15    0.80    1.60
   4   1  15    1.30    2.00
  -4  -1  15    1.00    2.20
  -4   1 -15    1.50    1.70
   4  -1 -15    1.60    1.70
  -4   1  16    7.60    2.50
   4   1 -16    6.30    2.00
  -4  -1 -16    4.50    2.20
   4   1 -16    2.10    2.10
   4  -1  16    4.20    2.30
   4  -1 -16    4.10    2.00
  -4  -1  16    0.90    2.30
  -4   1 -16    2.00    1.90
   4  -1 -16    5.30    2.10
   4   1  16    5.60    2.40
   4  -1  17    2.30    2.60
   4   1 -17    1.80    2.20
  -4   1  17    0.20    2.60
  -4  -1 -17   -1.70    2.20
   4   1 -17    2.50    2.30
  -4  -1  17    1.90    2.60
   4   1  17   -1.00    2.50
   4  -1 -17    1.30    2.30
  -4   1 -17    0.20    2.20
   4  -1 -17    0.70    2.90
   4   1 -18    3.90    3.90
   4  -1  18    5.00    2.80
  -4   1  18    8.60    2.90
  -4  -1 -18    6.40    2.70
  -4  -1  18    4.60    3.00
  -4   1 -18    6.20    2.60
   4   1  18    0.80    2.80
   4  -1  19    8.80    3.20
  -4   1  19   12.00    3.20
  -4  -1 -19    8.00    3.00
  -4   1 -19    5.70    3.10
   4   1  19    6.10    3.10
  -4  -1  19   12.90    3.40
   5  -1   0  208.08    4.30
  -5   1   0  201.78    4.40
  -5  -1   0  206.88    4.30
   5  -1   0  203.28    4.40
   5   1   0  202.28    4.40
  -5  -1   0  200.38    4.60
   5   1   0  207.38    4.30
  -5   1   0  203.28    4.60
  -5   1   0  207.58    4.30
  -5   1   0  204.58    4.60
  -5   1   0  206.78    4.30
   5  -1   0  204.68    4.60
  -5  -1   0  203.18    4.40
  -5  -1   0  200.98    4.50
   5   1   0  201.28    4.60
   5  -1   1   54.69    1.80
   5   1  -1   52.09    1.70
  -5   1   1   52.89    1.60
  -5   1   1   54.39    1.80
   5  -1   1   55.79    1.60
  -5  -1  -1   53.39    1.50
  -5   1   1   55.19    1.90
   5   1  -1   51.79    1.60
   5   1  -1   56.59    1.40
  -5  -1  -1   55.99    1.60
   5   1  -1   56.49    1.80
   5  -1   1   54.59    1.60
  -5   1   1   53.59    1.30
  -5  -1   1   54.69    1.40
  -5   1  -1   54.39    1.60
   5   1   1   57.79    1.60
   5   1   1   52.19    1.80
   5   1   1   54.69    1.50
   5  -1  -1   52.19    1.60
  -5   1  -1   53.89    1.60
   5  -1  -1   53.49    1.80
  -5   1  -1   54.89    1.50
  -5   1  -1   53.89    1.80
  -5  -1   1   51.39    1.60
  -5  -1   1   53.59    1.80
  -5  -1   1   54.49    1.70
  -5  -1  -2 1316.27   26.10
   5   1  -2 1341.67   26.10
  -5   1   2 1324.47   26.00
  -5   1   2 1355.36   26.20
  -5  -1  -2 1340.97   25.70
   5  -1   2 1353.26   26.00
  -5  -1  -2 1356.16   26.10
   5   1  -2 1370.56   25.70
   5  -1   2 1347.97   25.80
   5  -1   2 1316.37   26.10
   5   1  -2 1326.77   26.10
  -5   1  -2 1339.97   25.80
   5   1   2 1330.47   26.20
  -5  -1   2 1357.16   25.70
   5  -1  -2 1289.47   26.10
  -5   1  -2 1340.27   26.00
   5   1   2 1337.77   26.00
  -5   1  -2 1340.47   26.10
  -5   1  -2 1336.77   26.00
  -5  -1   2 1346.77   26.10
   5   1   2 1338.27   25.70
  -5  -1   2 1353.06   26.10
  -5  -1   2 1330.77   26.00
   5  -1  -2 1334.67   26.10
  -5  -1  -3    3.70    0.70
   5   1  -3    2.90    0.60
  -5   1   3    6.70    1.40
   5   1  -3    4.30    0.70
   5  -1   3    5.10    0.60
   5  -1   3    2.40    0.60
   5   1  -3    2.90    0.70
   5  -1   3    3.90    1.10
  -5  -1  -3    2.80    0.40
  -5   1   3    4.20    0.70
  -5  -1  -3    4.90    1.00
   5   1   3    3.40    0.70
   5   1   3    3.60    0.60
  -5  -1   3    3.10    0.80
   5  -1  -3    3.50    0.80
  -5   1  -3    4.00    0.70
  -5  -1   3    3.30    0.60
  -5   1  -3    3.30    0.60
   5   1   3    2.80    0.50
  -5   1  -3    2.30    0.60
  -5  -1   3    2.40    0.70
   5  -1  -3    3.30    0.60
  -5   1  -3    3.70    0.60
   5   1  -4  147.89    3.70
   5  -1   4  143.09    3.20
   5   1  -4  151.08    3.20
  -5   1   4  149.79    3.90
  -5   1   4  148.59    3.60
   5   1  -4  150.18    3.70
  -5  -1  -4  149.09    3.70
   5  -1   4  149.39    3.60
   5   1   4  148.29    3.60
  -5  -1   4  144.89    3.80
   5   1   4  147.19    3.80
  -5  -1   4  147.39    3.60
  -5   1  -4  150.28    3.70
  -5   1  -4  151.78    3.10
   5  -1  -4  151.58    3.80
  -5   1  -4  146.29    3.70
   5  -1  -4  150.08    3.70
  -5   1  -4  153.08    3.70
   5  -1   5    7.20    1.10
  -5  -1  -5    8.90    1.30
  -5  -1  -5    6.80    1.30
   5   1  -5   10.00    1.20
   5   1  -5    8.10    1.30
  -5   1   5    7.90    1.00
   5   1  -5    7.00    0.80
  -5   1   5    8.70    1.70
   5  -1  -5    5.10    1.30
  -5  -1   5    8.10    0.80
   5   1   5    7.40    1.40
   5  -1  -5    5.70    1.40
  -5   1  -5    8.40    0.70
  -5   1  -5    7.00    1.10
  -5   1  -5    7.10    0.60
  -5   1  -5    8.50    1.30
   5   1   5    6.10    1.10
  -5  -1   5    8.30    1.10
  -5   1   6   14.00    1.90
   5   1  -6   13.20    1.10
   5   1  -6   12.10    1.60
   5   1  -6   15.60    1.10
   5  -1   6   13.50    1.60
   5   1  -6   15.20    1.50
  -5  -1   6   14.90    1.10
  -5   1  -6   14.30    1.40
  -5   1  -6   13.80    0.80
  -5   1  -6   13.40    1.60
   5   1   6   15.40    1.70
  -5  -1   6   13.90    1.40
  -5  -1   6   19.90    2.00
   5   1  -7   34.60    1.60
  -5   1   7   30.50    2.40
   5   1  -7   32.50    1.50
   5   1  -7   35.40    2.10
   5  -1   7   34.40    2.20
   5  -1  -7   34.20    1.50
  -5  -1   7   32.90    2.30
   5  -1  -7   34.40    2.00
  -5   1  -7   33.00    2.10
   5   1   7   37.00    2.20
  -5  -1   7   37.60    1.60
   5   1  -8   63.69    2.70
  -5   1   8   65.09    3.20
   5   1  -8   64.49    2.20
   5  -1   8   70.79    2.90
  -5  -1  -8   58.99    2.80
   5   1  -8   68.59    2.20
   5   1   8   66.39    2.80
   5  -1  -8   54.39    2.10
   5  -1  -8   58.29    2.70
   5  -1  -8   54.99    2.10
  -5  -1   8   65.69    3.00
  -5   1  -8   64.59    2.80
   5   1  -9   26.10    2.20
   5   1  -9   29.40    1.80
   5  -1   9   26.30    2.30
  -5  -1  -9   26.30    2.20
   5   1  -9   24.90    1.90
  -5   1  -9   25.70    2.30
   5  -1  -9   23.40    1.80
   5  -1  -9   28.10    2.10
  -5  -1   9   24.10    2.50
   5  -1  -9   26.00    1.70
   5   1   9   26.30    2.30
   5  -1  10   31.10    2.60
   5   1 -10   32.80    2.30
  -5  -1 -10   32.00    2.50
  -5   1  10   26.50    2.90
   5   1 -10   33.70    2.50
  -5  -1  10   25.30    3.00
   5  -1 -10   29.50    2.40
   5   1  10   28.10    2.60
   5  -1 -10   28.00    2.20
   5  -1 -10   30.10    2.10
  -5   1 -10   29.70    2.50
  -5  -1 -11   56.29    3.40
   5   1 -11   51.59    3.00
   5   1 -11   58.69    3.50
  -5   1  11   52.39    3.60
   5   1 -11   54.99    2.60
   5  -1  11   56.09    3.30
   5  -1 -11   49.20    2.80
   5  -1 -11   56.49    3.10
  -5   1 -11   55.69    3.20
   5  -1 -11   52.49    2.50
   5   1  11   51.39    3.30
  -5  -1  11   56.69    3.80
   5  -1  12   66.49    3.90
  -5  -1 -12   58.19    3.70
   5   1 -12   63.19    2.90
   5   1 -12   62.29    3.30
  -5   1  12   63.89    4.00
  -5   1 -12   62.29    3.50
   5  -1 -12   59.29    2.90
   5   1  12   62.19    3.70
   5  -1 -12   60.79    3.40
  -5  -1  12   66.09    3.90
  -5  -1 -13    9.20    1.90
  -5   1  13    9.50    2.20
   5   1 -13   12.40    2.50
   5   1 -13   10.80    1.80
   5  -1  13   11.80    3.20
   5  -1 -13   10.20    1.80
   5   1  13    7.50    2.00
  -5   1 -13    7.50    1.80
  -5  -1  13    9.20    2.10
   5  -1 -13    7.00    1.40
   5   1 -14    8.70    1.70
  -5  -1 -14   10.50    3.10
   5  -1  14    8.60    2.60
  -5   1  14    8.60    2.20
   5   1 -14    8.10    1.90
  -5   1 -14    8.10    2.00
   5  -1 -14    8.00    1.60
   5  -1 -14   10.10    1.90
   5   1  14    7.30    2.10
   5   1 -15    8.00    1.80
   5   1 -15   15.20    3.40
   5  -1  15    7.00    2.20
  -5  -1 -15    7.30    2.00
  -5   1  15   18.50    4.30
   5  -1 -15   16.30    3.60
   5  -1 -15    9.10    1.80
   5   1  15    7.00    2.20
  -5  -1  15    8.60    2.50
  -5   1 -15    6.10    1.90
   5   1 -16    1.00    2.10
   5  -1  16    3.40    2.40
  -5  -1 -16    0.20    1.90
  -5   1  16    4.00    2.50
   5   1 -16   -0.40    1.90
   5  -1 -16   -1.20    2.40
  -5   1 -16   -2.10    1.90
   5  -1 -16    1.60    2.10
   5   1  16   -1.70    2.10
  -5  -1  16    1.50    2.50
  -5  -1 -17   -3.80    2.20
   5  -1  17    5.20    2.70
  -5   1  17    1.90    2.60
   5   1 -17    1.40    2.40
   5  -1 -17    1.20    2.70
  -5  -1  17    1.10    2.80
   5   1  17   -0.90    2.40
  -5   1 -17   -4.50    2.20
  -5  -1 -18    3.10    2.60
   5   1 -18    2.00    2.70
   5  -1  18   -3.40    2.80
  -5   1  18   -1.70    2.80
  -5   1 -18    3.70    2.50
   5  -1 -18   -0.70    2.60
  -5  -1  18   -1.10    3.00
   5   1  18    3.40    2.90
  -5  -1 -19   -1.70    2.90
   5  -1  19    1.40    3.20
  -5   1  19    1.10    3.20
  -5   1 -19   -7.40    2.80
   5   1  19    6.40    3.30
  -5  -1  19    6.20    3.30
  -6  -1   0   -0.80    0.40
  -6   1   0   -0.30    0.40
  -6  -1   0   -0.50    0.40
   6  -1   0   -0.70    0.60
  -6   1   0   -0.90    0.70
  -6   1   0   -0.20    0.40
   6   1   0   -0.40    0.40
   6   1   0   -0.90    0.60
  -6  -1   0    0.00    0.50
   6   1   0   -0.20    0.40
  -6  -1   0   -0.40    0.60
   6  -1   0   -0.40    0.50
  -6   1   0   -0.90    0.40
  -6   1   0   -0.10    0.60
   6  -1   0   -0.40    0.40
   6  -1   1 1109.49   21.90
  -6   1   1 1109.59   21.70
  -6   1   1 1093.19   21.90
   6  -1   1 1137.79   21.70
  -6   1   1 1097.59   21.70
   6   1  -1 1087.09   21.70
  -6  -1  -1 1117.59   21.70
   6  -1   1 1130.69   21.60
  -6   1   1 1102.89   21.90
  -6   1   1 1127.69   21.40
   6   1  -1 1134.79   21.50
  -6  -1  -1 1115.19   21.90
  -6  -1  -1 1114.29   21.60
   6   1  -1 1086.69   21.90
   6   1  -1 1121.29   21.90
  -6   1  -1 1136.99   21.70
   6  -1  -1 1090.59   21.70
  -6   1  -1 1106.19   21.90
   6   1   1 1120.09   21.90
  -6  -1   1 1087.69   21.70
   6  -1  -1 1113.49   21.40
  -6  -1   1 1105.19   21.90
  -6  -1   1 1116.49   21.90
  -6   1  -1 1094.39   21.60
  -6   1  -1 1111.79   21.90
  -6  -1   1 1121.59   21.50
   6  -1  -1 1081.79   21.90
  -6   1  -1 1130.89   21.60
   6   1   1 1115.79   21.60
   6   1   1 1113.29   21.70
  -6  -1  -2 1520.15   29.60
  -6   1   2 1493.65   29.50
   6   1  -2 1509.65   29.50
   6  -1   2 1514.05   29.20
  -6  -1  -2 1539.35   29.20
   6  -1   2 1501.15   29.60
  -6   1   2 1513.65   29.70
  -6  -1  -2 1527.15   29.50
   6   1  -2 1517.35   29.60
   6   1  -2 1541.45   29.10
   6  -1   2 1502.65   29.40
  -6   1   2 1494.25   29.60
   6   1   2 1518.55   29.40
  -6  -1   2 1524.35   29.60
  -6  -1   2 1523.85   29.60
  -6   1  -2 1534.65   29.20
  -6   1  -2 1529.65   29.40
   6  -1  -2 1498.55   29.60
  -6  -1   2 1520.65   29.50
   6   1   2 1517.05   29.20
   6   1   2 1483.25   29.60
  -6   1  -2 1480.25   29.40
  -6   1  -2 1514.65   29.60
   6  -1  -2 1503.55   29.50
  -6  -1   2 1554.24   29.10
   6   1  -3   25.90    1.40
  -6  -1  -3   26.10    1.50
   6  -1   3   27.50    1.30
   6   1  -3   26.70    1.40
  -6   1   3   28.10    1.50
   6  -1   3   27.40    1.10
   6   1  -3   29.20    1.00
  -6  -1  -3   26.90    1.40
  -6  -1  -3   26.70    1.00
   6   1   3   25.50    1.30
  -6   1  -3   26.70    1.40
  -6  -1   3   27.80    1.00
  -6  -1   3   26.50    1.60
  -6   1  -3   26.90    1.10
   6   1   3   28.10    1.60
  -6   1  -3   28.10    1.50
   6  -1  -3   26.90    1.50
  -6   1  -3   26.20    1.40
   6  -1  -3   26.20    1.60
   6   1   3   27.50    1.00
   6   1  -4   13.30    1.30
   6  -1   4   14.70    1.20
   6  -1   4   13.90    1.70
   6   1  -4   14.60    1.30
   6   1  -4   14.80    0.80
  -6   1   4   14.70    1.30
  -6  -1  -4   13.80    0.70
  -6   1   4   13.30    1.60
  -6   1  -4   15.10    1.20
   6  -1  -4   14.20    1.30
   6   1   4   13.60    0.70
  -6   1  -4   14.60    0.90
   6  -1  -4   11.10    1.40
  -6   1  -4   13.70    1.20
  -6   1  -4   12.60    0.90
  -6  -1   4   13.00    1.30
   6   1   4   14.00    1.10
   6   1   4   12.40    1.40
   6   1  -5    4.60    0.80
   6   1  -5    2.90    0.70
   6   1  -5    5.60    1.30
  -6   1   5    5.80    1.10
  -6   1   5    3.50    1.00
  -6  -1  -5    5.90    1.50
   6  -1   5    2.20    0.60
  -6  -1  -5    2.30    1.00
   6  -1   5    1.70    0.80
  -6   1  -5    6.60    1.20
  -6  -1   5    4.90    0.80
  -6   1  -5    3.20    0.70
   6  -1  -5    5.60    1.40
  -6  -1   5    4.10    1.00
  -6   1  -5    4.30    0.70
   6   1   5    2.90    0.90
   6  -1  -5    3.50    1.00
  -6  -1   5    2.50    0.80
  -6   1  -5    4.00    0.70
  -6   1  -5    5.60    1.40
   6   1   5    2.60    0.60
  -6  -1  -6  398.66    8.80
   6   1  -6  403.26    8.00
   6   1  -6  384.86    7.90
   6   1  -6  401.76    8.60
   6  -1   6  391.86    8.80
  -6   1   6  391.96    8.90
   6  -1  -6  390.76    8.60
  -6   1  -6  398.66    8.80
  -6  -1   6  386.86    8.80
  -6  -1   6  395.36    8.00
  -6   1  -6  416.06    7.80
  -6   1  -6  393.06    7.80
   6   1   6  390.36    8.80
   6   1  -7 2093.69   41.20
  -6  -1  -7 2086.89   41.30
   6   1  -7 2102.39   40.50
   6   1  -7 2117.19   40.50
   6  -1   7 2105.99   41.40
  -6   1   7 2115.99   41.50
  -6   1  -7 2134.89   41.40
   6  -1  -7 2095.89   40.30
   6   1   7 2097.19   41.40
  -6  -1   7 2100.99   40.50
  -6  -1   7 2126.79   41.40
   6  -1  -7 2112.49   41.20
   6  -1  -7 2088.79   40.40
   6   1  -8    5.50    1.10
   6   1  -8    6.40    1.40
   6  -1   8    5.20    1.20
  -6   1   8    5.60    1.50
   6   1  -8    6.80    1.30
  -6  -1  -8    7.90    1.80
   6  -1  -8    9.20    1.30
  -6   1  -8    5.90    1.20
   6  -1  -8    5.40    0.70
   6  -1  -8    5.80    1.10
  -6  -1   8    6.40    1.50
   6   1   8    5.80    1.30
   6   1  -9  194.58    4.60
   6  -1   9  196.68    5.50
  -6  -1  -9  195.48    5.40
   6   1  -9  193.98    4.60
   6   1  -9  201.18    5.20
  -6   1   9  190.38    5.70
   6  -1  -9  197.38    5.20
   6  -1  -9  189.68    4.50
  -6  -1   9  194.68    5.60
   6  -1  -9  195.08    4.50
  -6   1  -9  195.18    5.40
   6   1   9  189.88    5.50
   6  -1  10   22.20    2.60
   6   1 -10   21.20    2.00
   6   1 -10   19.70    2.30
  -6  -1 -10   22.70    2.50
   6   1 -10   21.40    2.10
  -6   1  10   18.50    2.90
   6   1  10   19.30    2.60
   6  -1 -10   21.20    2.30
  -6  -1  10   19.50    2.90
  -6   1 -10   23.50    2.50
   6  -1 -10   18.50    1.90
   6  -1 -10   17.60    2.00
  -6   1  11  392.56    9.60
   6   1 -11  393.16    8.50
   6   1 -11  360.46    8.50
  -6  -1 -11  393.76    9.50
   6   1 -11  405.46    9.20
   6  -1  11  396.06    9.60
  -6  -1  11  386.16    9.60
   6   1  11  383.56    9.60
   6  -1 -11  390.56    9.10
   6  -1 -11  368.56    8.40
   6  -1 -11  367.26    8.70
  -6   1 -11  390.16    9.40
   6  -1  12    1.40    1.70
  -6  -1 -12   -1.00    1.40
  -6   1  12    0.60    1.80
   6   1 -12    0.80    1.10
   6   1 -12   -0.70    1.40
  -6  -1  12    2.20    1.80
   6   1  12   -0.40    1.60
   6  -1 -12    0.30    1.10
  -6   1 -12    1.40    1.50
   6  -1 -12    2.30    1.40
  -6  -1 -13   98.99    4.40
   6  -1  13   94.09    4.50
  -6   1  13   99.09    4.80
   6   1 -13   86.99    3.60
   6   1 -13   96.69    4.30
  -6  -1  13   94.59    5.00
   6  -1 -13   99.99    4.20
   6  -1 -13   93.19    3.60
   6   1  13   94.19    4.70
  -6   1 -13   94.69    4.30
  -6  -1 -14   28.80    3.50
  -6   1  14   26.70    4.40
   6   1 -14   23.40    3.40
   6   1 -14   27.60    2.90
   6  -1  14   21.70    3.60
   6   1  14   25.00    3.60
  -6   1 -14   23.60    3.40
   6  -1 -14   26.70    3.50
  -6  -1  14   20.80    4.20
   6  -1 -14   26.20    3.00
   6   1 -15   18.40    3.30
  -6   1  15   17.10    4.10
   6   1 -15   18.70    3.70
  -6  -1 -15   11.90    2.20
   6  -1  15   18.90    4.10
  -6   1 -15   22.00    3.70
  -6  -1  15   17.40    4.00
   6  -1 -15   20.60    3.70
   6   1  15   13.70    2.50
  -6   1  16   23.40    4.50
   6   1 -16   19.90    4.20
  -6  -1 -16   14.90    3.80
   6  -1  16   22.20    4.30
  -6  -1  16   23.70    5.00
   6  -1 -16   19.90    4.90
   6   1  16   19.00    4.10
  -6   1 -16   12.30    2.40
  -6  -1 -17    8.30    2.50
   6  -1  17   21.10    4.90
  -6   1  17   21.50    5.40
   6   1 -17   13.10    2.80
  -6  -1  17   24.70    5.50
  -6   1 -17    7.60    2.40
   6   1  17   11.00    3.00
   6  -1 -17   12.20    2.80
   6  -1  18   40.90    5.50
   6   1 -18   42.00    5.50
  -6   1  18   51.99    6.10
  -6   1 -18   44.70    5.00
   6  -1 -18   36.60    5.40
   6   1  18   42.00    5.90
  -6  -1  18   44.00    6.10
   7   1   0   26.40    1.20
   7   1   0   25.40    1.30
   7   1   0   22.30    1.50
  -7  -1   0   24.40    1.40
  -7   1   0   23.70    1.30
  -7  -1   0   23.50    1.20
  -7  -1   0   22.60    1.20
   7  -1   0   23.70    1.30
   7  -1   0   23.40    1.20
  -7   1   0   23.40    1.90
  -7   1   0   24.10    1.50
  -7   1   0   23.30    1.20
  -7   1   0   25.20    1.20
   7   1  -1  301.87    6.80
  -7   1   1  310.97    6.10
   7  -1   1  303.47    6.40
  -7  -1  -1  305.37    6.40
  -7   1   1  294.77    6.60
  -7  -1  -1  294.47    6.30
  -7  -1  -1  302.97    6.70
   7   1  -1  315.67    6.20
   7  -1   1  301.17    6.40
   7   1  -1  298.07    6.50
  -7   1   1  300.57    6.50
  -7   1   1  306.37    6.10
   7   1   1  300.57    6.40
  -7   1  -1  295.37    6.60
  -7  -1   1  298.97    6.80
   7   1   1  283.17    7.00
  -7  -1   1  292.17    6.40
  -7   1  -1  300.47    6.40
   7  -1  -1  294.27    6.50
  -7   1  -1  299.67    6.30
   7  -1  -1  292.37    6.60
  -7  -1   1  298.97    6.60
   7   1   1  299.27    6.30
  -7  -1   1  308.07    6.20
   7  -1  -1  302.77    6.10
  -7   1  -1  304.17    6.40
  -7  -1  -2   23.10    1.20
  -7   1   2   22.00    0.80
  -7   1   2   19.00    1.30
   7  -1   2   21.40    1.30
  -7   1   2   20.60    2.00
   7   1  -2   20.20    1.60
  -7  -1  -2   22.30    1.40
  -7  -1  -2   22.10    1.30
   7   1  -2   21.00    1.00
   7  -1   2   21.40    1.20
  -7   1  -2   22.20    1.40
   7   1   2   20.10    1.10
  -7  -1   2   19.00    1.30
   7   1   2   20.80    1.30
  -7  -1   2   23.00    1.00
  -7   1  -2   20.30    1.30
   7   1   2   20.50    2.20
  -7  -1   2   19.70    1.40
  -7   1  -2   22.90    1.20
  -7   1  -2   20.40    1.30
  -7   1   3  519.25   11.20
   7   1  -3  542.35   11.10
   7  -1   3  543.95   11.00
   7  -1   3  534.45   11.20
  -7  -1  -3  554.94   11.10
   7   1  -3  563.64   10.50
  -7   1   3  546.25   11.30
  -7   1   3  524.25   11.10
  -7  -1  -3  548.75   10.60
   7  -1   3  545.05   10.70
   7   1  -3  525.45   11.10
  -7  -1  -3  516.85   11.20
  -7  -1   3  543.45   11.30
   7   1   3  544.25   11.30
  -7   1  -3  542.05   11.10
  -7  -1   3  505.25   10.60
   7   1   3  536.85   10.60
  -7   1  -3  547.15   10.70
   7  -1  -3  539.45   11.10
  -7   1  -3  547.15   11.10
  -7  -1   3  522.05   11.00
  -7   1  -3  520.85   11.20
  -7  -1   3  514.25   11.10
   7   1   3  534.25   11.00
   7  -1  -3  516.35   11.20
   7   1  -4  385.76    8.40
  -7   1   4  387.96    8.60
   7  -1   4  372.36    8.30
   7  -1   4  384.86    8.50
   7   1  -4  366.36    8.40
  -7  -1  -4  391.16    7.70
   7   1  -4  390.86    7.60
  -7  -1  -4  396.86    8.40
   7  -1   4  385.66    7.80
   7  -1  -4  384.36    8.40
   7   1   4  387.16    7.70
  -7   1  -4  376.66    8.30
  -7   1  -4  390.76    7.80
   7   1   4  369.06    8.30
  -7  -1   4  389.26    8.50
  -7  -1   4  409.16    8.00
  -7   1  -4  406.76    8.80
   7   1   4  382.46    8.50
  -7   1  -4  397.26    8.40
  -7  -1  -5   22.40    1.80
   7   1  -5   23.00    1.00
  -7   1   5   20.10    2.00
   7   1  -5   24.10    1.70
  -7  -1  -5   22.70    1.40
   7  -1   5   23.00    1.10
   7  -1   5   19.40    1.80
  -7   1  -5   23.20    1.10
   7  -1  -5   23.70    1.70
   7   1   5   19.50    1.80
  -7  -1   5   24.30    2.00
  -7   1  -5   22.70    1.80
  -7   1  -5   24.10    1.10
   7   1  -6  118.29    2.70
  -7   1   6  117.69    3.90
  -7  -1  -6  121.29    3.70
   7  -1   6  112.79    3.70
   7   1  -6  115.99    2.70
   7   1  -6  118.89    3.50
  -7  -1   6  118.09    3.80
  -7   1  -6  118.89    3.60
   7   1   6  108.59    3.70
  -7  -1   6  119.19    2.70
   7  -1  -6  117.89    3.50
  -7   1  -6  119.19    2.60
  -7   1  -6  119.49    2.70
  -7  -1  -7   39.30    2.30
   7   1  -7   38.20    1.50
   7  -1   7   34.60    2.40
  -7   1   7   35.20    2.60
   7   1  -7   40.90    1.50
   7   1  -7   38.40    2.30
  -7  -1   7   42.00    2.80
  -7   1  -7   34.00    2.30
   7  -1  -7   38.70    2.30
   7   1   7   37.60    2.40
  -7   1   8   27.50    2.90
   7  -1   8   32.90    2.50
   7   1  -8   29.90    1.60
   7   1  -8   29.40    1.60
  -7  -1  -8   26.80    2.40
   7   1  -8   22.30    2.30
   7  -1  -8   24.90    1.40
  -7  -1   8   29.60    2.70
   7  -1  -8   25.20    2.30
  -7   1  -8   22.60    2.50
   7   1   8   31.90    2.60
   7  -1  -8   22.50    1.30
   7   1  -9  532.65   11.50
  -7  -1  -9  537.75   11.80
   7  -1   9  522.05   11.70
   7   1  -9  505.05   10.60
  -7   1   9  510.05   11.80
   7   1  -9  530.95   10.70
  -7   1  -9  520.35   11.70
  -7  -1   9  522.95   11.80
   7   1   9  524.15   11.80
   7  -1  -9  508.65   10.50
   7  -1  -9  515.05   10.50
   7  -1  -9  529.95   11.50
   7   1 -10  122.79    3.60
  -7   1  10  126.29    4.80
   7   1 -10  125.39    3.50
  -7  -1 -10  120.89    4.40
   7  -1  10  130.09    4.50
   7   1 -10  130.09    4.40
   7  -1 -10  127.29    4.30
  -7   1 -10  124.49    4.40
   7   1  10  123.39    4.50
   7  -1 -10  118.59    3.30
  -7  -1  10  123.29    4.70
   7  -1 -10  114.89    3.40
   7   1 -11   84.29    3.70
   7  -1  11   87.09    4.30
  -7   1  11   88.49    4.30
   7   1 -11  100.09    4.00
   7   1 -11   79.69    3.30
  -7  -1 -11   99.59    4.20
  -7   1 -11   88.29    4.00
  -7  -1  11   91.49    4.40
   7   1  11   88.39    4.10
   7  -1 -11   86.49    3.20
   7  -1 -11   92.09    3.90
   7  -1 -11   91.19    3.00
  -7  -1 -12   14.40    2.90
   7  -1  12   13.60    3.00
   7   1 -12    9.60    1.80
  -7   1  12   21.20    3.40
   7   1 -12   12.90    2.20
  -7   1 -12   13.70    3.00
   7  -1 -12   14.90    2.90
  -7  -1  12   16.00    3.30
   7   1  12   17.40    3.30
   7   1 -13   48.90    2.90
   7   1 -13   54.49    3.60
  -7  -1 -13   53.29    4.50
   7  -1  13   49.99    5.10
  -7  -1  13   62.79    4.20
   7  -1 -13   57.79    3.70
   7   1  13   49.40    4.50
  -7   1 -13   52.39    3.90
   7  -1 -13   50.19    2.80
  -7  -1 -14   14.90    3.60
   7  -1  14    9.60    2.30
   7   1 -14   14.00    2.80
  -7   1  14   15.40    4.00
   7   1 -14   13.50    3.40
   7   1  14   11.10    2.30
  -7  -1  14   16.60    4.00
   7  -1 -14   10.80    2.20
  -7   1 -14   14.30    3.10
  -7   1  15    2.70    2.50
   7   1 -15    1.60    2.00
   7  -1  15    0.60    2.20
  -7  -1 -15    0.50    1.90
  -7  -1  15    0.70    2.40
  -7   1 -15    4.50    2.00
   7  -1 -15    1.70    2.30
   7   1  15    0.40    2.20
  -7  -1 -16   -1.30    2.00
   7  -1  16    1.70    2.40
  -7   1  16    2.20    2.60
   7   1 -16    0.30    2.30
   7   1  16   -1.50    2.20
  -7   1 -16   -1.70    2.10
   7  -1 -16    1.10    2.30
  -7  -1  16    2.70    2.70
   7  -1  17    9.80    2.90
  -7  -1 -17    8.00    2.50
   7   1 -17   12.40    2.90
  -7  -1  17   19.40    5.10
   7   1  17   10.60    3.00
   7  -1 -17   13.30    2.80
  -7   1 -17   17.40    4.50
   7  -1  18    1.30    2.90
   7   1 -18   -3.40    2.90
  -7  -1 -18   -3.60    2.40
  -7   1  18   -0.50    3.10
   7  -1 -18   -1.40    2.90
   7   1  18   -1.00    3.00
  -7   1 -18   -3.60    2.60
  -7  -1  18    1.70    3.10
  -8  -1   0    0.00    0.70
  -8   1   0    0.10    0.70
   8   1   0   -0.40    0.70
   8  -1   0    0.80    0.50
  -8  -1   0   -0.30    0.60
  -8   1   0   -0.20    0.50
   8   1   0   -0.10    0.60
   8  -1   0    0.80    0.60
  -8  -1   0    0.60    0.50
  -8  -1   0   -0.40    0.80
   8   1   0    0.00    0.50
  -8   1   0    0.20    0.80
  -8   1   0   -0.10    0.60
   8  -1   0   -0.80    0.70
  -8   1   0    0.60    0.60
  -8  -1  -1   87.09    2.80
  -8   1   1   80.99    2.10
  -8   1   1   83.59    2.80
  -8  -1  -1   80.09    2.70
  -8  -1  -1   85.99    2.50
  -8   1   1   79.39    2.70
   8  -1   1   80.39    2.40
   8  -1   1   85.29    2.40
   8  -1   1   80.79    2.70
   8   1  -1   87.49    2.30
  -8   1   1   81.89    2.10
  -8  -1  -1   78.09    2.40
  -8   1   1   81.89    2.50
   8   1  -1   85.09    2.80
  -8  -1   1   79.19    2.80
  -8  -1   1   79.99    2.50
  -8  -1   1   79.19    2.60
  -8   1  -1   76.59    2.60
  -8   1  -1   78.89    2.40
   8  -1  -1   90.89    2.20
  -8   1  -1   81.99    2.40
   8   1   1   80.19    2.40
  -8  -1   1   84.89    2.20
   8   1   1   82.49    2.50
   8  -1  -1   79.79    2.70
   8   1   1   83.99    2.80
  -8   1  -1   85.29    2.40
  -8   1  -1   83.49    2.80
   8   1  -2  361.36    7.70
  -8   1   2  369.66    7.10
  -8  -1  -2  362.76    7.70
  -8   1   2  364.56    8.00
   8  -1   2  357.56    7.40
  -8   1   2  343.07    7.70
   8   1  -2  329.27    7.70
  -8  -1  -2  354.16    7.40
   8   1  -2  366.06    7.20
   8  -1   2  350.46    7.60
  -8  -1  -2  389.76    9.10
   8  -1   2  361.06    7.90
  -8  -1   2  361.56    7.20
   8   1   2  356.66    7.40
  -8  -1   2  355.36    7.90
  -8  -1   2  343.87    7.60
  -8   1  -2  360.76    8.30
  -8   1  -2  353.66    7.40
   8  -1  -2  356.46    7.10
   8   1   2  345.77    7.60
  -8   1  -2  343.07    7.60
   8  -1  -2  350.26    7.70
   8   1   2  348.67    7.90
  -8  -1   2  341.47    7.80
  -8   1  -2  364.26    7.60
   8   1  -3  224.98    4.60
   8  -1   3  218.08    5.40
  -8   1   3  226.58    5.50
  -8  -1  -3  225.88    4.80
   8  -1   3  223.08    4.80
  -8  -1  -3  225.38    5.30
   8  -1   3  220.08    5.20
   8   1  -3  218.48    5.30
   8  -1  -3  222.78    5.30
  -8   1  -3  225.48    4.90
  -8   1  -3  217.58    5.20
   8   1   3  218.68    5.20
  -8  -1   3  224.78    4.60
   8   1   3  219.88    4.80
   8   1   3  217.08    5.40
  -8  -1   3  222.88    5.50
   8  -1   4  219.58    5.50
   8  -1   4  214.18    5.40
  -8  -1  -4  207.58    5.30
   8   1  -4  219.68    4.40
   8  -1   4  205.58    4.60
  -8  -1  -4  217.68    4.60
   8   1  -4  206.18    5.20
  -8   1  -4  211.98    4.70
  -8   1  -4  211.88    5.20
   8  -1  -4  207.38    5.20
  -8   1  -4  222.68    5.70
   8   1   4  210.08    4.50
  -8  -1   4  214.58    5.40
   8   1   4  215.38    5.40
  -8   1   5  820.62   17.40
   8  -1   5  838.42   17.40
  -8  -1  -5  847.52   16.30
   8   1  -5  826.32   17.20
  -8  -1  -5  842.82   17.30
   8   1  -5  842.82   16.30
   8  -1   5  848.02   16.40
  -8   1  -5  846.22   16.50
  -8   1  -5  855.61   17.30
  -8  -1   5  850.51   17.40
   8   1   5  842.32   17.40
  -8   1  -5  849.91   16.50
   8  -1  -5  842.02   17.20
   8   1   5  848.92   16.30
  -8  -1  -6   14.80    2.00
  -8   1   6   14.80    2.30
   8   1  -6   11.60    1.80
   8  -1   6   13.80    1.90
  -8  -1   6   11.20    2.20
   8  -1  -6   15.40    1.90
   8   1   6   12.50    1.90
  -8   1  -6   13.50    1.90
  -8   1  -6   14.20    1.10
  -8   1  -6   11.90    1.10
   8   1  -7  198.88    4.20
   8   1  -7  194.68    4.20
   8  -1   7  197.28    5.50
  -8  -1  -7  202.38    5.40
  -8   1   7  195.28    5.60
   8   1  -7  198.28    5.30
  -8   1  -7  199.38    5.40
  -8  -1   7  197.28    5.50
   8  -1  -7  202.08    5.30
   8   1   7  197.88    5.50
   8   1  -8   13.40    1.40
   8   1  -8   16.90    1.30
  -8  -1  -8   13.90    2.30
  -8   1   8   12.50    2.90
   8  -1   8   15.20    2.40
   8   1  -8   10.60    2.10
  -8  -1   8   12.80    2.80
   8  -1  -8   15.30    2.20
   8   1   8   16.30    2.60
  -8   1  -8   15.60    2.20
   8  -1   9  211.58    6.10
   8   1  -9  212.28    5.70
  -8  -1  -9  212.08    5.90
   8   1  -9  199.88    4.70
   8   1  -9  194.98    4.70
  -8   1   9  209.98    6.30
   8  -1  -9  209.38    5.80
   8   1   9  206.88    6.00
  -8   1  -9  208.98    6.00
  -8  -1   9  211.08    6.10
   8  -1  -9  208.38    4.40
   8   1 -10   77.79    3.50
  -8  -1 -10   80.19    3.70
   8   1 -10   74.39    2.70
  -8   1  10   81.59    4.10
   8  -1  10   82.69    3.90
   8   1 -10   80.29    2.70
   8  -1 -10   80.49    3.60
   8  -1 -10   74.89    2.50
   8   1  10   77.69    3.80
   8  -1 -10   74.29    2.40
  -8   1 -10   79.19    3.70
  -8  -1  10   85.89    4.30
  -8  -1 -11  198.78    6.00
  -8   1  11  186.88    6.20
   8   1 -11  178.38    4.70
   8  -1  11  194.18    6.20
   8   1 -11  193.58    5.70
   8   1  11  192.48    6.10
  -8  -1  11  194.48    6.20
  -8   1 -11  196.08    6.00
   8  -1 -11  189.28    4.60
   8  -1 -11  200.18    5.90
  -8   1  12    2.50    2.00
   8  -1  12    0.90    1.80
  -8  -1 -12   -0.10    1.50
   8   1 -12   -2.90    1.50
   8   1  12    3.10    1.80
  -8   1 -12   -1.40    1.40
   8  -1 -12   -0.50    1.10
  -8  -1  12    1.30    2.10
   8  -1 -12    0.50    1.60
  -8  -1 -13    2.80    1.80
   8  -1  13    4.60    1.90
  -8   1  13    5.50    2.30
   8   1 -13    2.60    1.40
   8   1 -13    2.50    1.70
  -8   1 -13    1.90    1.60
   8  -1 -13    2.90    1.80
  -8  -1  13    5.10    3.00
   8   1  13    5.70    2.00
  -8  -1 -14   60.39    4.50
   8   1 -14   61.19    4.20
  -8   1  14   64.59    4.80
   8  -1  14   71.69    4.80
   8   1  14   67.89    4.40
  -8  -1  14   61.29    4.80
  -8   1 -14   59.29    4.10
   8  -1 -14   54.49    5.20
  -8   1  15   31.60    4.70
   8  -1  15   25.80    4.20
  -8  -1 -15   22.00    4.20
   8   1 -15   22.00    4.20
  -8   1 -15   17.90    3.90
   8  -1 -15   19.00    4.10
  -8  -1  15   28.30    4.70
   8   1  15   26.50    4.10
   8   1 -16    2.30    2.40
  -8   1  16    0.30    2.80
  -8  -1 -16   -1.80    2.10
   8  -1  16    2.30    2.40
  -8   1 -16    0.10    2.10
   8  -1 -16    2.70    2.40
   8   1  16    2.50    2.40
  -8  -1  16    3.90    2.90
   8   1 -17   10.30    3.00
  -8  -1 -17   11.70    2.70
   8  -1  17   20.50    5.30
  -8   1  17   19.90    5.50
   8   1  17   22.80    4.70
  -8   1 -17    9.90    2.50
  -8  -1  17   22.60    5.70
   8  -1 -17   12.60    2.90
  -8  -1 -18    4.60    2.70
   8  -1  18   22.30    5.40
   8   1 -18   14.30    3.30
  -8   1  18   10.80    3.40
  -8  -1  18   23.50    5.70
   8   1  18   23.50    5.70
  -8   1 -18    4.70    2.60
   8  -1 -18   13.20    3.40
  -9  -1   0  227.88    5.10
   9   1   0  214.48    5.60
  -9   1   0  232.38    5.10
  -9  -1   0  225.98    5.30
  -9   1   0  228.88    5.00
   9   1   0  235.08    5.60
  -9  -1   0  231.18    5.70
   9  -1   0  227.58    5.60
   9  -1   0  230.98    5.30
   9  -1   0  234.88    5.10
  -9   1   0  232.98    5.60
  -9   1   0  218.88    5.30
   9   1   0  227.08    5.10
  -9   1   1  223.48    5.60
   9   1  -1  227.78    5.60
  -9   1   1  218.28    5.30
   9  -1   1  220.88    5.60
   9   1  -1  229.48    5.00
  -9  -1  -1  228.38    5.20
  -9  -1  -1  225.78    5.60
   9  -1   1  226.98    5.60
  -9   1   1  227.08    4.80
  -9   1   1  225.38    4.90
   9   1  -1  227.08    5.30
  -9  -1  -1  226.28    5.20
   9  -1   1  223.68    5.20
   9  -1  -1  228.18    4.90
  -9  -1   1  219.98    5.30
   9  -1  -1  230.18    5.40
  -9   1  -1  225.68    5.20
  -9   1  -1  223.58    5.20
   9   1   1  221.38    5.20
   9   1   1  229.38    5.60
  -9   1  -1  221.98    5.10
  -9  -1   1  228.98    5.60
   9   1   1  227.58    5.10
  -9   1  -1  227.88    5.60
  -9  -1   1  232.18    4.90
   9  -1   2   13.10    1.40
  -9  -1  -2   14.00    1.40
  -9   1   2   15.30    1.90
   9   1  -2   14.50    1.60
  -9   1   2   14.20    1.00
  -9   1   2   15.30    1.00
   9   1  -2   14.40    1.10
   9  -1   2   17.10    1.60
   9  -1   2   11.30    1.80
  -9   1  -2   17.70    1.50
   9   1   2   16.30    1.60
  -9  -1   2   15.00    1.10
   9  -1  -2   13.70    1.60
   9  -1  -2   14.70    1.00
  -9   1  -2   14.20    1.90
  -9  -1   2   13.20    1.90
   9   1   2   14.60    1.70
  -9   1  -2   15.60    1.60
  -9   1  -2   15.80    1.50
   9   1   2   15.40    1.30
  -9  -1  -3  731.83   14.60
  -9  -1  -3  711.93   14.10
  -9   1   3  722.43   14.90
   9   1  -3  730.53   13.90
   9  -1   3  705.83   14.80
   9  -1   3  712.63   14.20
   9   1  -3  725.23   14.70
   9  -1   3  682.43   14.50
  -9  -1   3  708.63   14.80
   9   1   3  673.83   14.50
   9  -1  -3  699.43   14.60
  -9   1  -3  730.23   14.60
   9   1   3  701.33   14.80
  -9   1  -3  699.53   14.50
   9   1   3  713.63   14.10
  -9   1  -3  714.03   14.20
  -9  -1   3  712.33   13.90
  -9  -1  -4   77.39    2.20
   9   1  -4   73.19    1.80
   9  -1   4   68.59    2.20
  -9  -1  -4   69.69    2.80
   9   1  -4   73.39    2.90
   9  -1   4   71.99    2.90
  -9   1   4   74.79    3.10
  -9   1  -4   67.99    2.20
  -9  -1   4   72.19    2.00
   9   1   4   74.29    2.90
  -9  -1   4   72.59    3.00
   9  -1  -4   70.49    2.80
   9   1   4   71.89    2.10
  -9   1  -4   73.29    2.80
  -9   1   5    0.60    1.20
  -9  -1  -5   -0.20    0.60
   9  -1   5    1.60    0.60
   9  -1   5    1.00    1.10
  -9  -1  -5    0.70    1.00
   9   1  -5   -1.30    0.90
   9  -1  -5    0.50    1.00
  -9   1  -5   -0.80    0.90
   9   1   5    0.00    1.00
  -9  -1   5    0.80    1.30
  -9   1  -5    0.00    0.70
  -9  -1  -6  167.58    4.80
   9  -1   6  166.48    3.70
   9  -1   6  168.28    4.90
   9   1  -6  164.78    4.70
  -9   1   6  165.48    5.10
   9  -1  -6  169.08    4.70
  -9  -1   6  164.38    5.00
   9   1   6  162.68    4.90
  -9   1  -6  164.28    3.70
  -9   1  -6  162.38    3.70
  -9   1  -6  169.58    4.80
  -9   1   7  127.69    4.50
   9  -1   7  129.99    4.30
  -9  -1  -7  130.09    4.40
   9   1  -7  133.59    4.20
  -9   1  -7  129.19    3.00
  -9   1  -7  132.49    4.40
   9  -1  -7  133.09    4.20
  -9  -1   7  126.49    4.40
   9   1   7  128.39    4.40
  -9   1  -7  131.19    3.00
  -9  -1  -8    9.20    2.40
   9   1  -8    8.30    1.50
   9  -1   8   11.20    2.50
  -9   1   8    7.90    1.80
   9  -1  -8   10.70    2.30
  -9   1  -8    6.00    1.40
  -9  -1   8   10.10    2.70
   9   1   8   11.00    2.40
   9   1  -9   26.30    1.70
   9   1  -9   27.70    1.60
   9  -1   9   25.80    2.80
   9   1  -9   28.50    2.60
  -9   1   9   25.80    3.10
  -9  -1  -9   31.00    2.90
  -9  -1   9   24.20    3.10
  -9   1  -9   23.80    2.70
   9   1   9   28.10    3.10
   9  -1  -9   32.50    2.70
   9  -1  10    0.20    1.60
  -9  -1 -10    2.30    1.40
   9   1 -10   -0.50    1.40
  -9   1  10    3.30    1.80
   9   1 -10    1.00    0.90
   9  -1 -10    0.90    1.40
   9   1  10    1.00    1.60
  -9  -1  10    1.50    1.80
  -9   1 -10    1.10    1.40
  -9  -1 -11  128.49    4.90
   9  -1  11  126.59    5.00
   9   1 -11  119.09    3.50
  -9   1  11  126.99    5.20
   9   1 -11  130.29    4.70
   9  -1 -11  130.29    4.80
  -9   1 -11  128.79    4.80
  -9  -1  11  124.39    5.10
   9   1  11  125.19    5.10
  -9  -1 -12   30.10    3.40
   9   1 -12   30.80    3.30
  -9  -1  12   41.80    4.00
  -9   1 -12   31.70    3.20
   9   1  12   38.20    4.30
   9  -1 -12   38.30    3.60
  -9  -1 -13   34.80    3.60
   9  -1  13   31.80    3.90
   9   1 -13   27.40    3.60
  -9   1  13   36.50    4.50
  -9   1 -13   32.00    3.40
   9   1  13   32.00    3.80
  -9  -1  13   28.60    4.10
   9  -1 -13   27.50    4.40
   9  -1  14    4.50    2.30
  -9   1  14    1.90    2.40
   9   1 -14    0.70    2.00
  -9  -1 -14   -1.10    1.90
   9   1  14    3.70    2.20
  -9  -1  14    6.10    2.60
  -9   1 -14   -0.80    1.80
   9  -1 -14    1.00    2.10
  -9   1  15   35.80    4.90
   9  -1  15   29.60    4.90
  -9  -1 -15   18.30    3.90
   9   1 -15   23.30    4.50
   9  -1 -15   18.40    4.40
  -9   1 -15   21.00    4.00
   9   1  15   22.80    4.60
  -9  -1  15   40.30    5.40
   9   1 -16   -0.40    2.60
  -9  -1 -16   -3.00    2.10
  -9   1  16    1.80    2.80
   9  -1  16    2.30    2.80
   9   1  16    0.70    2.70
  -9  -1  16    8.00    3.20
   9  -1 -16    3.30    2.60
  -9   1 -16    2.90    2.10
   9   1 -17    0.80    2.90
  -9  -1 -17    0.20    2.40
   9  -1  17    3.30    3.10
  -9   1  17   -0.80    3.30
  -9   1 -17   -1.00    2.40
   9  -1 -17    3.10    2.80
   9   1  17    0.70    2.70
  -9  -1  17    0.50    3.40
  10  -1   0   -1.80    0.80
  10   1   0    0.50    0.80
 -10  -1   0    0.00    0.90
  10  -1   0    1.50    1.00
 -10  -1   0   -0.60    0.80
 -10  -1   0    0.60    1.00
  10  -1   0   -0.10    0.70
  10   1   0   -1.50    0.80
  10   1   0    0.80    1.00
 -10   1   0   -0.30    1.00
 -10   1   0    0.60    0.70
 -10   1   0   -0.70    0.70
 -10  -1  -1   19.10    1.70
 -10   1   1   18.30    1.30
 -10   1   1   13.00    2.20
  10  -1   1   16.40    1.90
 -10   1   1   16.90    1.30
  10   1  -1   14.30    1.50
  10  -1   1   15.80    1.60
 -10  -1  -1   16.30    2.00
  10  -1   1   17.50    1.60
 -10  -1  -1   18.10    1.70
  10   1  -1   17.80    1.80
  10   1   1   18.50    1.90
 -10   1  -1   16.80    1.60
  10   1   1   18.40    1.50
  10  -1  -1   14.10    1.70
 -10  -1   1   16.60    1.50
  10  -1  -1   17.30    1.30
  10   1   1   17.60    1.70
 -10   1  -1   17.40    1.70
 -10   1  -1   18.30    2.00
 -10   1  -1   18.00    1.80
 -10  -1   1   18.10    2.00
  10  -1   2    0.50    1.00
  10  -1   2    1.60    0.90
 -10  -1  -2    0.60    1.10
 -10   1   2    1.90    0.60
  10   1  -2    0.50    0.90
  10   1  -2    1.80    0.70
 -10  -1  -2   -0.30    0.80
 -10   1   2   -0.80    1.10
 -10   1   2    1.70    0.50
 -10  -1  -2    0.70    0.80
 -10   1  -2    1.20    0.80
 -10  -1   2    1.60    0.60
  10   1   2    1.40    1.00
 -10   1  -2   -0.20    1.00
  10   1   2    1.50    0.80
 -10   1  -2    1.40    0.80
 -10   1  -2    0.90    0.90
  10  -1  -2    0.70    0.90
  10  -1  -2    1.90    0.60
 -10  -1   2    0.10    1.10
  10   1   2    0.20    0.90
 -10   1   3   75.99    3.20
  10   1  -3   77.79    2.10
 -10  -1  -3   78.39    2.90
 -10  -1  -3   74.09    2.50
  10  -1   3   78.29    2.50
  10   1  -3   76.39    2.90
  10  -1   3   74.29    3.10
 -10   1  -3   79.39    2.80
 -10  -1   3   75.79    3.20
 -10   1  -3   77.99    2.60
  10   1   3   78.09    2.40
  10  -1  -3   77.29    2.90
  10   1   3   80.49    3.10
 -10  -1   3   80.09    2.10
 -10  -1  -4  154.08    4.50
  10   1  -4  161.78    3.40
  10  -1   4  159.08    3.80
 -10  -1  -4  156.78    3.80
  10  -1   4  159.58    4.70
 -10   1   4  159.08    4.80
  10   1  -4  156.18    4.50
  10   1   4  158.28    3.80
 -10   1  -4  153.78    3.90
 -10   1  -4  157.68    4.40
 -10  -1   4  156.58    3.40
  10  -1  -4  151.68    4.40
  10   1   4  155.58    4.60
 -10  -1   4  159.88    4.80
 -10  -1  -5 1443.66   28.90
  10  -1   5 1438.26   29.10
  10   1  -5 1427.36   28.80
 -10  -1  -5 1437.06   28.00
 -10   1   5 1471.25   29.20
  10  -1   5 1427.36   28.00
  10  -1  -5 1454.15   28.90
  10   1   5 1421.96   27.90
 -10   1  -5 1464.65   28.10
 -10  -1   5 1462.45   29.10
 -10   1  -5 1463.35   28.90
  10   1   5 1420.36   29.10
 -10  -1  -6   43.30    2.90
  10  -1   6   40.80    2.80
  10  -1   6   39.10    1.70
 -10   1   6   37.30    3.00
  10   1  -6   40.70    2.70
 -10  -1  -6   42.10    1.60
 -10  -1   6   43.80    3.00
  10   1   6   39.70    1.50
  10  -1  -6   42.80    2.60
 -10   1  -6   36.20    1.80
 -10   1  -6   40.80    2.60
  10   1   6   38.00    2.70
 -10   1  -6   39.10    1.70
  10  -1   7    1.40    1.30
 -10   1   7    1.10    1.60
 -10  -1  -7    2.00    1.30
  10   1  -7    1.40    1.10
 -10   1  -7    0.30    1.20
 -10  -1   7    0.80    1.50
 -10   1  -7    0.90    0.70
  10  -1  -7    2.50    1.20
  10   1   7   -1.00    1.30
 -10   1  -7    2.90    0.70
  10   1  -8   40.80    2.80
 -10  -1  -8   47.30    3.10
  10  -1   8   39.70    3.00
 -10   1   8   46.40    3.40
  10  -1  -8   49.30    3.10
  10   1   8   44.60    3.10
 -10  -1   8   45.80    3.40
 -10   1  -8   46.10    3.00
  10   1  -9   -0.20    1.30
 -10   1   9    0.20    1.70
  10  -1   9    0.90    1.50
 -10  -1  -9   -1.50    1.40
 -10   1  -9    0.80    1.30
  10   1   9    1.00    1.50
  10  -1  -9    0.90    1.40
 -10  -1   9    1.10    1.70
 -10  -1 -10   54.89    3.60
 -10   1  10   56.69    3.90
  10  -1  10   56.79    3.70
  10   1 -10   52.49    3.50
 -10   1 -10   55.99    3.50
  10  -1 -10   62.89    3.70
 -10  -1  10   51.39    3.90
  10   1  10   59.29    3.70
  10  -1  11   63.39    4.00
 -10  -1 -11   61.09    6.30
  10   1 -11   57.09    3.80
 -10   1  11   61.19    4.20
  10  -1 -11   62.89    3.70
 -10  -1  11   55.89    4.10
  10   1  11   58.39    5.20
 -10   1 -11   57.79    5.40
 -10  -1 -12    0.70    1.60
  10  -1  12    3.20    2.00
 -10   1  12    0.60    2.10
  10   1 -12    0.50    1.60
 -10  -1  12    0.60    2.10
  10   1  12    0.80    1.90
  10  -1 -12    1.80    1.80
 -10   1 -12   -0.10    1.50
 -10  -1 -13   58.79    4.20
  10   1 -13   63.89    4.40
 -10   1  13   64.59    4.60
  10  -1  13   66.49    4.60
  10  -1 -13   55.49    4.30
  10   1  13   64.39    4.60
 -10   1 -13   59.19    4.00
 -10  -1  13   64.79    5.00
  10  -1  14   50.49    4.60
 -10  -1 -14   43.70    4.40
  10   1 -14   39.00    4.50
 -10   1  14   48.70    4.80
 -10   1 -14   39.50    4.00
 -10  -1  14   48.50    4.80
  10  -1 -14   45.50    4.50
  10   1  14   44.40    4.60
 -10  -1 -15   47.00    4.30
  10   1 -15   48.70    5.00
 -10   1  15   52.49    5.20
  10  -1  15   49.60    5.00
 -10   1 -15   52.19    4.30
  10   1  15   47.30    4.90
 -10  -1  15   53.49    5.60
  10  -1 -15   48.30    4.90
 -10  -1 -16   -2.50    2.10
  10  -1  16    0.50    2.80
 -10   1  16    4.80    3.00
  10   1 -16    2.50    2.60
  10   1  16    1.80    2.70
 -10   1 -16   -1.30    2.20
 -10  -1  16    4.90    3.10
  10  -1 -16   -0.20    2.70
  10  -1  17    4.40    3.20
  10   1 -17    1.80    3.10
 -10   1  17    7.30    3.60
 -10  -1 -17   -1.60    2.40
  10  -1 -17    5.10    3.10
 -10   1 -17    2.80    2.40
 -10  -1  17    9.40    3.70
  10   1  17    4.60    3.10
  11   1   0  115.09    3.50
  11   1   0  117.49    3.90
 -11   1   0  115.19    3.20
  11  -1   0  115.09    3.20
 -11   1   0  118.29    4.00
 -11   1   0  117.99    3.20
  11  -1   0  118.09    3.50
 -11  -1   0  115.79    3.90
  11   1   0  115.79    3.40
 -11  -1   0  116.09    3.30
  11  -1   0  116.79    3.90
  11   1  -1  546.25   11.60
  11  -1   1  526.25   11.30
 -11   1   1  547.85   11.10
  11  -1   1  552.64   12.00
 -11  -1  -1  544.55   12.00
  11  -1   1  554.94   11.50
 -11  -1  -1  557.34   11.40
 -11   1   1  556.04   11.00
 -11   1   1  553.84   12.00
  11   1  -1  541.95   11.20
  11  -1  -1  547.05   11.60
  11   1   1  527.65   11.40
 -11  -1   1  544.55   12.00
  11   1   1  549.85   12.00
  11   1   1  540.15   11.40
  11  -1  -1  537.95   11.00
 -11  -1   1  553.44   11.10
 -11   1  -1  529.55   11.30
 -11   1  -1  555.54   12.00
  11   1  -2  145.59    4.10
 -11   1   2  145.29    3.30
 -11  -1  -2  134.29    3.80
  11  -1   2  139.99    3.80
  11   1  -2  143.99    3.50
 -11  -1  -2  144.59    4.50
  11  -1   2  142.49    4.40
 -11   1   2  141.69    3.30
 -11  -1  -2  144.19    4.00
 -11   1   2  141.79    4.50
  11  -1   2  134.79    3.90
  11   1   2  145.59    3.80
  11  -1  -2  138.09    3.30
 -11   1  -2  139.49    3.90
 -11  -1   2  143.69    4.50
 -11   1  -2  135.39    4.00
 -11  -1   2  147.29    3.50
 -11   1  -2  138.79    4.40
  11  -1  -2  147.49    4.10
  11   1   2  142.99    4.40
 -11   1  -2  151.48    4.00
  11  -1   3   30.20    2.50
 -11  -1  -3   34.10    2.30
  11   1  -3   29.10    2.20
 -11   1   3   31.50    2.60
 -11  -1  -3   33.10    2.10
  11   1  -3   33.80    1.60
  11  -1   3   31.90    1.80
 -11   1  -3   34.20    2.20
  11  -1  -3   33.80    2.30
 -11  -1   3   32.70    1.50
 -11  -1   3   32.60    2.60
 -11   1  -3   34.00    2.20
  11   1   3   32.30    2.50
 -11   1  -3   31.90    2.60
  11   1   3   28.20    2.50
 -11  -1  -4   83.89    2.70
  11  -1   4   83.09    3.50
  11  -1   4   82.09    2.70
  11   1  -4   86.59    2.20
  11   1  -4   80.99    3.40
 -11   1   4   88.89    3.70
 -11  -1  -4   82.59    3.30
 -11   1  -4   83.59    3.20
 -11  -1   4   86.39    3.60
  11  -1  -4   82.29    3.30
  11   1   4   85.09    2.60
 -11   1  -4   79.19    2.80
 -11  -1   4   83.49    2.10
  11   1   4   84.79    3.60
 -11  -1  -5  276.07    6.80
  11   1  -5  269.47    6.70
  11  -1   5  269.47    7.00
  11  -1   5  266.67    5.90
 -11   1   5  264.57    7.00
 -11  -1  -5  263.77    5.90
  11  -1  -5  266.27    6.80
 -11  -1   5  266.77    7.00
 -11   1  -5  273.97    6.80
  11   1   5  264.67    6.90
 -11   1  -5  262.07    6.00
  11   1   5  267.07    5.80
 -11  -1  -6  159.78    4.80
  11  -1   6  155.98    5.00
 -11   1   6  158.58    5.10
 -11  -1  -6  150.88    3.70
  11   1  -6  158.18    4.80
  11  -1   6  154.98    3.70
  11   1   6  149.19    3.60
 -11  -1   6  155.68    5.00
 -11   1  -6  154.68    4.90
 -11   1  -6  153.18    3.80
 -11   1  -6  152.38    3.90
  11  -1  -6  158.68    4.80
  11   1   6  156.78    4.90
 -11   1   7    4.00    1.70
  11   1  -7    1.90    1.30
 -11  -1  -7    2.60    1.40
  11  -1   7    3.20    1.40
 -11  -1   7    0.70    1.60
  11   1   7    1.50    1.40
 -11   1  -7    3.10    0.90
 -11   1  -7    3.90    0.80
 -11   1  -7    3.30    1.30
  11  -1  -7    2.50    1.30
  11   1  -8    2.70    1.40
  11  -1   8    2.80    1.60
 -11  -1  -8    2.70    1.50
 -11   1   8    7.00    1.80
  11   1   8    3.30    1.60
  11  -1  -8    3.40    1.40
 -11  -1   8    5.30    1.90
 -11   1  -8    3.40    1.50
  11  -1   9  150.68    5.40
 -11  -1  -9  153.08    5.30
 -11   1   9  155.18    5.70
  11   1  -9  159.88    5.20
  11  -1  -9  158.78    5.30
  11   1   9  156.58    5.60
 -11   1  -9  156.58    5.40
 -11  -1   9  155.28    5.70
  11  -1  10  148.59    5.60
 -11   1  10  151.08    5.90
  11   1 -10  152.58    5.40
 -11  -1 -10  152.48    5.50
 -11  -1  10  153.58    5.70
 -11   1 -10  143.89    5.30
  11   1  10  149.19    5.50
  11  -1 -10  153.88    5.40
  11  -1  11    0.10    1.70
 -11   1  11   -3.30    1.90
  11   1 -11   -0.60    1.50
 -11  -1 -11   -1.20    1.60
  11  -1 -11    2.50    1.70
 -11  -1  11   -0.70    2.80
  11   1  11    1.30    1.80
 -11   1 -11   -1.00    1.60
 -11  -1 -12   11.70    2.10
  11  -1  12   18.40    3.60
  11   1 -12   20.40    3.60
 -11   1  12   13.60    2.50
  11  -1 -12   20.00    3.70
 -11   1 -12   16.80    3.30
 -11  -1  12   21.40    4.20
  11   1  12   14.30    3.90
  11  -1  13   34.60    4.40
 -11   1  13   39.00    4.70
  11   1 -13   37.90    4.10
 -11  -1 -13   41.10    4.10
  11  -1 -13   40.70    4.40
 -11  -1  13   43.60    4.80
  11   1  13   47.90    4.80
 -11   1 -13   40.30    4.10
 -11   1  14   -1.70    2.50
  11   1 -14    3.70    2.30
  11  -1  14    1.00    2.40
 -11  -1 -14   -0.90    1.90
  11  -1 -14    0.60    2.20
 -11  -1  14    5.40    2.90
  11   1  14    4.90    2.60
 -11   1 -14    5.50    2.00
  11   1 -15   93.49    5.80
 -11   1  15   99.39    6.60
  11  -1  15   92.89    5.90
 -11  -1 -15   82.69    5.40
 -11   1 -15   81.79    5.40
  11  -1 -15   99.49    5.90
  11   1  15  104.69    6.00
 -11  -1  15   88.49    6.20
 -11  -1 -16    6.20    2.20
  11   1 -16    5.50    3.00
 -11   1  16    7.40    3.30
  11  -1  16    7.30    3.20
  11  -1 -16    4.30    2.80
 -11   1 -16   17.50    4.50
 -11  -1  16    7.70    3.40
  11   1  16   10.50    3.10
 -11   1  17    1.80    3.70
  11  -1  17   -2.90    3.20
  11   1 -17   -2.00    3.00
  11  -1 -17    4.50    3.30
 -11  -1  17    7.20    3.60
  12   1   0   -1.60    1.00
  12  -1   0   -0.60    1.20
  12   1   0   -2.60    1.00
  12   1   0    2.20    1.20
 -12  -1   0    1.70    1.30
 -12   1   0   -0.20    0.90
 -12   1   0    1.80    1.30
  12  -1   0   -2.60    1.00
  12  -1   0   -2.30    0.90
 -12   1   0   -1.00    0.90
  12  -1   1    9.60    1.90
  12  -1   1    6.30    1.10
 -12   1   1   11.00    1.70
 -12  -1  -1   10.90    1.90
 -12   1   1    6.80    1.60
  12   1  -1    6.50    1.10
 -12   1   1   11.50    1.60
  12   1  -1    8.10    1.80
 -12  -1  -1   10.90    2.40
  12  -1   1    9.20    2.20
 -12  -1   1    6.40    1.70
  12   1   1    9.10    2.20
  12  -1  -1   10.70    2.00
 -12   1  -1    8.50    2.30
  12   1   1    8.50    2.10
 -12  -1   1    6.60    1.50
 -12   1  -1    9.60    2.00
  12  -1  -1    9.10    1.60
 -12   1  -1    8.80    1.80
  12   1   1    9.60    1.80
  12   1  -2   45.60    2.50
  12  -1   2   44.10    2.30
 -12  -1  -2   48.20    3.00
 -12   1   2   44.90    1.80
 -12  -1  -2   49.80    2.40
  12   1  -2   42.80    2.10
 -12   1   2   47.00    1.90
 -12   1   2   42.80    3.00
  12  -1   2   45.80    2.80
 -12  -1   2   45.80    2.00
 -12   1  -2   47.10    2.40
 -12   1  -2   46.80    2.90
  12   1   2   48.70    2.30
 -12  -1   2   48.90    3.00
  12  -1  -2   47.10    2.60
  12   1   2   45.80    2.80
 -12  -1  -3   89.99    3.30
  12  -1   3   84.39    2.90
  12   1  -3   82.69    2.50
 -12  -1  -3   83.69    3.70
 -12   1   3   82.89    3.70
  12  -1   3   85.89    3.60
  12   1  -3   86.09    3.30
 -12  -1  -3   85.39    3.10
 -12   1   3   88.59    2.20
  12   1   3   91.09    3.60
  12  -1  -3   91.29    3.50
  12   1   3   87.89    2.90
 -12  -1   3   82.89    2.50
 -12   1  -3   84.09    3.60
 -12   1  -3   90.59    3.30
 -12  -1   3   82.79    3.70
  12   1  -4   25.50    1.50
  12  -1   4   20.10    1.90
  12   1  -4   24.70    2.60
 -12  -1  -4   28.90    2.20
 -12  -1  -4   26.70    2.60
 -12   1   4   26.70    2.80
  12  -1   4   28.90    2.60
 -12   1  -4   30.10    2.60
  12   1   4   29.70    2.70
 -12   1  -4   24.60    2.30
  12  -1  -4   28.80    2.70
 -12  -1   4   28.00    2.90
  12   1  -5    7.80    1.50
 -12   1   5   10.40    2.70
 -12  -1  -5    8.30    1.20
  12  -1   5   13.20    2.50
  12  -1   5   12.70    1.70
 -12  -1  -5    8.90    1.50
 -12   1  -5   11.30    2.00
 -12   1  -5   11.80    2.40
  12   1   5   18.10    2.50
  12   1   5    6.60    1.70
  12  -1  -5   10.80    2.40
 -12  -1   5   13.50    2.90
 -12  -1  -6   27.90    2.70
  12   1  -6   20.40    2.70
  12  -1   6   28.00    2.90
 -12   1   6   25.00    3.00
 -12  -1  -6   28.10    2.00
  12  -1   6   29.00    1.90
  12   1   6   21.50    1.60
 -12   1  -6   24.90    2.80
 -12   1  -6   23.80    2.10
 -12  -1   6   22.90    3.00
  12   1   6   31.10    2.90
  12  -1  -6   27.50    2.60
 -12  -1  -7   46.80    2.00
 -12  -1  -7   48.90    3.20
 -12   1   7   52.79    3.70
 -12  -1  -7   48.60    1.90
  12  -1   7   49.10    2.10
  12   1  -7   50.69    3.20
  12  -1   7   51.99    3.40
  12  -1  -7   53.19    3.20
 -12   1  -7   50.49    3.30
  12   1   7   49.40    3.30
 -12  -1   7   49.60    3.60
 -12   1  -7   52.19    2.20
 -12   1  -7   47.90    2.30
  12  -1   8    2.10    1.70
 -12  -1  -8    2.40    1.50
 -12   1   8    3.10    1.90
  12   1  -8    1.50    1.50
  12  -1  -8    2.90    1.50
 -12   1  -8    0.50    1.40
 -12  -1   8    1.50    1.90
  12   1   8    1.90    1.60
  12  -1   9    0.70    1.80
 -12   1   9    1.60    2.00
 -12  -1  -9    0.40    1.60
  12   1  -9   -2.40    1.40
  12   1   9    0.20    1.60
  12  -1  -9   -1.40    1.60
 -12   1  -9   -2.60    1.50
 -12  -1   9    1.70    2.00
  12  -1  10    4.50    1.90
 -12   1  10    1.80    2.10
 -12  -1 -10    3.20    1.90
  12   1 -10    3.50    1.70
  12  -1 -10    2.60    1.70
 -12   1 -10    2.30    2.00
  12   1  10    1.70    1.80
  12  -1  11    9.20    2.20
  12   1 -11    9.30    2.00
 -12   1  11   10.60    2.50
 -12  -1 -11    6.30    1.90
  12  -1 -11   10.30    2.00
 -12  -1  11    7.40    2.40
  12   1  11   16.70    3.80
 -12   1 -11    8.90    2.00
  12   1 -12    3.00    1.90
 -12  -1 -12   -0.30    1.80
  12  -1  12    3.10    2.10
 -12   1  12    1.40    2.40
 -12   1 -12    7.90    2.10
  12  -1 -12    6.40    2.10
 -12  -1  12    3.70    2.40
  12   1  12    4.30    2.20
  12  -1  13   21.30    4.10
  12   1 -13   23.10    4.00
 -12   1  13   15.30    3.00
 -12  -1 -13   17.00    3.70
 -12   1 -13   23.90    4.10
 -12  -1  13   22.80    4.80
  12  -1 -13   21.40    4.20
  12   1  13   24.50    4.10
  12   1 -14    0.60    2.40
 -12  -1 -14   -0.20    2.10
 -12   1  14    1.50    2.60
  12  -1  14    3.10    2.60
 -12  -1  14    2.70    2.80
 -12   1 -14   -0.90    2.10
  12   1  14    2.10    2.50
  12  -1 -14   -1.20    2.20
 -12   1  15    5.70    3.10
  12  -1  15    3.50    2.60
  12   1 -15    2.70    2.60
 -12  -1 -15    2.20    2.30
  12  -1 -15    3.40    2.60
 -12   1 -15    0.90    2.10
  12   1  15    0.70    2.80
 -12  -1  15    4.40    3.10
 -12  -1 -16    3.20    2.50
  12   1 -16   -0.60    3.00
 -12   1  16    8.90    3.50
  12  -1  16    7.10    3.10
 -12  -1  16    7.90    3.30
 -12   1 -16    1.60    2.20
  12  -1 -16    7.80    2.90
  12   1  16    2.60    3.00
  13   1   0  192.58    5.20
 -13   1   0  202.08    5.90
  13   1   0  204.48    5.40
  13  -1   0  202.28    5.40
 -13   1   0  197.78    5.10
  13   1   0  204.28    5.80
  13  -1   0  201.78    5.90
  13  -1   0  192.08    5.00
 -13  -1   0  206.98    5.90
 -13  -1   0  203.18    5.00
  13  -1   1  429.26    9.80
  13  -1   1  422.96   10.10
  13   1  -1  416.26    9.20
 -13   1   1  429.76    9.00
 -13   1   1  440.46   10.20
  13  -1   1  425.66    9.50
 -13  -1  -1  436.86   10.20
 -13  -1  -1  433.46    9.40
 -13   1   1  412.26    9.00
  13   1  -1  428.76    9.60
 -13   1  -1  423.96   10.10
 -13  -1   1  433.36    9.10
  13   1   1  429.46    9.40
 -13   1  -1  426.96    9.30
 -13   1  -1  430.86    9.90
  13  -1  -1  433.66    9.70
  13   1   1  432.46   10.10
 -13  -1   1  442.46   10.20
  13  -1  -1  413.86    9.00
 -13   1   2   51.59    2.10
  13  -1   2   47.10    3.00
 -13   1   2   46.90    2.00
  13  -1   2   44.00    2.40
 -13  -1  -2   47.80    2.70
  13   1  -2   46.50    2.70
 -13   1   2   47.30    3.50
 -13  -1  -2   47.70    3.10
  13   1  -2   47.30    2.40
 -13   1  -2   46.00    3.20
 -13   1  -2   51.19    2.70
  13   1   2   47.70    3.10
  13   1   2   46.00    2.50
 -13  -1   2   45.90    2.20
 -13  -1   2   46.30    3.20
  13  -1  -2   46.60    2.90
 -13  -1  -3  100.79    4.20
 -13   1   3  104.09    4.30
  13  -1   3   98.89    3.30
  13  -1   3  106.59    4.10
 -13  -1  -3  102.99    3.70
 -13   1   3   99.89    2.60
  13   1  -3  100.19    3.00
  13   1  -3  106.79    3.90
 -13   1  -3  105.59    4.20
  13  -1  -3  102.29    3.90
  13   1   3  100.19    4.10
 -13  -1   3   97.09    2.80
  13   1   3  100.69    3.30
 -13  -1   3  105.89    4.40
 -13   1  -3  105.69    3.70
  13  -1   4    6.00    1.60
  13   1  -4    4.60    1.40
 -13  -1  -4    3.80    1.40
 -13   1   4    5.00    1.70
 -13  -1  -4    3.80    1.40
  13  -1   4    3.10    1.00
 -13  -1   4    3.90    0.80
  13   1   4    5.40    1.50
 -13  -1   4    4.20    1.70
 -13   1  -4    2.80    1.30
 -13   1  -4    4.30    1.60
  13   1   4    4.80    1.00
  13  -1  -4    3.30    1.40
  13  -1   5    3.70    1.00
 -13  -1  -5    4.70    1.50
  13  -1   5    6.00    1.70
 -13  -1  -5    3.80    1.30
 -13   1   5    2.80    1.70
  13   1  -5    3.40    1.40
 -13   1  -5    4.00    1.40
  13   1   5    4.40    1.60
  13  -1  -5    6.30    1.40
 -13   1  -5    4.70    1.50
 -13  -1   5    3.30    1.80
  13   1  -6   59.89    3.40
  13  -1   6   58.19    2.50
  13  -1   6   60.99    3.60
 -13  -1  -6   59.99    3.50
 -13   1   6   62.89    3.80
 -13  -1  -6   59.49    2.70
  13   1   6   64.79    3.70
  13   1   6   56.29    2.40
 -13   1  -6   58.89    3.50
 -13  -1   6   56.19    3.70
 -13   1  -6   57.09    2.90
  13  -1  -6   65.19    3.50
 -13   1   7    3.20    1.90
 -13  -1  -7    0.30    0.90
  13   1  -7    1.80    1.40
 -13  -1  -7   -3.40    1.40
  13  -1   7   -1.20    1.70
  13  -1   7    1.80    1.00
  13  -1  -7   -0.50    1.50
 -13   1  -7    1.40    1.00
  13   1   7    2.30    1.70
  13   1   7   -0.40    0.90
 -13  -1   7    1.90    1.90
 -13   1  -7   -0.30    1.50
  13  -1   8    6.40    1.90
 -13   1   8    8.50    2.10
  13   1  -8    7.90    1.90
 -13  -1  -8    6.30    1.80
  13  -1  -8    6.30    2.00
 -13   1  -8    9.80    2.10
 -13   1  -8   11.80    2.90
 -13  -1   8    5.30    2.10
  13   1   8    6.60    2.30
  13  -1   9   34.40    3.50
  13   1  -9   27.80    3.40
 -13   1   9   33.80    3.80
 -13  -1  -9   23.30    5.20
  13  -1  -9   28.30    3.50
  13   1   9   28.80    3.40
 -13   1  -9   33.60    3.90
 -13   1  10   46.20    4.20
  13   1 -10   49.10    3.90
  13  -1  10   53.49    4.30
 -13  -1 -10   46.40    4.10
  13  -1 -10   54.99    3.90
 -13  -1  10   49.40    4.30
  13   1  10   53.19    4.10
 -13   1 -10   48.70    4.20
  13   1 -11   41.50    4.20
  13  -1  11   41.50    4.00
 -13  -1 -11   41.40    4.10
 -13   1  11   36.00    4.30
  13   1  11   42.20    4.10
  13  -1 -11   36.20    3.80
 -13  -1  11   38.80    4.20
 -13   1 -11   33.80    3.90
  13   1 -12    0.90    2.00
  13  -1  12   -0.80    2.20
 -13  -1 -12   -3.50    1.70
 -13   1  12   -3.20    2.40
 -13   1 -12   -1.20    1.90
 -13  -1  12    0.20    2.50
  13   1  12    1.00    2.20
  13  -1 -12    2.10    2.00
 -13   1  13    6.50    2.80
 -13  -1 -13   -0.40    2.00
  13  -1  13    2.40    2.40
  13   1 -13    4.50    2.40
 -13  -1  13   18.20    4.90
  13   1  13    4.20    2.40
 -13   1 -13    3.00    2.20
  13  -1 -13    5.70    2.30
  13   1 -14   -0.10    2.30
 -13   1  14    3.20    2.60
 -13  -1 -14   -0.20    2.20
  13  -1  14   -2.60    2.60
 -13  -1  14    1.90    2.70
  13   1  14    0.70    2.60
 -13   1 -14    1.60    2.20
  13  -1 -14    4.40    2.50
  13  -1  15  107.29    6.40
 -13   1  15  122.49    7.40
  13   1 -15  107.59    6.70
 -13  -1 -15   99.39    5.90
  13  -1 -15  113.49    6.60
 -13  -1  15  111.29    6.90
  13   1  15  116.29    6.70
 -13   1 -15  101.99    5.90
 -14  -1   0   -0.10    1.50
  14  -1   0    0.00    1.20
  14  -1   0   -0.10    1.20
 -14   1   0    0.60    1.30
 -14   1   0    0.60    1.00
 -14   1   0    1.10    1.50
 -14  -1   0    0.00    1.00
  14   1   0    0.50    1.50
  14   1   0    0.20    1.10
 -14   1   1   36.50    3.20
 -14  -1  -1   32.60    2.50
 -14   1   1   32.80    2.20
  14   1  -1   32.80    2.70
  14  -1   1   32.20    2.50
  14   1  -1   30.40    2.60
 -14   1   1   32.60    2.50
 -14  -1  -1   35.20    3.10
  14  -1   1   35.70    3.10
 -14   1  -1   33.00    2.40
  14   1   1   30.80    2.90
 -14   1  -1   36.00    3.10
  14  -1  -1   32.80    2.70
 -14  -1   1   35.90    3.20
  14   1   1   34.70    2.60
 -14  -1   1   31.70    2.60
 -14  -1  -2    6.30    1.40
  14  -1   2    6.00    1.30
  14  -1   2    7.30    1.70
 -14   1   2    7.60    1.90
 -14   1   2    6.00    1.80
 -14   1   2    5.60    1.00
 -14  -1  -2    6.10    1.70
  14   1  -2    7.20    1.40
  14   1  -2    6.40    1.30
 -14   1  -2    4.60    1.70
 -14  -1   2    5.60    1.20
 -14  -1   2    4.60    1.70
  14   1   2    6.20    1.60
  14   1   2    4.40    1.20
  14  -1  -2    6.00    1.40
 -14  -1   2    7.80    1.90
 -14   1  -2    9.60    2.30
 -14  -1  -3   34.00    2.80
  14  -1   3   35.40    3.10
 -14   1   3   29.60    3.20
 -14  -1  -3   41.30    3.20
 -14   1   3   32.80    1.70
  14   1  -3   30.40    3.00
  14  -1   3   32.90    2.40
 -14   1  -3   32.70    2.80
 -14   1  -3   37.40    3.20
  14   1   3   34.00    3.10
  14   1   3   33.00    2.40
  14  -1  -3   32.70    2.90
 -14  -1   3   34.60    2.00
 -14  -1   3   34.30    2.20
 -14  -1   3   34.60    3.30
  14   1  -4    1.80    1.50
 -14  -1  -4    2.60    1.60
 -14  -1  -4    2.90    1.50
  14  -1   4    1.60    1.60
 -14   1   4    2.90    1.80
  14  -1   4   -0.80    1.10
  14  -1  -4    2.70    1.40
  14   1   4    2.60    1.10
 -14   1  -4    1.40    1.40
 -14  -1   4    1.80    1.00
  14   1   4    2.10    1.60
 -14   1  -4    2.50    1.60
 -14  -1   4    0.70    1.80
  14  -1   5  114.39    4.60
  14   1  -5  115.59    4.40
  14  -1   5  110.89    3.50
 -14  -1  -5  113.29    4.40
 -14   1   5  113.09    4.80
  14   1   5  111.49    3.40
  14  -1  -5  118.29    4.60
 -14  -1   5  111.89    4.80
  14   1   5  112.99    4.70
 -14   1  -5  119.29    4.40
  14  -1   6   73.29    4.00
  14   1  -6   79.99    4.10
 -14  -1  -6   74.89    3.90
  14  -1   6   76.99    2.80
 -14   1   6   73.09    4.10
 -14  -1   6   72.79    4.20
  14   1   6   76.39    4.10
  14   1   6   67.39    2.90
 -14   1  -6   73.69    4.00
  14  -1  -6   78.19    4.00
 -14  -1  -7    3.70    1.70
  14  -1   7    4.70    1.20
  14   1   7    1.20    3.20
 -14   1  -7    3.50    1.20
 -14   1  -7    4.20    1.70
 -14  -1   7    4.40    2.00
 -14  -1  -8   18.80    3.30
  14  -1   8   23.80    3.40
  14   1  -8   22.00    3.20
 -14   1   8   22.30    3.70
 -14  -1   8   23.80    3.90
 -14   1  -8   26.40    3.60
  14   1   8   23.80    3.60
  14  -1  -8   18.70    3.10
  14  -1   9    6.30    2.10
  14   1  -9    6.30    1.90
 -14   1   9    4.90    2.20
 -14  -1  -9    6.20    2.00
  14  -1  -9    6.70    2.00
 -14  -1   9    9.20    2.30
  14   1   9   15.90    3.60
 -14   1  -9    6.60    2.00
 -14   1  10    1.50    2.40
  14  -1  10    2.60    2.20
 -14  -1 -10    1.70    1.80
  14   1 -10    1.10    1.90
 -14  -1  10    2.20    2.20
  14   1  10    1.40    2.10
  14  -1 -10    1.30    1.90
 -14   1 -10    0.10    1.90
 -14   1  11   36.40    4.50
  14   1 -11   49.50    4.40
  14  -1  11   37.10    4.20
 -14  -1 -11   38.90    4.20
  14   1  11   41.80    4.30
  14  -1 -11   45.50    4.30
 -14  -1  11   28.50    4.70
 -14   1 -11   46.60    4.40
 -14   1  12   -2.80    2.40
  14  -1  12   -2.00    2.30
 -14  -1 -12   -1.30    2.10
  14   1 -12    1.40    2.10
  14   1  12    1.90    2.30
 -14  -1  12   -0.80    2.50
  14  -1 -12    1.30    2.10
 -14   1 -12    1.90    2.10
  14  -1  13    0.20    2.30
  14   1 -13    2.90    2.30
 -14  -1 -13   -2.70    2.10
 -14   1  13   -1.40    2.50
 -14  -1  13    2.00    2.70
  14   1  13    0.80    2.50
 -14   1 -13   -3.20    2.00
  14  -1 -13   -1.20    2.40
 -14  -1 -14    2.50    2.50
 -14   1  14   -0.70    3.00
  14   1 -14    7.20    2.80
  14  -1  14    2.40    2.80
  14   1  14    8.20    3.00
  14  -1 -14    6.50    2.70
 -14   1 -14    2.30    2.30
 -14  -1  14    2.50    3.10
 -14   1  15   22.10    5.60
  14   1 -15   25.30    5.60
  14  -1  15   21.60    5.10
 -14  -1 -15   12.10    3.30
 -14  -1  15   11.90    3.70
 -14   1 -15    9.60    2.80
  14  -1 -15   30.40    5.60
  14   1  15   14.20    3.70
  15  -1   0   -0.40    1.20
  15   1   0    0.30    1.30
 -15   1   0    0.40    1.10
 -15   1   0    0.90    2.00
 -15  -1   0    0.30    1.20
 -15   1   0   -2.10    1.60
 -15  -1   0    0.50    1.70
 -15   1   1   33.30    3.40
  15   1  -1   28.10    2.80
 -15  -1  -1   32.90    2.70
 -15  -1  -1   30.80    3.20
 -15   1   1   26.60    3.30
  15  -1   1   32.20    3.40
  15  -1   1   31.00    2.60
 -15  -1   1   32.60    2.40
  15  -1  -1   28.20    2.80
 -15   1  -1   30.00    3.40
  15   1   1   29.60    3.10
 -15  -1   1   36.50    3.40
 -15   1  -1   31.80    2.60
  15   1   1   34.30    2.80
  15  -1   2   26.00    2.50
  15  -1   2   26.10    3.00
  15   1  -2   25.30    3.00
 -15   1   2   28.40    2.10
 -15  -1  -2   23.80    3.20
 -15   1   2   29.60    3.40
 -15  -1  -2   26.10    2.70
  15   1   2   20.50    2.50
 -15  -1   2   29.40    3.40
 -15   1  -2   25.80    3.40
 -15   1  -2   25.30    2.70
  15   1   2   22.10    3.10
 -15  -1   2   26.60    2.40
  15  -1  -2   27.10    2.80
 -15   1   3  288.47    8.10
  15   1  -3  292.17    7.60
 -15  -1  -3  283.27    7.20
  15  -1   3  285.37    7.80
  15  -1   3  276.77    6.90
 -15  -1  -3  293.47    8.00
  15   1   3  277.77    6.80
  15   1   3  278.97    7.80
 -15  -1   3  280.27    6.30
  15  -1  -3  285.07    7.50
 -15  -1   3  283.87    7.90
 -15   1  -3  293.17    8.00
 -15   1  -3  279.67    7.20
  15  -1   4   -2.10    1.20
  15  -1   4   -0.50    1.70
 -15  -1  -4    1.70    1.40
  15   1  -4   -1.40    1.50
 -15  -1  -4   -0.80    1.80
 -15   1   4   -2.10    1.70
  15  -1  -4   -1.20    1.50
  15   1   4    0.00    1.80
 -15   1  -4    1.20    1.50
  15   1   4    0.30    1.10
 -15   1  -4    0.30    1.80
 -15  -1   4   -1.00    1.70
  15  -1   5    1.50    1.20
  15   1  -5    3.90    1.60
 -15  -1  -5    0.40    1.60
 -15  -1   5    0.40    1.80
  15   1   5    2.90    1.20
 -15   1  -5    1.90    1.50
  15  -1  -5    2.70    1.70
  15  -1   6   17.10    2.30
  15   1  -6   11.90    2.00
 -15  -1  -6    9.70    1.90
 -15   1   6   11.20    2.30
  15  -1   6   11.90    2.20
  15   1   6   14.20    3.20
  15  -1  -6   11.50    2.00
  15   1   6   13.50    2.20
 -15  -1   6    8.90    2.70
 -15   1  -6   11.80    2.00
  15  -1   7   14.80    3.40
 -15  -1  -7   10.90    2.00
 -15   1   7   16.10    3.80
  15   1  -7   17.70    3.30
  15   1   7   18.80    3.30
 -15   1  -7   14.70    3.40
 -15  -1   7   15.80    3.50
  15  -1  -7   14.00    2.10
  15   1  -8   17.80    3.60
 -15  -1  -8   10.00    2.10
 -15   1   8   17.00    4.10
  15  -1   8   17.00    3.60
  15  -1  -8   17.60    3.40
 -15   1  -8   22.30    4.00
 -15  -1   8    9.90    2.50
  15   1   8   16.80    3.60
  15  -1   9   19.90    3.90
 -15   1   9   17.80    4.00
 -15  -1  -9   22.10    4.00
  15   1  -9   23.60    3.60
 -15   1  -9   22.80    3.80
  15   1   9   20.30    4.00
 -15  -1   9   17.00    4.00
  15  -1  -9   23.20    3.70
  15   1 -10    5.20    2.10
  15  -1  10    1.40    2.40
 -15  -1 -10    3.90    2.10
 -15   1  10    1.80    2.50
  15   1  10    5.20    2.30
 -15   1 -10    4.80    2.00
 -15  -1  10    1.90    2.60
  15  -1 -10    4.20    2.00
  15   1 -11   57.69    4.60
 -15  -1 -11   49.20    4.50
 -15   1  11   42.50    4.90
  15  -1  11   57.29    4.90
 -15  -1  11   47.20    5.30
  15  -1 -11   55.89    4.70
  15   1  11   61.79    4.80
 -15   1 -11   60.59    4.80
  15   1 -12    6.10    2.40
 -15  -1 -12    5.30    2.30
 -15   1  12    3.50    2.90
  15  -1  12    6.40    2.70
 -15  -1  12    5.00    2.80
 -15   1 -12    4.80    2.40
  15   1  12    5.00    2.50
  15  -1 -12    4.10    2.30
 -15  -1 -13   25.00    4.90
  15  -1  13   31.60    4.80
  15   1 -13   38.20    5.30
 -15   1  13   25.40    5.10
 -15  -1  13   31.20    5.30
  15  -1 -13   34.40    5.10
  15   1  13   29.00    4.80
 -15   1 -13   19.50    4.50
 -15   1  14    6.90    3.30
  15  -1  14    4.90    3.10
  15   1 -14   21.50    5.40
 -15  -1 -14    3.60    2.50
 -15   1 -14    3.20    2.50
 -15  -1  14    8.70    3.50
  15   1  14   12.50    3.10
  16  -1   0   -0.50    1.30
  16   1   0    0.70    1.40
 -16  -1   0   -0.10    1.20
 -16  -1   0   -3.00    2.00
 -16   1   0    1.60    1.20
  16   1  -1    9.20    1.70
 -16   1   1    7.10    1.80
  16  -1   1    7.60    1.50
 -16  -1  -1    8.30    1.60
  16  -1  -1    6.70    1.70
  16   1   1    7.40    1.60
 -16  -1   1    7.50    1.40
 -16  -1   1    9.10    3.40
 -16   1  -1    7.00    1.50
 -16   1   2   30.00    2.40
  16  -1   2   34.00    4.50
  16  -1   2   37.20    3.00
  16   1  -2   31.50    3.30
 -16  -1  -2   33.20    3.10
 -16  -1  -2   33.20    5.30
 -16   1   2   31.30    4.90
 -16   1  -2   31.20    3.10
  16   1   2   28.40    2.90
  16  -1  -2   29.20    3.10
 -16   1  -2   37.90    4.80
  16   1   2   34.20    5.10
  16  -1   3    2.50    1.40
  16  -1   3    0.70    1.80
 -16   1   3   -1.30    1.90
  16   1  -3   -0.30    1.60
 -16  -1  -3    0.90    1.60
 -16  -1  -3    0.80    1.90
 -16  -1   3   -0.60    2.20
  16   1   3    0.10    1.80
  16   1   3    0.30    1.40
 -16   1  -3    0.40    1.60
 -16   1  -3    1.80    1.90
  16  -1  -3    1.80    1.60
  16  -1   4    2.40    1.90
 -16  -1  -4   -1.30    1.60
 -16  -1  -4    1.30    1.90
  16   1  -4   -2.00    2.10
  16  -1   4   -2.50    1.30
 -16   1   4    0.20    1.80
  16   1   4   -0.80    1.20
 -16  -1   4   -0.90    1.90
 -16   1  -4   -1.90    1.50
 -16   1  -4    1.30    1.80
  16   1   4   -0.90    1.80
 -16   1   5    8.80    2.30
  16   1  -5    8.60    2.00
 -16  -1  -5   14.00    3.20
  16  -1   5   13.80    3.40
  16  -1   5   14.30    2.50
 -16  -1  -5   14.70    3.40
 -16   1  -5   13.70    3.40
 -16  -1   5   10.10    2.20
 -16   1  -5   10.40    1.90
  16   1   5   12.50    3.30
  16  -1  -5   15.20    3.40
  16   1   5   11.00    2.50
 -16   1   6   -0.30    1.90
  16   1  -6    0.10    1.80
 -16  -1  -6    0.10    1.70
 -16  -1  -6    1.80    2.00
  16  -1   6   -0.50    2.00
 -16   1  -6    0.20    1.70
  16  -1  -6   -0.80    1.80
  16   1   6    1.60    1.90
 -16  -1   6   -1.00    2.00
 -16   1  -6    2.30    2.00
 -16   1   7  263.07    8.00
 -16  -1  -7  221.58    9.30
  16   1  -7  267.97    7.80
  16  -1   7  251.87    7.90
  16  -1  -7  257.47    7.70
 -16  -1   7  252.37    7.90
  16   1   7  259.17    7.90
  16  -1   8   12.90    2.60
 -16  -1  -8   13.10    2.40
  16   1  -8   26.00    3.90
 -16   1   8   18.60    4.40
  16   1   8   17.60    3.80
 -16   1  -8   14.40    3.60
  16  -1  -8   18.70    3.90
 -16  -1   8   13.30    2.70
  16   1  -9   38.00    4.00
 -16   1   9   20.30    4.40
  16  -1   9   18.40    4.30
 -16  -1  -9   29.50    4.30
  16   1   9   29.50    4.20
  16  -1  -9   35.90    4.20
 -16  -1   9   26.00    4.40
 -16   1  -9   31.80    4.30
  16  -1  10   -2.60    2.30
 -16  -1 -10    0.90    2.10
 -16   1  10   -3.20    2.60
  16   1 -10    1.30    2.10
  16  -1 -10   -1.10    2.10
 -16   1 -10    1.00    2.10
 -16  -1  10   -4.20    2.60
  16   1  10    3.60    2.50
  16   1 -11   64.99    5.10
 -16   1  11   54.19    5.70
  16  -1  11   74.59    5.80
 -16  -1 -11   53.49    5.20
  16  -1 -11   61.49    5.00
  16   1  11   58.99    5.80
 -16   1 -11   60.39    5.30
 -16  -1  11   59.49    5.40
  16   1 -12    1.50    2.60
  16  -1  12    2.30    2.80
 -16  -1 -12   -2.00    2.40
 -16   1  12    6.80    3.10
 -16  -1  12   -1.80    2.90
  16   1  12    4.50    2.80
  16  -1 -12    7.40    2.60
 -16   1 -12    2.20    2.50
 -16  -1 -13   15.60    3.00
  16   1 -13   30.70    4.80
  16  -1  13   33.00    6.00
 -16   1  13   16.90    3.70
  16   1  13   33.40    5.80
 -16   1 -13   19.10    3.20
 -16  -1  13   17.90    3.70
 -17   1   0    0.50    1.90
 -17   1   0    0.80    1.40
 -17  -1   0   -0.20    1.40
  17   1   0    0.40    1.60
 -17  -1   0   -2.80    1.90
  17  -1   0   -1.30    1.50
 -17   1   1   15.50    3.10
 -17  -1  -1   16.10    3.80
  17  -1   1   15.10    3.10
 -17   1   1   15.80    3.50
  17   1  -1   14.00    3.20
 -17  -1  -1   16.40    3.00
 -17   1  -1   11.80    1.70
 -17  -1   1   12.30    2.40
 -17   1  -1   18.40    3.70
  17   1   1   10.80    2.30
 -17  -1   1   17.20    2.70
  17   1   1   11.20    1.90
  17  -1  -1   15.50    3.10
 -17   1   2   -1.10    2.00
 -17  -1  -2    2.10    2.00
  17   1  -2    2.50    1.80
  17  -1   2    2.10    1.60
 -17  -1  -2    3.00    1.70
  17  -1   2    0.40    1.80
 -17   1  -2    3.50    2.10
 -17   1  -2   -0.60    1.60
  17   1   2    2.50    1.60
 -17  -1   2    1.50    2.10
  17  -1  -2    0.80    1.60
  17   1   2    0.80    1.90
  17  -1   3   55.29    3.50
 -17  -1  -3   54.19    3.80
  17  -1   3   58.69    4.10
 -17  -1  -3   56.79    4.20
 -17   1   3   54.99    4.30
  17   1  -3   56.39    4.50
  17  -1  -3   54.39    4.00
 -17   1  -3   56.59    3.70
 -17   1  -3   53.39    4.00
  17   1   3   53.59    3.50
  17   1   3   52.29    4.00
 -17  -1   3   52.09    4.20
  17  -1   4    5.70    1.60
 -17  -1  -4    5.70    1.90
  17  -1   4    5.70    2.20
 -17  -1  -4    7.50    2.20
 -17   1   4    4.20    2.20
  17   1  -4    5.10    1.90
 -17  -1   4    6.80    2.20
  17  -1  -4    8.30    2.00
 -17   1  -4    4.80    1.80
 -17   1  -4    6.00    2.20
  17   1   4    5.30    2.20
  17   1   4    5.00    1.60
 -17   1   5   -0.40    2.10
  17   1  -5    0.70    1.80
  17  -1   5    0.20    2.00
 -17  -1  -5    2.20    2.10
 -17  -1  -5    0.10    1.90
  17  -1   5    0.70    1.50
  17   1   5   -1.40    2.00
 -17   1  -5    5.80    2.20
 -17  -1   5   -2.60    2.10
  17  -1  -5   -0.10    1.80
 -17   1  -5   -1.20    1.80
 -17   1   6   43.20    4.20
 -17  -1  -6   47.40    4.30
  17   1  -6   42.10    4.10
  17  -1   6   45.90    4.20
 -17   1  -6   39.30    4.30
  17   1   6   41.20    4.20
 -17  -1   6   37.60    4.30
 -17   1  -6   47.30    4.30
  17  -1  -6   48.70    4.30
 -17   1   7    0.20    2.20
 -17  -1  -7    0.30    2.20
 -17  -1  -7   -0.40    2.00
  17  -1   7   -1.00    2.10
  17   1  -7    0.00    2.00
 -17  -1   7   -0.10    2.20
 -17   1  -7    0.70    2.10
  17   1   7    1.00    2.10
  17  -1  -7    0.60    1.90
 -17   1  -7    2.10    2.20
  17   1  -8    8.70    2.30
  17  -1   8    7.40    2.50
 -17  -1  -8    2.70    2.30
 -17   1   8    6.70    2.60
 -17   1  -8    4.70    2.40
  17  -1  -8    6.60    2.30
 -17  -1   8    4.60    2.50
  17   1   8    4.60    2.40
 -17  -1  -9   17.00    4.50
  17   1  -9   27.80    4.30
 -17   1   9   17.50    4.60
  17  -1   9   24.70    4.60
  17  -1  -9   30.90    4.50
 -17   1  -9   22.80    4.60
 -17  -1   9   18.60    4.60
  17   1   9   28.90    4.80
  17  -1  10    0.30    2.60
 -17   1  10   -1.00    2.70
  17   1 -10   -2.00    2.20
 -17  -1 -10   -2.50    2.30
 -17   1 -10    3.30    2.40
  17  -1 -10    4.00    2.20
  17   1  10   -0.20    2.50
 -17  -1  10   -0.90    2.80
 -17  -1 -11   10.10    2.80
  17  -1  11   11.10    3.10
 -17   1  11   12.20    3.30
  17   1 -11    9.80    2.60
 -17   1 -11   11.40    2.80
  17   1  11   11.20    3.10
 -17  -1  11    8.10    3.10
  17  -1 -11   22.50    4.90
 -17   1  12    4.50    3.20
  17   1 -12    5.00    2.60
  17  -1  12    4.00    3.00
 -17  -1 -12    4.00    2.90
 -17  -1  12    5.80    3.10
 -17   1 -12    2.30    2.70
  17  -1 -12    8.90    2.90
  17   1  12    7.40    3.20
  18   1   0   -1.10    1.70
 -18   1   0   -0.60    2.10
 -18  -1   0    1.20    1.70
 -18  -1   0    2.00    2.20
  18  -1   0   -2.60    1.70
 -18  -1  -1  104.09    5.30
 -18   1   1  109.29    5.40
 -18  -1  -1   95.99    4.30
  18   1  -1   88.49    7.00
  18  -1   1  104.69    4.60
 -18  -1   1  102.79    5.30
 -18   1  -1  100.39    4.30
 -18   1  -1  104.19    5.50
  18   1   1  103.39    4.50
  18  -1   2   38.50    4.00
  18   1  -2   36.60    3.90
 -18   1   2   40.10    4.20
  18  -1   2   34.30    3.70
 -18  -1  -2   42.30    4.10
 -18  -1  -2   38.70    3.70
 -18   1  -2   29.40    3.60
 -18   1  -2   37.50    4.10
  18   1   2   30.70    3.50
  18   1   2   35.50    4.00
  18  -1  -2   40.90    3.80
 -18  -1   2   35.80    4.30
  18  -1   3    0.30    2.00
 -18  -1  -3   -2.60    1.70
  18   1  -3    2.50    2.00
  18  -1   3   -0.20    1.60
 -18   1   3   -3.60    2.10
 -18  -1  -3   -1.60    2.00
 -18   1  -3   -0.40    2.20
  18   1   3   -2.30    1.90
  18   1   3    0.40    1.60
 -18  -1   3   -0.70    2.20
 -18   1  -3    0.70    1.80
  18  -1  -3   -2.30    1.80
 -18   1   4   -4.20    2.10
 -18  -1  -4    1.60    2.20
  18  -1   4   -0.80    2.10
  18   1  -4    2.40    2.00
 -18  -1  -4    0.90    2.00
  18  -1   4    1.50    1.60
  18   1   4    1.60    2.10
 -18   1  -4   -1.50    2.10
  18  -1  -4   -2.30    1.80
 -18  -1   4   -0.80    2.30
  18   1   4    0.10    1.80
 -18   1  -4    0.30    1.90
  18  -1   5   17.60    2.80
  18   1  -5   29.40    4.10
 -18  -1  -5   24.00    4.10
 -18  -1  -5   20.30    4.00
 -18   1   5   23.40    4.00
  18  -1  -5   22.50    4.10
  18   1   5   29.80    4.20
 -18  -1   5   16.00    4.00
 -18   1  -5   21.60    4.10
 -18   1  -5   24.00    4.00
  18   1  -6    0.90    2.10
  18  -1   6   -1.00    2.20
 -18  -1  -6   -1.00    2.10
 -18   1   6   -4.00    2.20
 -18  -1  -6    0.50    2.30
  18   1   6    2.00    2.40
 -18  -1   6   -3.30    2.30
 -18   1  -6   -4.20    2.20
 -18   1  -6   -2.60    2.00
  18  -1  -6   -0.40    2.00
  18   1  -7  151.68    6.20
 -18  -1  -7  165.08    6.50
 -18   1   7  167.08    6.90
 -18  -1  -7  160.68    6.70
  18  -1   7  153.88    6.60
 -18   1  -7  153.18    6.60
  18   1   7  157.18    6.50
 -18   1  -7  156.78    6.50
 -18  -1   7  146.99    6.50
  18  -1  -7  166.48    6.70
 -18  -1  -8    3.50    2.50
 -18   1   8    6.40    2.70
  18  -1   8    5.00    2.60
 -18  -1  -8    5.50    2.60
  18   1  -8   10.20    2.50
  18  -1  -8    5.40    2.40
 -18  -1   8    5.30    2.90
  18   1   8    4.80    2.50
 -18   1  -8    5.60    2.70
 -18   1  -8    6.10    2.70
 -18   1   9   76.69    5.80
  18  -1   9   78.99    5.80
 -18  -1  -9   87.49    5.80
  18   1  -9   87.49    5.50
 -18  -1   9   84.89    5.80
  18  -1  -9   85.29    5.50
 -18   1  -9   76.19    5.80
  18   1   9   83.79    5.60
 -18  -1 -10    0.80    2.50
  18   1 -10    0.80    2.40
  18  -1  10   -2.40    2.60
 -18   1  10    1.30    2.90
  18  -1 -10    2.40    2.50
 -18  -1  10    1.20    3.10
 -18   1 -10   -0.50    2.60
  18   1  10    5.10    2.80
 -18   1  11   13.00    3.50
  18   1 -11   25.80    5.00
 -18  -1 -11   15.40    3.20
  18  -1  11   15.40    3.40
 -18   1 -11   15.20    3.20
 -18  -1  11   17.10    3.60
  18  -1 -11   20.00    4.90
  18   1  11   30.80    5.30
 -19   1   0    5.70    2.50
  19   1   0    2.40    2.00
 -19  -1   0    3.00    2.50
  19  -1   0    5.90    2.10
  19   1  -1   15.30    2.40
 -19  -1  -1   24.10    4.30
 -19   1   1   19.70    4.50
  19  -1   1   22.60    4.80
  19   1   1   19.00    3.60
  19  -1  -1   15.10    3.70
 -19  -1   1   29.80    4.30
 -19   1  -1   26.30    4.20
  19   1  -2   19.80    4.10
 -19  -1  -2   18.50    3.90
 -19  -1  -2   16.20    4.30
 -19   1   2   15.70    2.80
  19  -1   2   17.70    3.80
 -19   1  -2   18.30    4.10
  19  -1  -2   15.90    3.80
  19   1   2   16.10    3.60
 -19  -1   2   12.10    2.70
  19   1   2   10.40    2.50
 -19  -1  -3   24.20    4.20
  19   1  -3   31.60    4.30
  19  -1   3   22.70    3.70
 -19  -1  -3   19.00    4.30
  19  -1   3   16.70    3.90
 -19   1   3   19.90    4.50
  19  -1  -3   22.40    3.90
 -19   1  -3   19.80    4.10
  19   1   3   15.60    3.70
  19   1   3   21.70    4.20
 -19   1  -3   18.20    3.90
 -19  -1   3   16.70    3.00
 -19  -1  -4   -1.80    2.10
  19   1  -4   -0.40    2.10
  19  -1   4    0.10    2.30
 -19  -1  -4    0.00    2.30
 -19   1   4   -3.70    2.40
 -19  -1   4   -1.10    2.30
  19  -1  -4   -0.20    2.00
  19   1   4    0.40    2.30
 -19   1  -4   -1.50    2.10
 -19   1  -4    0.10    2.30
 -19  -1  -5    3.70    2.40
 -19   1   5   -0.20    2.30
  19  -1   5    1.20    2.20
 -19  -1  -5    3.70    2.40
  19   1  -5    3.60    2.30
  19  -1  -5    2.20    2.30
 -19   1  -5    4.00    2.80
 -19   1  -5    1.20    2.50
  19   1   5    7.10    2.50
 -19  -1   5    0.50    2.50
 -19  -1  -6    0.40    2.40
  19   1  -6    2.70    2.40
 -19  -1  -6   -1.80    2.40
 -19   1   6   -5.50    2.20
  19  -1   6   -1.60    2.50
 -19   1  -6    1.90    2.40
 -19   1  -6   -2.20    2.50
 -19  -1   6   -4.10    2.30
  19   1   6    2.00    2.50
  19  -1  -6   -5.80    2.10
  19   1  -7    0.60    2.40
  19  -1   7    1.30    2.60
 -19  -1  -7    5.30    2.70
 -19  -1  -7   -0.90    2.50
 -19   1   7   -0.40    2.50
  19   1   7    2.90    2.60
 -19   1  -7    2.50    2.70
  19  -1  -7   -4.70    2.30
 -19  -1   7    2.60    2.70
 -19   1  -7    0.70    2.50
 -19  -1  -8    2.70    2.80
  19   1  -8    1.10    2.60
  19  -1   8    0.40    2.60
 -19  -1  -8   -4.00    2.70
 -19   1   8    2.50    2.70
 -19   1  -8   -1.10    2.70
  19  -1  -8   -3.80    2.30
 -19   1  -8   -4.20    2.70
  19   1   8    0.50    2.80
 -19  -1   8    1.60    2.90
 -19  -1  -9   60.09    5.80
  19   1  -9   65.49    5.70
 -19   1   9   57.99    6.10
 -19  -1  -9   61.49    5.90
  19  -1   9   61.99    5.80
 -19  -1   9   50.49    6.20
 -19   1  -9   55.89    5.80
  19  -1  -9   41.00    5.10
 -19   1  -9   56.29    5.90
  19   1   9   54.09    5.20
 -19   1  10    8.60    4.70
  19  -1  10    5.30    4.00
 -19  -1 -10    6.70    3.10
 -19   1 -10    7.60    3.20
 -19  -1  10    8.80    3.70
 -19   1 -10    5.00    4.10
 -20   1   0   -2.00    2.50
  20  -1   0    2.40    2.20
 -20  -1   0    0.70    2.50
  20   1   0   -0.70    2.10
  20  -1   1   14.40    2.60
 -20   1   1   10.50    2.90
  20   1  -1   11.70    2.40
 -20  -1  -1   11.60    2.90
 -20   1  -1   16.30    4.40
  20  -1  -1   12.00    2.50
  20   1   1   10.30    2.30
 -20  -1   1   16.60    4.40
 -20   1   2   -3.60    2.40
  20   1  -2   -3.60    2.30
 -20  -1  -2   -0.60    2.40
  20  -1   2    3.00    2.30
 -20   1  -2   -2.50    2.50
  20  -1  -2   -1.30    2.20
 -20  -1   2   -3.40    2.50
  20   1   2    1.40    4.00
  20   1  -3   28.60    4.60
 -20  -1  -3   31.60    4.50
  20  -1   3   25.10    4.40
 -20   1   3   21.60    4.50
  20  -1  -3   37.80    4.60
 -20  -1   3   23.10    4.60
  20   1   3   21.10    4.30
 -20   1  -3   31.10    4.80
  20   1  -4    2.50    2.50
  20  -1   4    3.40    2.40
 -20  -1  -4    0.30    2.50
 -20   1   4   -1.00    2.40
 -20  -1  -4    1.80    2.90
 -20  -1   4    1.50    2.60
 -20   1  -4   -2.30    2.30
  20  -1  -4    0.80    2.30
  20   1   4   -4.20    2.40
  20  -1   5   91.79    5.70
  20   1  -5  103.29    5.90
 -20   1   5   97.19    6.10
 -20  -1  -5   92.59    5.80
 -20  -1  -5   86.99    5.90
 -20   1  -5   93.09    5.70
  20  -1  -5   94.99    5.70
 -20   1  -5   93.49    5.80
 -20  -1   5   95.49    5.80
  20   1   5   91.29    5.80
 -20  -1  -6   16.60    3.00
 -20   1   6   12.70    3.20
  20   1  -6   30.40    5.00
  20  -1   6   13.50    3.20
 -20  -1  -6   19.50    4.70
 -20  -1   6   16.90    3.30
  20   1   6   16.50    4.60
 -20   1  -6   14.10    3.20
 -20   1  -6   21.70    5.40
  20  -1  -6   12.30    2.80
 -20  -1  -7    3.10    2.90
 -20   1   7    6.40    3.00
  20  -1   7    8.50    3.00
  20   1  -7    8.80    2.70
 -20  -1  -7    9.70    3.00
  20   1   7    8.00    2.90
 -20   1  -7    9.40    3.00
 -20   1  -7    9.90    3.10
  20  -1  -7    4.10    2.60
 -20  -1   7    5.00    2.90
 -20  -1  -8    5.60    3.20
 -20  -1  -8   -2.50    2.90
  20  -1   8    4.90    2.90
  20   1  -8    5.00    2.70
 -20   1   8    1.90    2.90
 -20   1  -8    4.30    3.00
 -20  -1   8   -1.00    3.00
  20  -1  -8   -0.50    2.50
  20   1   8    4.30    3.30
 -20   1  -8   -1.10    3.00
 -21  -1   0    5.80    2.90
 -21   1   0    0.00    2.60
  21   1   0    1.50    2.40
  21  -1   0    1.60    2.60
  21  -1   1   26.50    4.90
 -21  -1  -1   29.60    5.00
  21   1  -1   22.10    4.60
 -21   1   1   16.60    3.10
 -21  -1   1   15.10    3.30
  21  -1  -1   31.60    4.80
  21   1   1   21.20    4.80
 -21   1  -1   20.30    4.80
 -21  -1  -2   -3.70    2.50
  21   1  -2    0.80    2.50
 -21   1   2   -6.50    2.60
 -21  -1   2   -0.20    2.80
  21  -1  -2    0.60    2.40
 -21   1  -2   -3.50    2.80
 -21   1   3   -5.40    2.60
 -21  -1  -3    1.40    2.70
  21   1  -3   -1.00    2.50
  21  -1  -3   -0.60    2.40
 -21   1  -3    4.80    2.80
 -21  -1   3    0.10    2.80
  21  -1   4    2.40    2.80
 -21  -1  -4    3.70    2.90
 -21   1   4    4.80    2.90
  21   1  -4    0.80    2.70
  21   1   4    3.10    2.70
 -21  -1   4    3.00    3.00
 -21   1  -4    3.40    2.70
  21  -1  -4    4.00    2.60
  21   1  -5   11.80    3.10
  21  -1   5   10.20    2.80
 -21   1   5   10.70    3.00
 -21  -1  -5    9.60    3.10
 -21   1  -5    8.80    3.00
  21   1   5    5.40    3.00
  21  -1  -5   11.20    2.70
 -21  -1   5    9.40    3.10
 -21  -1  -6   -1.80    3.80
 -21  -1  -6    4.10    3.10
 -21   1   6    1.60    3.60
  21  -1   6    5.10    4.70
  21   1  -6    5.50    3.00
 -21  -1   6    3.70    3.10
  21  -1  -6    3.70    2.70
  21   1   6    5.70    4.20
 -21   1  -6    2.60    4.90
 -22  -1   0    5.20    3.20
 -22   1   0   -3.60    2.90
  22   1   0    0.50    2.80
  22  -1   0    0.80    2.90
 -22   1   1   -1.70    3.30
 -22  -1  -1    0.70    3.20
  22   1  -1   -1.20    2.70
 -22   1  -1    2.60    4.60
  22  -1  -1    3.50    3.00
 -22  -1   1   -1.10    3.00
  22   1  -2    1.90    2.70
 -22  -1   2   -3.40    3.50
  22  -1  -2    6.40    2.80
  22   1  -3    2.70    2.80
  22  -1  -3    2.00    2.90
   0  -2  -2   30.70    1.00
   0   2   2   31.30    1.00
   0   2   2   31.20    0.90
   0  -2  -2   31.10    0.90
   0   2  -2   30.10    1.00
   0  -2   2   29.70    1.00
   0  -2   2   31.00    0.90
   0   2   2   30.30    1.10
   0  -2  -3 1425.26   27.20
   0   2   3 1414.16   27.00
   0  -2   3 1426.16   27.00
   0   2  -3 1426.96   27.10
   0   2  -3 1429.66   27.20
   0  -2   3 1372.86   27.10
   0   2  -3 1414.66   27.00
   0  -2  -3 1372.06   27.10
   0  -2  -3 1385.16   27.10
   0   2   3 1390.16   27.20
   0  -2   3 1424.26   27.20
   0   2   3 1395.96   27.10
   0  -2  -4  558.54   11.20
   0  -2  -4  549.25   11.00
   0   2  -4  558.54   11.10
   0   2   4  556.64   10.90
   0   2  -4  550.24   11.10
   0  -2   4  548.25   11.10
   0  -2   4  571.24   11.00
   0  -2  -4  566.44   10.90
   0  -2   4  547.35   11.10
   0   2   4  555.54   11.00
   0   2  -4  543.35   11.10
   0   2  -4  556.14   11.00
   0  -2   5 4025.70   77.39
   0  -2  -5 4063.89   77.59
   0   2   5 3995.50   77.89
   0   2   5 4097.39   77.39
   0  -2   5 4142.59   77.49
   0   2  -5 3989.90   77.49
   0   2  -5 3999.30   77.39
   0   2  -5 4056.59   77.39
   0   2   5 4075.59   77.59
   0  -2  -5 4024.70   77.69
   0  -2   5 3993.30   78.29
   0   2  -5 4055.09   78.09
   0   2  -6  278.17    5.80
   0  -2   6  275.67    6.10
   0   2   6  278.77    5.70
   0   2  -6  275.77    6.00
   0  -2  -6  275.57    6.00
   0  -2  -6  265.27    6.20
   0   2  -6  267.57    6.10
   0  -2   6  275.87    6.00
   0   2   6  274.77    5.90
   0   2   6  253.97    6.40
   0   2  -6  277.17    6.10
   0  -2   6  284.77    5.80
   0  -2  -6  279.07    5.70
   0   2   7   45.10    1.70
   0  -2  -7   41.20    1.50
   0  -2  -7   46.20    1.90
   0   2   7   41.30    2.10
   0   2  -7   43.00    1.60
   0   2   7   43.50    1.60
   0  -2  -7   35.80    2.10
   0   2  -7   43.00    1.80
   0  -2   7   41.40    1.70
   0   2  -7   39.00    1.90
   0  -2  -8    2.10    0.80
   0  -2  -8    1.30    0.80
   0   2  -8    0.50    0.70
   0  -2  -8    1.20    0.60
   0  -2   8    2.10    0.80
   0   2   8    0.40    1.00
   0   2  -8    4.90    0.80
   0   2   8    2.80    0.80
   0  -2   8    2.10    1.00
   0   2   8    1.90    0.70
   0   2  -9 2694.63   52.09
   0   2   9 2648.24   51.49
   0   2   9 2649.83   52.29
   0   2  -9 2732.33   51.69
   0  -2  -9 2679.73   51.99
   0  -2   9 2643.94   51.59
   0  -2   9 2679.23   52.19
   0  -2  -9 2704.03   51.59
   0  -2 -10  234.78    5.90
   0  -2 -10  236.28    5.40
   0   2 -10  226.48    5.90
   0   2  10  240.48    6.30
   0   2 -10  239.78    6.00
   0  -2  10  242.08    6.20
   0   2  10  236.78    5.50
   0  -2  10  236.98    5.60
   0  -2  11  377.36    9.00
   0   2  11  377.76    9.10
   0   2  11  356.26    8.10
   0  -2 -11  364.16    8.60
   0  -2  11  374.36    8.30
   0   2 -11  379.36    8.20
   0   2 -11  378.86    8.70
   0   2 -12   -0.20    1.00
   0  -2 -12    1.30    1.20
   0  -2  12   -1.70    1.50
   0   2  12   -1.00    1.50
   0   2  12    2.10    1.30
   0   2 -12    1.00    1.20
   0  -2 -12    1.80    0.90
   0  -2  13  530.45   12.40
   0  -2 -13  536.15   12.00
   0   2 -13  536.15   11.40
   0  -2 -13  520.15   11.20
   0   2  13  525.25   12.50
   0   2 -13  532.65   12.00
   0   2 -14   74.59    4.00
   0   2  14   77.19    4.50
   0  -2 -14   73.29    3.20
   0  -2 -14   76.69    4.00
   0  -2  14   81.39    4.50
   0   2 -14   79.99    3.40
   0  -2 -15    6.10    1.50
   0   2 -15    7.00    1.70
   0   2  15   14.60    3.70
   0  -2  15    8.20    2.50
   0  -2 -15    6.00    1.90
   0   2 -15    7.90    1.90
   0   2  16   37.60    4.40
   0  -2 -16   34.20    4.10
   0   2 -16   40.50    3.60
   0  -2  16   38.80    4.50
   0   2 -16   34.40    5.50
   0  -2  17    0.70    2.70
   0   2  17    0.40    2.50
   0   2 -17    1.70    2.20
   0  -2 -17   -0.40    2.10
   0  -2  18   28.40    5.50
   0   2 -18   21.60    5.20
   0   2  18   33.40    5.50
   0  -2 -18   21.20    5.10
   0  -2  19    7.00    3.20
   0   2 -19    1.10    3.00
   0  -2 -19    2.70    3.00
  -1  -2  -1    0.50    0.20
   1   2  -1    0.70    0.30
  -1  -2  -2  163.78    3.60
  -1   2   2  168.38    3.50
  -1   2   2  162.28    3.60
  -1  -2  -2  170.78    3.30
   1   2  -2  167.48    3.50
   1  -2   2  174.68    3.40
   1  -2   2  168.98    3.50
   1   2  -2  163.98    3.50
   1   2  -2  163.68    3.50
  -1   2   2  161.98    3.50
  -1  -2  -2  164.08    3.60
   1  -2  -2  167.58    3.40
  -1   2  -2  178.88    3.80
  -1  -2   2  162.38    3.50
  -1   2  -2  166.68    3.50
   1  -2  -2  173.28    3.60
   1  -2  -2  163.28    3.50
  -1  -2   2  167.68    3.50
  -1  -2   2  167.98    3.50
   1   2   2  167.18    3.60
   1   2   2  169.48    3.30
   1   2   2  165.28    3.30
   1  -2   3   41.10    1.20
   1  -2   3   39.70    1.40
   1   2  -3   40.50    1.30
   1  -2   3   39.50    1.30
  -1  -2  -3   42.80    1.00
  -1   2   3   42.00    1.20
   1   2  -3   41.20    1.20
  -1   2   3   39.40    1.60
   1   2  -3   44.50    1.40
  -1  -2  -3   42.00    1.40
  -1   2   3   42.10    1.20
  -1  -2   3   41.00    1.20
   1  -2  -3   42.30    1.20
   1  -2  -3   44.10    1.60
  -1   2  -3   40.90    1.40
   1   2   3   41.10    1.30
   1   2   3   38.20    1.10
  -1   2  -3   42.00    1.20
  -1   2  -3   41.20    1.40
  -1   2  -3   40.50    1.30
  -1  -2   3   40.80    1.40
   1  -2  -3   41.40    1.20
  -1  -2   3   43.20    1.30
   1   2   3   38.90    1.40
  -1  -2  -4  162.48    3.30
  -1   2   4  156.48    3.40
  -1  -2  -4  153.48    3.60
   1  -2   4  158.18    3.60
   1   2  -4  155.58    3.50
   1  -2   4  154.18    3.60
   1   2  -4  161.68    3.60
   1   2  -4  158.98    3.50
   1  -2   4  163.48    3.40
  -1   2   4  156.18    3.40
   1   2   4  154.98    3.60
   1  -2  -4  157.18    3.80
   1  -2  -4  155.48    3.50
   1  -2  -4  155.68    3.40
  -1   2  -4  158.48    3.60
   1   2   4  158.78    3.20
  -1  -2   4  159.38    3.50
   1   2   4  153.38    3.70
  -1   2  -4  152.98    3.60
  -1  -2   4  154.38    3.50
  -1  -2   4  152.68    3.60
  -1   2  -4  153.78    3.60
  -1   2  -4  157.48    3.40
   1   2  -5  161.28    3.80
  -1  -2  -5  167.18    3.90
  -1   2   5  166.68    3.70
   1  -2   5  161.68    3.90
  -1   2   5  160.18    4.00
   1   2  -5  163.78    3.90
   1   2  -5  166.78    3.80
  -1   2   5  166.38    3.70
  -1  -2  -5  159.58    4.00
  -1  -2  -5  166.98    3.40
   1   2  -5  162.68    3.70
   1  -2   5  168.98    3.60
   1  -2   5  159.28    3.90
  -1  -2   5  155.08    3.90
  -1   2  -5  164.28    3.60
   1   2   5  166.28    3.80
   1  -2  -5  168.18    3.70
  -1  -2   5  168.68    3.70
  -1   2  -5  159.48    3.90
   1  -2  -5  165.68    3.60
   1   2   5  158.68    4.00
  -1   2  -5  162.58    3.90
  -1  -2   5  164.28    3.80
  -1   2  -5  163.98    3.90
   1   2   5  166.18    3.40
   1   2  -6  225.68    5.00
  -1  -2  -6  215.28    5.20
   1  -2   6  227.38    5.20
   1   2  -6  225.08    5.20
  -1  -2  -6  237.28    4.70
  -1   2   6  229.98    4.90
  -1   2   6  223.38    4.90
  -1   2   6  191.18    5.90
   1   2  -6  219.48    5.00
   1   2  -6  226.58    4.90
   1  -2   6  231.48    4.80
   1  -2   6  227.38    5.20
  -1  -2  -6  230.38    5.10
  -1   2  -6  225.18    5.10
  -1  -2   6  224.58    4.90
   1  -2  -6  213.08    5.30
  -1  -2   6  223.78    5.00
   1   2   6  230.08    4.70
  -1   2  -6  224.28    5.10
  -1   2  -6  226.58    5.20
   1   2   6  221.58    5.00
   1  -2  -6  228.38    4.90
  -1   2  -6  226.98    4.80
  -1  -2   6  221.78    5.20
   1  -2  -6  223.28    5.00
  -1   2   7   98.09    2.60
   1   2  -7   98.09    2.80
   1  -2   7   98.29    2.90
   1  -2   7  101.79    2.60
   1   2  -7   95.59    3.00
  -1   2   7   92.09    3.20
   1   2  -7   96.49    2.80
  -1  -2  -7  100.79    2.40
  -1   2   7  101.19    2.70
   1   2  -7  101.39    2.70
   1  -2  -7  100.49    2.80
   1   2   7   98.69    3.10
  -1   2  -7   98.09    3.00
   1   2   7  105.19    2.50
   1   2   7   99.29    2.80
  -1   2  -7   97.39    2.90
  -1  -2   7   96.79    2.70
   1  -2  -7  100.19    2.60
  -1   2  -7   97.49    2.60
  -1   2  -7   99.09    2.90
  -1  -2   7   96.49    2.80
   1   2  -8   27.90    1.60
   1  -2   8   28.50    1.60
   1  -2   8   27.70    1.90
  -1   2   8   27.20    2.10
  -1   2   8   28.20    1.70
   1   2  -8   30.00    1.80
   1   2  -8   26.00    1.80
  -1  -2  -8   27.00    1.30
  -1   2   8   24.40    1.70
  -1  -2  -8   28.70    1.90
   1   2   8   27.00    2.10
   1  -2  -8   27.50    1.60
   1  -2  -8   23.30    1.80
   1   2   8   28.70    1.70
  -1   2  -8   25.10    1.50
  -1  -2   8   26.50    2.00
  -1  -2   8   26.50    1.70
  -1  -2   8   28.90    1.70
  -1   2  -8   27.70    1.80
   1   2   8   28.70    1.40
  -1   2   9    8.50    2.20
   1   2  -9   10.20    1.70
   1  -2   9    6.40    1.30
  -1  -2  -9    8.10    1.80
  -1   2   9   12.40    1.80
   1   2  -9    7.60    1.60
  -1  -2  -9    8.90    1.30
  -1   2   9    8.50    1.70
   1  -2   9   10.90    1.60
  -1   2  -9    7.70    1.90
   1  -2  -9    7.80    1.50
   1  -2  -9   10.70    2.00
  -1  -2   9   10.40    2.00
  -1   2  -9   10.70    1.50
   1   2   9    5.00    1.40
   1  -2  -9    9.00    1.70
  -1  -2   9    9.60    1.80
   1   2   9    9.50    1.40
  -1   2  10  116.09    4.10
   1  -2  10  108.19    3.80
   1  -2  10  103.19    3.20
  -1   2  10   99.79    3.30
   1   2 -10  107.79    3.30
  -1  -2 -10  103.59    3.60
   1   2 -10  108.49    3.60
  -1  -2 -10  109.59    3.00
  -1   2 -10  105.99    3.80
  -1  -2  10  101.39    3.50
   1  -2 -10  101.79    3.20
  -1  -2  10  111.89    3.80
  -1   2 -10  104.89    3.20
   1   2  10  111.59    4.00
   1   2  10  107.59    3.00
   1  -2 -10  106.99    3.50
  -1  -2 -11   11.70    1.70
  -1  -2 -11    9.20    2.30
   1   2 -11    8.40    2.10
  -1   2  11    6.20    1.60
  -1   2  11    9.40    2.10
   1  -2  11    5.80    1.60
   1  -2  11    9.50    2.10
   1   2 -11    8.40    1.20
   1  -2 -11   10.90    2.10
   1   2  11    9.30    1.80
  -1   2 -11    7.10    1.30
   1  -2 -11   10.60    1.80
  -1  -2  11    7.20    1.60
   1   2  11    7.20    1.60
   1  -2  12    2.30    1.40
  -1  -2 -12    4.10    1.30
  -1  -2 -12    3.50    1.00
  -1   2  12    0.20    1.60
   1   2 -12    3.40    1.20
   1  -2  12    0.30    1.60
   1   2 -12    2.10    1.30
   1   2  12    0.30    1.50
  -1  -2  12   -0.40    1.50
   1   2  12    2.80    1.20
  -1   2 -12    3.50    1.00
  -1   2 -12    3.80    1.30
   1  -2 -12    2.70    1.10
   1  -2 -12    2.90    1.30
  -1  -2 -13    4.70    1.60
  -1   2  13    5.00    1.90
  -1  -2 -13    5.80    1.70
   1   2 -13    6.00    1.50
   1   2 -13   10.20    2.40
   1  -2  13    4.20    1.80
   1   2  13    6.40    1.90
  -1   2 -13    9.10    2.20
   1  -2 -13    9.50    2.30
  -1   2 -13    5.90    1.60
   1  -2 -13    5.20    1.50
  -1  -2  13    3.90    1.80
   1  -2  14    7.10    2.00
   1   2 -14    6.00    1.70
  -1  -2 -14    5.70    1.70
  -1  -2 -14    5.30    1.20
   1   2 -14    5.50    1.60
  -1   2  14    7.00    2.20
   1   2  14    5.40    2.40
  -1   2 -14    6.10    1.40
  -1   2 -14    5.30    1.70
   1  -2 -14    4.90    1.60
   1  -2 -14    5.50    1.40
  -1  -2  14    3.80    1.90
   1   2 -15   30.40    3.60
  -1  -2 -15   26.10    2.60
  -1  -2 -15   31.40    3.80
   1  -2  15   35.50    4.20
  -1   2  15   39.80    4.30
   1   2 -15   32.70    3.40
   1  -2 -15   29.20    3.70
  -1   2 -15   30.30    3.00
  -1   2 -15   36.30    3.70
   1  -2 -15   27.20    3.00
  -1  -2  15   31.60    4.10
   1   2  15   36.80    4.00
   1   2 -16   14.90    3.80
   1  -2  16   16.60    4.00
  -1  -2 -16   18.10    3.90
  -1   2  16   18.60    4.10
   1   2 -16   19.60    3.40
  -1   2 -16   15.30    3.90
   1  -2 -16   17.30    3.80
  -1  -2  16   18.50    4.00
   1   2  16   22.70    4.50
   1  -2 -16   16.70    3.10
   1   2 -17    9.70    2.40
  -1   2  17   20.30    4.80
   1  -2  17   11.40    2.80
  -1  -2 -17   13.10    2.50
  -1  -2  17   17.70    4.90
  -1   2 -17    9.60    2.40
   1  -2 -17    7.90    2.40
   1   2  17   20.60    4.80
   1  -2  18    7.10    2.90
   1   2 -18    7.30    2.60
  -1   2  18   10.50    3.00
  -1  -2 -18    2.20    2.60
  -1  -2  18    9.50    3.00
   1   2  18   11.30    3.10
   1  -2 -18    5.70    2.70
  -1   2 -18    9.00    2.60
   1   2 -19    7.40    3.10
  -1  -2 -19    4.60    3.10
   1  -2  19    7.40    3.30
  -1   2 -19    5.70    3.00
   1  -2 -19    3.80    3.00
   1   2  19    5.50    3.00
  -1  -2  19   27.20    6.20
  -2   2   0  560.44   10.50
  -2  -2   0  513.05   10.50
   2   2   0  513.25   10.40
  -2   2   0  533.85   10.40
  -2   2   0  531.65   10.40
   2  -2   0  517.05   10.40
   2  -2   0  533.65   10.30
   2   2   0  522.75   10.30
   2  -2   0  574.14   10.60
  -2  -2   0  528.15   10.40
   2  -2   0  532.15   10.40
  -2  -2   0  517.65   10.40
  -2  -2  -1  107.59    2.40
  -2  -2  -1  107.49    2.40
   2  -2   1  105.19    2.40
   2  -2   1  101.09    2.40
  -2   2   1  111.09    2.50
  -2   2   1  107.39    2.40
   2   2  -1  109.89    2.30
   2  -2   1  117.19    2.80
   2   2  -1  108.89    2.40
   2   2  -1  105.49    2.40
  -2   2   1  109.99    2.20
  -2   2  -1  106.69    2.70
   2   2   1  106.79    2.40
   2  -2  -1  107.69    2.40
  -2  -2   1  109.09    2.30
   2  -2  -1  107.59    2.20
  -2  -2   1  107.99    2.40
   2   2   1  103.89    2.40
  -2  -2   1  110.19    2.40
  -2   2  -1  109.99    2.40
   2   2   1  109.99    2.30
  -2   2  -1  112.09    2.40
   2  -2  -1  106.69    2.40
  -2   2  -1  106.39    2.30
  -2  -2  -2 1292.67   24.70
   2  -2   2 1303.47   24.50
  -2  -2  -2 1307.87   24.70
  -2  -2  -2 1243.78   24.40
   2   2  -2 1256.27   24.50
   2   2  -2 1285.37   24.60
  -2   2   2 1277.57   24.60
  -2   2   2 1290.67   24.50
   2  -2   2 1289.97   24.70
  -2   2   2 1265.87   24.70
   2  -2   2 1283.67   24.60
   2   2   2 1246.78   24.40
   2  -2  -2 1252.37   24.50
   2  -2  -2 1319.37   24.70
  -2   2  -2 1268.87   24.70
   2   2   2 1287.17   24.70
  -2   2  -2 1299.47   24.60
  -2   2  -2 1262.07   24.70
  -2  -2   2 1227.28   24.50
   2  -2  -2 1291.67   24.70
  -2   2  -2 1319.07   24.50
  -2  -2   2 1241.88   24.60
   2   2   2 1279.57   24.70
  -2  -2   2 1274.77   24.70
   2  -2   3 1422.36   27.70
   2   2  -3 1447.46   27.50
   2   2  -3 1446.66   27.60
  -2   2   3 1429.26   27.40
   2  -2   3 1438.36   27.40
   2   2  -3 1431.66   27.60
  -2   2   3 1424.26   27.70
  -2  -2  -3 1446.66   27.70
   2  -2   3 1404.86   27.60
  -2  -2  -3 1411.06   27.70
  -2   2   3 1430.66   27.60
   2   2   3 1451.15   27.30
  -2  -2   3 1443.16   27.60
   2   2   3 1422.56   27.70
  -2   2  -3 1332.37   27.40
   2   2   3 1431.96   27.70
   2  -2  -3 1431.56   27.60
  -2   2  -3 1435.76   27.60
   2  -2  -3 1465.75   27.80
  -2  -2   3 1398.36   27.60
  -2  -2   3 1429.46   27.50
  -2   2  -3 1452.05   27.70
   2  -2  -3 1455.75   27.40
   2   2  -4  510.55   10.20
  -2   2   4  510.05   10.10
   2  -2   4  504.15    9.90
  -2   2   4  501.65   10.30
   2   2  -4  512.15   10.00
   2   2  -4  497.85   10.10
  -2  -2  -4  515.65    9.70
  -2  -2  -4  493.15   10.20
   2  -2   4  490.25   10.20
  -2  -2  -4  488.75   10.20
  -2   2   4  510.05    9.90
   2  -2   4  497.45   10.20
   2   2   4  505.45    9.70
   2   2   4  484.25    9.70
   2  -2  -4  502.75   10.30
  -2  -2   4  500.75   10.10
  -2   2  -4  506.55   10.20
  -2   2  -4  515.75    9.90
   2   2   4  500.05   10.20
  -2  -2   4  506.45   10.00
   2  -2  -4  494.95   10.10
  -2   2  -4  499.25   10.20
  -2  -2   4  512.95   10.20
  -2   2  -4  495.75   10.20
   2  -2  -4  507.95    9.90
   2  -2   5  609.94   12.20
   2   2  -5  606.94   12.20
  -2  -2  -5  617.74   11.60
  -2  -2  -5  583.64   12.30
  -2   2   5  588.44   12.30
   2  -2   5  614.14   11.80
  -2  -2  -5  598.14   12.20
  -2   2   5  616.44   11.90
   2   2  -5  625.44   12.00
   2  -2   5  606.24   12.30
   2   2  -5  604.44   12.10
  -2   2   5  605.34   12.00
   2   2  -5  605.34   12.00
   2  -2  -5  607.54   11.90
   2   2   5  556.04   11.70
  -2   2  -5  595.84   12.20
  -2   2  -5  603.74   12.30
  -2   2  -5  606.74   12.30
  -2  -2   5  612.14   12.00
   2  -2  -5  602.24   12.30
  -2   2  -5  619.74   11.80
  -2  -2   5  603.04   12.10
   2   2   5  596.64   12.30
  -2  -2   5  599.04   12.20
   2   2   5  583.74   12.20
   2  -2  -5  597.84   12.00
  -2   2   6  244.08    5.30
  -2  -2  -6  267.37    5.40
   2  -2   6  246.18    5.10
  -2   2   6  244.98    5.30
   2   2  -6  243.38    5.40
   2   2  -6  246.68    5.60
   2  -2   6  246.58    5.60
  -2  -2  -6  242.58    5.60
  -2  -2  -6  238.38    5.70
   2   2  -6  242.58    5.40
   2   2  -6  242.38    5.40
  -2  -2   6  242.28    5.60
  -2   2  -6  244.08    5.60
   2   2   6  243.28    5.50
   2   2   6  249.78    4.90
  -2  -2   6  234.18    5.40
   2  -2  -6  243.18    5.70
  -2   2  -6  236.98    5.50
   2  -2  -6  240.78    5.30
  -2   2  -6  246.58    5.10
   2  -2  -6  242.78    5.30
  -2  -2   6  245.08    5.40
   2   2  -7  790.92   15.70
   2  -2   7  803.82   16.00
   2  -2   7  807.22   15.40
  -2   2   7  790.92   16.10
   2   2  -7  775.72   15.70
   2   2  -7  783.62   16.00
  -2   2   7  783.12   15.60
  -2  -2  -7  789.82   16.00
  -2  -2  -7  798.72   15.20
   2   2  -7  779.42   15.70
  -2   2   7  770.72   15.60
   2  -2  -7  794.12   15.70
   2   2   7  795.62   16.10
   2  -2  -7  776.32   15.60
  -2  -2   7  788.82   15.70
  -2   2  -7  764.22   15.90
  -2  -2   7  777.12   15.70
  -2   2  -7  757.12   15.90
  -2   2  -7  807.12   15.40
   2  -2  -7  781.42   15.60
   2   2   7  797.52   15.20
  -2   2  -7  802.82   16.00
   2   2   7  751.82   15.80
  -2  -2   7  768.12   16.10
   2  -2   8    0.60    0.90
  -2  -2  -8   -0.40    0.80
  -2   2   8    0.10    0.70
  -2  -2  -8    1.20    0.50
   2   2  -8    0.80    0.80
  -2   2   8    0.00    1.10
  -2   2   8   -0.40    0.80
   2   2  -8    0.10    0.80
   2  -2   8    0.40    0.70
  -2   2  -8    1.20    0.80
   2  -2  -8    0.20    0.70
   2   2   8    0.60    0.50
  -2   2  -8    0.70    0.60
   2   2   8   -0.30    0.90
   2  -2  -8    1.10    0.80
  -2  -2   8   -0.60    1.00
  -2  -2   8    1.30    0.80
   2  -2  -8    0.40    0.80
  -2  -2  -9  111.39    3.60
  -2   2   9  103.69    3.20
   2   2  -9  102.19    3.40
   2  -2   9  100.49    3.60
  -2   2   9  108.69    3.80
   2   2  -9  116.79    3.40
  -2   2   9  100.69    3.20
  -2  -2  -9  108.49    2.60
   2   2  -9  106.79    3.30
   2  -2   9  110.79    2.90
  -2   2  -9  104.49    2.90
   2  -2  -9  101.99    3.20
   2  -2  -9  103.69    3.20
   2   2   9  101.19    3.70
  -2  -2   9  106.49    3.70
   2  -2  -9  105.99    3.10
  -2   2  -9  106.39    3.60
  -2  -2   9  107.69    3.70
   2   2   9  111.09    2.70
   2   2 -10   38.10    2.30
   2   2 -10   34.10    2.30
   2  -2  10   39.70    2.00
  -2  -2 -10   43.10    2.70
   2  -2  10   36.70    2.70
  -2  -2 -10   40.30    1.70
  -2   2  10   40.30    2.80
   2  -2 -10   38.50    2.20
   2   2  10   39.60    1.80
  -2  -2  10   39.10    2.70
  -2   2 -10   37.80    1.90
  -2   2 -10   37.60    2.50
   2  -2 -10   40.20    2.30
   2   2  10   34.70    2.80
   2  -2  11    5.20    1.50
  -2  -2 -11    6.80    1.40
   2  -2  11    5.40    1.10
  -2   2  11    4.50    1.60
   2   2 -11    5.80    1.20
   2   2 -11    4.70    1.20
  -2  -2 -11    4.40    0.90
   2  -2 -11    6.10    1.20
   2   2  11    5.60    1.50
  -2  -2  11    4.20    1.60
   2  -2 -11    5.20    1.10
   2   2  11    4.30    1.00
  -2   2 -11    3.90    1.20
  -2   2 -11    7.00    1.80
  -2   2  12  171.78    5.80
   2   2 -12  178.18    5.00
   2  -2  12  183.08    5.70
  -2  -2 -12  185.38    5.40
  -2  -2 -12  175.18    4.30
   2   2 -12  178.38    5.10
   2  -2  12  173.88    4.70
   2  -2 -12  180.78    5.10
   2   2  12  177.48    5.60
   2   2  12  169.18    4.40
   2  -2 -12  175.18    4.80
  -2   2 -12  182.88    5.50
  -2  -2  12  172.18    5.50
  -2  -2 -13  107.39    4.40
   2   2 -13  110.79    3.90
  -2   2  13  103.59    4.60
   2   2 -13  112.39    4.20
  -2  -2 -13  104.19    3.20
   2  -2  13  108.99    4.60
  -2  -2  13   99.79    4.70
  -2   2 -13  103.99    3.40
  -2   2 -13  105.39    4.40
   2   2  13   98.19    4.50
   2  -2 -13  104.59    3.80
   2  -2 -13  103.89    4.00
   2   2 -14   14.40    2.80
  -2  -2 -14   10.10    2.20
   2  -2  14   13.80    3.20
  -2   2  14   14.90    3.20
  -2  -2 -14   15.40    3.30
   2   2 -14   14.80    3.00
  -2   2 -14   15.20    2.40
  -2   2 -14   11.90    2.90
   2  -2 -14   12.90    2.70
  -2  -2  14   14.20    3.60
   2   2  14   12.40    3.70
   2  -2 -14    9.80    1.80
  -2  -2 -15    2.50    1.90
   2   2 -15    5.10    1.80
   2  -2  15    0.30    2.10
   2   2 -15    4.30    1.70
  -2   2  15    6.80    2.20
  -2  -2  15   15.80    3.90
   2  -2 -15    2.30    1.70
   2   2  15    5.80    2.20
   2  -2 -15    3.50    1.80
  -2   2 -15    5.70    3.30
  -2   2 -15    4.80    1.50
   2  -2  16   36.90    4.10
  -2  -2 -16   36.00    4.20
   2   2 -16   36.10    4.00
  -2   2  16   40.50    4.50
   2   2 -16   36.30    3.70
   2   2  16   38.40    4.40
  -2   2 -16   32.00    4.20
   2  -2 -16   31.50    4.00
   2  -2 -16   29.70    3.50
  -2  -2  16   39.70    4.60
   2  -2  17   16.30    4.20
   2   2 -17    8.90    2.30
  -2  -2 -17    8.50    2.40
   2   2 -17   11.30    2.40
  -2   2  17   16.10    4.20
  -2  -2  17   11.10    2.80
  -2   2 -17    8.50    2.40
   2  -2 -17   10.90    2.50
   2   2  17    9.30    2.70
   2  -2  18   19.10    5.30
   2   2 -18   23.10    5.10
  -2  -2 -18   13.80    2.80
  -2   2  18   32.90    5.40
   2   2  18   17.10    3.10
   2  -2 -18   14.10    2.90
  -2   2 -18   24.60    4.80
  -2  -2  18   23.30    5.50
  -2   2  19    4.20    3.20
   2   2 -19    2.40    3.00
   2  -2  19    7.40    3.20
  -2  -2 -19   -0.60    2.90
  -2  -2  19    4.90    3.20
  -2   2 -19    0.10    2.80
   2   2  19    3.40    3.00
  -3   2   0    0.10    0.30
  -3  -2   0    0.40    0.30
  -3   2   0    0.20    0.20
   3  -2   0   -0.10    0.20
   3   2   0    0.60    0.30
   3  -2   0    0.40    0.30
  -3   2   0    0.10    0.30
  -3  -2   0    0.20    0.30
   3  -2   0    0.60    0.40
  -3  -2   0    0.50    0.30
  -3   2   0    0.20    0.40
   3   2   0    0.50    0.30
   3   2   0    0.10    0.30
   3  -2   0    0.10    0.40
   3   2  -1  671.63   12.90
  -3  -2  -1  656.73   13.00
   3   2  -1  646.04   13.00
  -3   2   1  657.13   12.70
   3  -2   1  660.43   12.90
   3   2  -1  662.63   12.90
  -3  -2  -1  671.23   13.00
  -3   2   1  653.33   13.00
   3  -2   1  664.73   13.00
   3  -2   1  647.14   12.90
  -3   2   1  649.54   13.00
  -3  -2  -1  654.93   12.80
  -3   2  -1  646.54   12.90
   3  -2  -1  659.93   13.00
  -3  -2   1  654.13   13.00
   3   2   1  666.83   13.00
   3  -2  -1  667.13   12.70
  -3  -2   1  659.93   13.00
  -3   2  -1  655.53   13.00
   3   2   1  663.13   13.00
  -3  -2   1  675.83   13.00
  -3   2  -1  662.83   12.90
  -3   2  -1  665.23   12.90
   3   2   1  719.63   13.20
  -3  -2   1  658.73   12.90
  -3  -2  -2    2.10    0.50
  -3  -2  -2    2.10    0.50
   3   2  -2    3.70    0.80
   3  -2   2    3.10    0.50
  -3   2   2    4.20    0.40
   3   2  -2    3.60    0.60
  -3  -2  -2    3.80    0.40
  -3   2   2    2.00    0.60
   3  -2   2    2.50    0.50
   3  -2   2    3.90    0.80
  -3   2   2    3.00    0.70
   3   2  -2    4.70    0.80
  -3   2  -2    2.00    0.40
   3   2   2    3.70    0.80
  -3   2  -2    2.80    0.70
  -3   2  -2    3.30    0.50
   3  -2  -2    5.10    1.00
  -3   2  -2    3.90    0.80
  -3   2  -2    2.90    0.60
  -3  -2   2    5.10    0.90
  -3  -2   2    4.80    0.80
  -3  -2   2    3.00    0.60
   3   2   2    4.00    0.80
   3  -2  -2    2.20    0.40
  -3   2   3  510.75    9.70
   3  -2   3  490.85   10.20
   3  -2   3  510.75    9.90
   3  -2   3  499.75   10.20
   3  -2   3  498.05   10.10
  -3  -2  -3  508.55   10.20
   3   2  -3  499.85   10.10
   3   2  -3  506.85   10.10
   3   2  -3  502.95    9.90
  -3   2   3  499.85   10.30
  -3   2   3  501.65   10.10
  -3  -2  -3  495.05   10.20
  -3  -2   3  500.05   10.10
  -3   2  -3  516.55    9.90
  -3   2  -3  511.25    9.90
   3   2   3  503.25   10.20
   3  -2  -3  514.15   10.30
  -3  -2   3  498.65   10.10
  -3   2  -3  509.35   10.10
   3   2   3  502.85   10.20
  -3  -2   3  502.75    9.90
  -3   2  -3  507.85   10.20
  -3   2  -3  495.45   10.20
   3  -2  -3  506.45    9.70
   3  -2  -3  491.35   10.10
   3  -2   4  125.89    3.20
   3  -2   4  131.39    3.30
  -3  -2  -4  132.99    3.40
   3   2  -4  135.89    3.00
  -3  -2  -4  127.49    3.30
   3  -2   4  132.89    3.30
  -3   2   4  129.39    3.10
  -3   2   4  134.19    2.80
   3   2  -4  136.79    3.30
   3   2  -4  132.69    3.20
   3  -2  -4  131.39    3.20
  -3   2  -4  130.69    3.20
  -3   2  -4  133.69    2.90
   3  -2  -4  134.99    3.40
   3   2   4  133.39    3.40
  -3   2  -4  130.89    3.30
   3  -2  -4  145.19    3.30
   3   2   4  126.29    3.20
  -3   2  -4  129.39    3.30
  -3  -2   4  133.69    3.00
  -3  -2   4  134.49    3.20
  -3  -2   4  127.39    3.30
  -3   2   5 2126.09   40.00
  -3  -2  -5 2046.30   40.50
   3  -2   5 2089.59   40.50
   3   2  -5 2119.99   40.40
   3   2  -5 2086.69   40.30
   3  -2   5 2053.99   40.50
   3  -2   5 2078.29   39.90
  -3  -2  -5 2099.09   40.50
  -3   2   5 2050.99   40.30
  -3   2   5 2070.79   40.60
   3   2  -5 2114.69   40.10
  -3   2  -5 2091.49   40.50
  -3   2  -5 2070.49   40.40
  -3   2  -5 2065.29   39.90
  -3  -2   5 2067.19   40.30
  -3  -2   5 2131.99   40.20
   3  -2  -5 2045.60   40.30
   3  -2  -5 2084.59   40.00
   3   2   5 2066.09   40.40
  -3   2  -5 2090.09   40.50
   3   2   5 2109.99   40.60
   3  -2  -5 2122.39   40.60
  -3  -2   5 2123.29   40.50
   3   2  -6   85.69    2.60
   3  -2   6   86.29    2.70
   3  -2   6   87.49    2.10
   3   2  -6   84.19    2.40
   3   2  -6   82.79    2.50
  -3   2   6   86.79    2.30
  -3  -2  -6   82.19    2.70
  -3   2   6   87.19    2.90
  -3  -2  -6   82.59    2.80
  -3   2   6   84.59    2.50
   3   2  -6   86.79    2.40
  -3   2  -6   83.29    2.10
   3  -2  -6   85.89    2.30
  -3   2  -6   84.89    2.60
   3  -2  -6   84.39    2.50
   3  -2  -6   82.79    2.80
  -3  -2   6   87.29    2.80
  -3   2  -6   82.19    2.70
  -3  -2   6   82.79    2.40
   3  -2  -6   82.99    2.30
  -3  -2   6   84.89    2.50
   3   2   6   83.29    2.50
  -3  -2  -7  238.58    5.70
  -3   2   7  241.58    5.40
   3   2  -7  237.88    5.30
   3   2  -7  225.98    5.60
  -3   2   7  240.28    5.20
   3  -2   7  239.78    5.70
   3  -2   7  238.58    5.00
   3   2  -7  238.78    5.40
   3   2  -7  239.48    5.50
   3  -2  -7  237.08    5.20
  -3  -2   7  233.88    5.30
  -3   2  -7  244.78    5.70
  -3  -2   7  236.88    5.70
  -3  -2   7  229.88    5.40
   3   2   7  231.68    5.80
  -3   2  -7  227.38    5.60
  -3   2  -7  245.28    5.00
   3  -2  -7  241.48    5.20
   3   2  -8    2.30    0.80
  -3   2   8    2.30    1.30
  -3  -2  -8    0.90    0.90
  -3   2   8    1.50    0.70
  -3   2   8    0.70    0.90
   3  -2   8    1.60    0.60
   3  -2   8    0.80    1.00
   3   2  -8    0.50    0.80
   3   2  -8    1.10    0.80
   3  -2  -8    0.30    0.70
   3   2   8    1.00    0.40
  -3   2  -8    2.40    0.60
  -3  -2   8    1.40    0.80
  -3  -2   8    0.70    1.00
  -3  -2   8    0.60    1.00
   3  -2  -8    0.30    0.70
  -3   2  -8    1.60    0.90
   3   2   8    1.10    1.00
   3  -2  -8    0.70    0.80
   3  -2   9   19.20    1.50
   3  -2   9   15.80    2.00
   3   2  -9   16.00    1.90
   3   2  -9   19.50    1.70
   3   2  -9   17.30    1.90
  -3  -2  -9   15.50    2.00
  -3  -2  -9   19.70    1.00
  -3   2   9   17.40    1.70
  -3   2   9   18.50    2.50
   3  -2  -9   24.50    1.80
  -3  -2   9   17.90    2.20
  -3   2  -9   16.90    2.10
   3   2   9   14.40    2.20
   3  -2  -9   18.40    1.90
  -3   2  -9   18.50    1.40
   3  -2  -9   18.60    1.80
   3   2   9   15.80    1.10
   3  -2  10   67.89    3.10
   3   2 -10   68.59    2.70
  -3   2  10   66.79    2.70
   3  -2  10   71.09    2.40
  -3  -2 -10   67.99    1.90
  -3   2  10   68.79    3.40
  -3  -2 -10   67.59    3.10
   3   2 -10   72.19    2.90
   3  -2 -10   63.39    2.80
   3   2  10   65.49    3.30
  -3   2 -10   67.89    2.30
   3  -2 -10   69.19    2.80
   3  -2 -10   69.79    2.70
  -3   2 -10   70.09    3.20
   3   2  10   70.59    2.00
  -3  -2  10   66.79    3.30
   3   2 -11   39.50    2.60
  -3   2  11   37.70    3.20
   3  -2  11   41.30    2.90
  -3  -2 -11   35.80    1.60
  -3  -2 -11   40.60    2.90
   3  -2  11   40.90    2.20
   3   2 -11   41.20    2.60
   3  -2 -11   34.60    2.40
   3   2  11   40.10    3.20
   3  -2 -11   36.90    2.50
  -3  -2  11   36.90    3.20
  -3   2 -11   38.50    2.00
  -3   2 -11   43.80    2.90
   3   2  11   36.50    1.80
   3  -2  12    3.50    1.20
  -3   2  12    2.40    1.80
   3   2 -12    2.30    1.30
   3  -2  12    4.10    1.70
  -3  -2 -12    4.10    1.40
  -3  -2 -12    2.20    0.80
   3   2 -12    2.70    1.20
  -3  -2  12    3.50    1.80
   3  -2 -12    1.80    1.20
   3  -2 -12    1.80    1.20
  -3   2 -12    2.10    1.00
  -3   2 -12    3.40    1.50
   3   2  12    3.30    0.90
   3   2  12    2.70    1.60
  -3  -2 -13  133.09    4.90
  -3  -2 -13  121.29    3.30
   3  -2  13  127.89    5.00
  -3   2  13  132.09    5.20
   3   2 -13  135.09    4.60
   3   2 -13  135.39    4.50
   3  -2 -13  125.89    4.40
  -3   2 -13  126.79    3.70
   3   2  13  124.49    5.00
   3  -2 -13  131.49    4.40
  -3  -2  13  135.19    5.10
  -3   2 -13  137.09    5.00
   3  -2  14    3.50    2.00
   3   2 -14    7.00    1.70
   3   2 -14    4.40    1.60
  -3  -2 -14    6.70    1.80
   3  -2 -14    3.60    1.50
  -3  -2  14    6.60    2.10
   3   2  14    3.40    2.60
   3  -2 -14    3.70    1.60
  -3   2 -14    1.70    1.70
  -3   2  15    2.70    2.10
   3   2 -15    1.80    1.70
  -3  -2 -15   -0.40    2.10
   3   2 -15    0.40    1.70
   3  -2  15    0.70    2.00
  -3   2 -15    0.40    1.80
   3  -2 -15   -0.90    1.60
   3  -2 -15   -1.70    1.60
   3   2  15   -0.40    2.00
  -3  -2  15   -0.30    2.10
  -3   2  16   25.10    4.30
   3   2 -16   20.00    3.80
  -3  -2 -16   25.90    4.10
   3   2 -16   18.20    4.00
   3  -2  16   25.10    4.20
   3  -2 -16   13.50    2.30
  -3   2 -16   18.30    3.80
   3   2  16   22.20    4.00
   3  -2 -16   14.40    2.20
  -3  -2  16   19.40    4.40
   3   2 -17   34.70    4.60
  -3   2  17   36.40    4.60
  -3  -2 -17   35.10    4.60
   3  -2  17   40.90    5.00
   3   2 -17   35.20    5.70
  -3   2 -17   34.50    4.30
   3   2  17   37.50    4.70
  -3  -2  17   34.10    5.20
   3  -2 -17   31.00    4.00
   3  -2 -17   28.40    4.40
   3   2 -18    8.10    2.70
  -3  -2 -18    8.30    2.70
  -3   2  18   12.90    3.10
   3  -2  18   11.10    3.30
  -3   2 -18   10.80    2.70
   3   2  18   13.00    3.10
  -3  -2  18   13.60    3.20
  -3  -2 -19    0.00    3.00
   3  -2  19   -1.90    3.00
  -3   2  19   10.10    3.20
  -3  -2  19    4.80    3.20
   3   2  19    7.40    3.10
  -3   2 -19   -0.50    2.60
  -4  -2   0  407.96    8.40
   4  -2   0  414.36    8.40
   4   2   0  421.66    8.30
  -4   2   0  419.66    8.40
  -4   2   0  413.26    8.40
  -4   2   0  400.36    8.20
  -4   2   0  415.96    8.30
   4  -2   0  404.36    8.30
   4   2   0  398.46    8.20
  -4  -2   0  417.06    8.30
  -4   2   0  419.86    8.20
   4  -2   0  411.06    8.40
   4  -2   0  413.96    8.20
  -4  -2   0  418.06    8.30
  -4  -2   0  416.46    8.40
   4   2   0  419.36    8.40
   4   2  -1  396.16    8.10
  -4   2   1  405.36    7.80
  -4   2   1  395.16    8.20
  -4   2   1  394.66    8.10
  -4  -2  -1  393.36    8.00
  -4  -2  -1  409.56    8.10
  -4  -2  -1  397.66    8.20
   4  -2   1  410.06    8.00
  -4   2   1  394.46    7.80
  -4   2   1  406.96    8.20
   4  -2   1  408.26    8.20
   4   2  -1  403.06    8.10
   4   2  -1  407.36    8.20
   4  -2   1  411.76    8.10
   4   2  -1  405.96    8.00
   4  -2  -1  402.06    8.20
  -4   2  -1  408.06    8.00
   4  -2  -1  398.66    8.20
  -4  -2   1  391.46    8.10
  -4  -2   1  398.76    8.00
  -4  -2   1  398.36    8.20
  -4   2  -1  410.16    8.10
  -4   2  -1  398.46    8.20
   4   2   1  400.66    8.10
   4   2   1  395.36    8.00
  -4  -2   1  404.66    8.10
  -4   2  -1  397.96    8.10
   4  -2  -1  406.86    7.80
   4   2   1  400.76    8.20
   4  -2   2   23.40    1.20
   4  -2   2   22.80    1.10
   4   2  -2   23.20    1.20
   4  -2   2   24.80    0.90
  -4  -2  -2   23.80    1.20
   4   2  -2   24.10    0.90
   4  -2   2   23.00    1.10
  -4   2   2   22.80    1.20
   4   2  -2   22.80    1.10
  -4   2   2   25.80    1.40
  -4  -2  -2   25.10    1.20
  -4  -2  -2   25.40    0.80
   4   2   2   23.30    1.10
  -4  -2   2   25.20    1.30
   4   2   2   24.50    1.20
   4   2   2   25.60    1.00
  -4  -2   2   24.70    1.10
  -4   2  -2   20.80    1.10
  -4  -2   2   22.70    0.90
  -4   2  -2   25.50    1.20
  -4  -2   2   24.50    1.20
  -4   2  -2   24.10    0.90
  -4   2  -2   24.00    1.10
   4  -2  -2   24.10    1.30
   4  -2   3  651.53   13.30
  -4  -2  -3  651.83   13.40
  -4   2   3  652.63   13.20
   4   2  -3  659.23   13.00
   4  -2   3  663.43   13.30
   4   2  -3  664.13   13.30
   4   2  -3  660.03   13.30
   4  -2   3  679.33   13.00
  -4   2   3  650.73   13.40
   4  -2   3  666.13   13.30
  -4  -2  -3  676.63   12.80
  -4  -2  -3  667.03   13.30
  -4  -2   3  646.04   13.30
   4  -2  -3  661.43   13.30
   4   2   3  671.23   12.80
  -4   2  -3  666.03   13.30
  -4   2  -3  681.43   13.30
   4  -2  -3  660.33   13.40
   4   2   3  672.53   13.30
  -4  -2   3  684.13   13.30
  -4   2  -3  664.43   13.30
   4   2   3  660.93   13.40
  -4  -2   3  661.43   13.00
  -4   2  -3  668.93   13.00
  -4   2  -3  680.13   13.00
  -4  -2  -4   97.69    2.80
  -4   2   4   96.79    2.60
   4   2  -4   98.69    2.30
  -4  -2  -4  100.29    2.80
   4   2  -4   97.99    2.70
   4  -2   4   94.39    2.70
  -4   2   4   98.09    2.10
   4   2  -4   99.49    2.70
  -4   2   4   93.29    2.90
  -4  -2   4   94.29    2.60
  -4   2  -4   94.99    2.60
  -4   2  -4   99.89    2.30
  -4   2  -4   97.29    2.70
  -4   2  -4   97.19    2.20
  -4  -2   4   93.99    2.80
   4  -2  -4   99.79    2.90
   4  -2  -4   95.69    2.60
  -4  -2   4   97.39    2.30
   4   2   4   97.19    2.80
   4   2   4   95.79    2.70
  -4   2  -4   97.29    2.70
   4  -2  -4   99.99    2.10
   4  -2   5  177.88    4.30
   4   2  -5  180.28    3.90
   4   2  -5  176.28    4.30
  -4  -2  -5  171.48    4.30
   4  -2   5  179.08    3.70
  -4   2   5  179.48    3.70
  -4   2   5  177.88    4.10
   4   2  -5  175.88    4.20
  -4  -2   5  173.78    4.30
   4  -2  -5  174.38    3.70
   4  -2  -5  172.88    3.70
  -4   2  -5  172.58    4.20
  -4   2  -5  179.98    3.70
  -4  -2   5  173.68    4.10
  -4   2  -5  180.58    3.70
  -4   2  -5  171.58    4.30
   4  -2  -5  170.28    4.10
   4   2   5  168.28    4.20
  -4  -2   5  177.68    3.90
  -4   2   6   32.50    1.30
   4  -2   6   32.00    1.90
  -4   2   6   33.80    1.60
   4  -2   6   28.80    1.60
  -4   2   6   34.20    2.10
  -4  -2  -6   33.80    1.90
   4  -2   6   33.30    1.20
   4   2  -6   32.80    1.80
   4   2  -6   34.20    1.70
  -4  -2  -6   30.00    1.80
   4   2  -6   33.30    1.50
   4   2  -6   33.60    1.50
   4  -2  -6   30.00    1.90
   4  -2  -6   30.90    1.30
   4   2   6   29.60    1.60
  -4  -2   6   35.00    1.60
  -4   2  -6   33.80    1.70
  -4   2  -6   34.00    1.20
  -4   2  -6   29.30    1.70
  -4  -2   6   34.50    1.40
   4  -2  -6   32.60    1.30
   4   2   6   30.50    1.90
  -4   2  -6   33.80    1.20
  -4   2  -6   32.80    1.80
  -4  -2  -7  848.12   17.40
   4   2  -7  861.91   16.90
  -4   2   7  814.12   17.20
   4   2  -7  840.22   17.50
   4  -2   7  851.31   17.40
   4   2  -7  874.71   17.30
  -4   2   7  838.92   17.60
   4   2  -7  846.82   17.00
  -4   2   7  855.31   16.80
   4  -2   7  864.91   16.60
   4   2   7  853.31   17.50
   4  -2  -7  855.01   16.80
  -4  -2   7  856.51   17.50
   4  -2  -7  854.31   16.80
   4  -2  -7  856.31   17.20
  -4  -2   7  901.81   17.70
  -4  -2   7  855.71   17.00
  -4   2  -7  865.71   16.60
  -4   2  -7  856.41   17.50
   4   2  -8   38.20    2.00
   4  -2   8   34.20    2.30
   4   2  -8   37.90    1.90
  -4   2   8   35.20    2.50
  -4   2   8   31.90    1.70
   4   2  -8   35.70    1.80
   4  -2   8   32.30    1.40
  -4  -2  -8   32.10    2.20
   4  -2  -8   33.20    1.70
  -4  -2   8   31.60    2.30
  -4   2  -8   35.70    2.20
  -4  -2   8   36.80    1.90
   4   2   8   33.70    2.30
   4  -2  -8   34.60    2.00
   4  -2  -8   32.30    1.70
  -4   2  -8   35.00    1.40
   4  -2   9   59.69    2.90
  -4   2   9   63.69    3.20
   4   2  -9   63.09    2.60
   4  -2   9   62.79    2.00
  -4   2   9   60.39    2.40
  -4  -2  -9   66.79    3.00
   4   2  -9   62.29    2.70
  -4  -2   9   62.29    3.10
  -4   2  -9   60.19    1.90
   4  -2  -9   62.89    2.60
  -4   2  -9   64.49    2.90
   4  -2  -9   61.99    2.30
   4   2   9   61.79    3.00
   4  -2  -9   61.99    2.40
   4  -2  10  392.46    9.10
   4   2 -10  397.76    8.80
   4  -2  10  376.76    7.90
  -4   2  10  392.76    9.30
  -4  -2 -10  390.86    9.00
   4   2 -10  389.76    8.50
   4   2 -10  362.86    8.60
   4  -2 -10  377.06    8.40
  -4   2 -10  391.16    8.00
   4  -2 -10  392.66    8.70
  -4   2 -10  394.46    9.10
   4   2  10  391.06    9.30
  -4  -2  10  384.66    9.10
   4  -2  11  356.56    7.70
   4  -2  11  376.36    9.10
   4   2 -11  367.56    8.40
  -4   2  11  360.06    9.10
  -4  -2 -11  370.66    8.90
   4   2 -11  380.16    8.60
   4  -2 -11  377.76    8.90
  -4  -2  11  367.76    9.00
  -4   2 -11  362.96    7.70
  -4   2 -11  371.06    8.90
   4  -2 -11  377.16    8.50
   4   2  11  367.56    9.10
   4  -2 -11  363.46    8.20
  -4   2  12  142.39    5.30
  -4  -2 -12  143.19    5.00
   4  -2  12  145.19    5.00
   4   2 -12  137.89    4.30
   4   2 -12  145.09    4.60
   4  -2  12  136.89    3.80
  -4  -2  12  137.59    5.10
  -4   2 -12  142.39    5.00
   4  -2 -12  138.29    4.20
   4   2  12  141.39    5.10
   4  -2 -12  139.79    4.50
  -4   2 -12  136.69    3.60
   4   2 -13  211.48    5.90
  -4  -2 -13  222.28    6.60
  -4   2  13  215.58    6.80
   4   2 -13  218.18    6.00
   4  -2  13  214.38    6.60
  -4  -2  13  214.18    6.70
  -4   2 -13  211.98    6.40
  -4   2 -13  201.68    5.00
   4  -2 -13  207.98    5.90
   4  -2 -13  205.08    5.70
   4   2  13  209.78    6.70
   4   2 -14    5.70    1.70
  -4  -2 -14    7.00    1.90
  -4   2  14    8.30    2.30
   4  -2  14    4.90    2.00
   4   2 -14    4.40    1.60
  -4  -2  14    7.40    2.20
   4  -2 -14    4.80    1.70
   4  -2 -14    3.90    1.50
  -4   2 -14    4.00    1.80
   4   2  14    4.00    2.10
  -4  -2 -15    8.10    2.00
  -4   2  15   19.00    3.90
   4  -2  15    6.60    2.20
   4   2 -15    5.10    1.90
   4   2 -15    8.40    1.90
   4  -2 -15    8.30    1.80
  -4   2 -15    7.70    2.00
   4  -2 -15    8.20    1.90
  -4  -2  15    9.20    2.50
   4   2  15    8.40    2.30
  -4   2  16   20.40    4.60
  -4  -2 -16    7.80    2.20
   4   2 -16   12.30    2.30
   4  -2  16    9.30    2.60
   4   2 -16   11.00    2.20
   4   2  16   20.30    4.00
   4  -2 -16   14.60    3.70
  -4  -2  16   11.00    2.70
  -4   2 -16    9.90    2.20
   4  -2 -16    8.90    2.10
  -4  -2 -17   -1.40    2.20
  -4   2  17   -0.50    2.50
   4   2 -17   -1.00    2.50
   4   2 -17   -0.50    2.20
   4  -2  17   -0.10    2.50
  -4  -2  17    0.00    2.60
  -4   2 -17    0.50    2.20
   4  -2 -17   -2.20    2.10
   4   2  17    4.50    2.70
   4  -2  18   -1.90    2.90
   4   2 -18    0.20    2.80
  -4   2  18    1.00    2.70
  -4  -2 -18   -1.20    2.60
  -4   2 -18   -0.70    2.30
   4   2  18    1.60    2.70
  -4  -2  18   -0.60    3.10
  -4  -2 -19   -0.40    3.00
   4  -2  19    6.20    3.40
  -4   2  19    4.50    3.10
  -4  -2  19    5.40    3.20
  -4   2 -19    4.90    2.90
   4   2  19    2.40    3.20
  -5   2   0    0.00    0.60
  -5   2   0   -0.10    0.40
  -5   2   0   -0.60    0.50
  -5  -2   0    0.60    0.40
  -5   2   0    0.10    0.40
  -5  -2   0    0.00    0.40
  -5   2   0   -0.40    0.30
   5  -2   0    0.70    0.40
   5   2   0   -0.80    0.50
  -5  -2   0   -0.40    0.50
   5   2   0    1.00    0.40
   5   2   0    0.60    0.40
  -5  -2   0   -1.20    0.50
   5  -2   0   -0.20    0.50
  -5  -2  -1 1106.99   21.40
   5   2  -1 1127.69   21.20
   5  -2   1 1110.79   21.30
  -5   2   1 1093.99   21.20
  -5   2   1 1102.49   21.50
  -5  -2  -1 1092.59   21.20
  -5  -2  -1 1105.59   21.50
   5  -2   1 1105.49   21.50
  -5   2   1 1115.99   21.50
  -5   2   1 1108.29   21.10
   5   2  -1 1096.09   21.40
  -5   2   1 1072.89   21.40
   5   2  -1 1100.19   21.50
   5   2  -1 1087.89   21.50
   5  -2   1 1095.29   21.30
   5   2   1 1093.59   21.40
   5   2   1 1085.49   21.50
  -5   2  -1 1082.09   21.50
   5  -2  -1 1072.39   21.40
  -5   2  -1 1094.59   21.50
  -5  -2   1 1096.69   21.50
  -5  -2   1 1102.09   21.50
   5   2   1 1098.39   21.20
  -5   2  -1 1083.19   21.30
  -5   2  -1 1124.49   21.30
  -5  -2   1 1094.79   21.20
  -5  -2   1 1079.79   21.40
   5  -2  -1 1097.59   21.50
  -5   2  -1 1085.49   21.30
   5  -2   2 1004.60   20.00
  -5   2   2  989.70   20.10
   5   2  -2 1032.10   20.10
   5   2  -2 1026.00   19.80
  -5  -2  -2 1046.10   19.80
   5  -2   2 1024.40   20.20
  -5   2   2 1040.80   20.20
   5  -2   2 1026.60   19.90
  -5  -2  -2 1007.50   20.20
   5   2  -2 1006.80   20.10
  -5  -2  -2 1016.20   20.10
  -5   2  -2 1048.20   20.10
   5   2   2 1045.50   19.80
  -5  -2   2 1021.80   19.80
  -5   2  -2 1025.10   20.20
  -5   2  -2 1049.49   19.90
   5   2   2 1035.60   20.10
  -5  -2   2 1003.50   20.10
   5  -2  -2 1017.30   20.20
  -5   2  -2 1023.30   20.10
   5  -2  -2  999.70   20.10
  -5  -2   2 1026.90   20.10
   5   2   2 1028.40   20.20
  -5  -2   2 1028.70   20.10
  -5   2   3 3512.05   66.59
  -5  -2  -3 3446.96   66.59
   5   2  -3 3463.25   66.39
   5   2  -3 3540.25   66.49
  -5   2   3 3516.55   66.49
  -5  -2  -3 3543.45   66.49
   5  -2   3 3401.46   66.39
   5  -2   3 3507.35   66.49
   5   2  -3 3456.65   66.49
  -5  -2  -3 3401.86   66.29
   5  -2   3 3396.56   66.49
  -5   2  -3 3476.65   66.39
  -5  -2   3 3346.97   66.39
   5   2   3 3448.16   66.59
  -5  -2   3 3389.66   66.49
  -5  -2   3 3458.15   66.49
  -5   2  -3 3518.35   66.49
  -5   2  -3 3442.36   66.49
   5  -2  -3 3427.46   66.49
   5  -2  -3 3518.05   66.59
  -5   2  -3 3480.75   66.69
  -5   2  -3 3503.25   66.49
   5   2   3 3431.06   66.49
   5   2   3 3465.45   66.69
   5  -2   4   32.60    1.10
  -5   2   4   31.50    1.50
   5   2  -4   30.40    1.60
   5   2  -4   30.60    1.20
   5   2  -4   32.30    1.50
  -5   2   4   33.10    1.90
  -5  -2  -4   30.40    1.60
   5  -2   4   28.90    1.30
   5  -2   4   29.30    1.60
  -5  -2   4   32.70    1.50
   5   2   4   31.20    1.40
  -5   2  -4   32.30    1.10
  -5  -2   4   29.90    1.70
   5  -2  -4   32.40    1.80
  -5   2  -4   32.10    1.50
  -5   2  -4   29.20    1.50
  -5  -2   4   31.10    1.10
   5   2   4   30.50    1.60
  -5   2  -4   31.80    1.10
  -5   2  -4   32.00    1.50
   5  -2  -4   30.80    1.50
  -5   2   5   16.00    1.20
   5   2  -5   14.70    1.40
  -5  -2  -5   15.70    1.50
  -5  -2  -5   17.30    1.50
  -5   2   5   18.20    1.80
   5   2  -5   16.50    1.10
   5  -2   5   17.80    1.20
   5   2  -5   17.20    1.40
  -5  -2   5   15.10    1.50
  -5   2  -5   16.80    0.90
  -5   2  -5   15.40    1.50
  -5   2  -5   17.70    1.30
   5  -2  -5   14.60    1.60
  -5  -2   5   16.10    1.00
   5   2   5   15.20    1.30
  -5   2  -5   16.50    0.90
  -5  -2   5   17.70    1.30
   5   2   5   14.80    1.50
  -5   2  -5   17.20    1.30
   5  -2  -5   16.10    0.70
  -5   2   6 1243.08   25.50
   5  -2   6 1286.87   25.70
   5   2  -6 1316.07   25.60
   5   2  -6 1259.77   25.60
  -5   2   6 1297.57   25.80
   5   2  -6 1283.57   25.10
  -5  -2  -6 1315.27   25.70
  -5   2  -6 1215.98   25.60
  -5  -2   6 1322.67   25.10
   5  -2  -6 1299.67   24.90
   5  -2  -6 1317.57   24.90
   5  -2  -6 1283.17   25.50
  -5  -2   6 1327.17   25.70
  -5   2  -6 1309.87   25.70
   5   2   6 1290.07   25.80
  -5   2  -6 1316.07   24.90
  -5   2  -6 1309.37   24.90
  -5   2   7  445.76   10.00
  -5  -2  -7  448.16    9.90
   5   2  -7  442.76    9.20
   5   2  -7  470.35    9.70
   5  -2   7  444.46    9.80
   5   2  -7  443.36    9.20
   5  -2  -7  456.55    9.00
  -5  -2   7  447.46    9.90
  -5   2  -7  461.35    8.90
   5  -2  -7  440.66    9.60
  -5   2  -7  447.76    9.90
  -5  -2   7  452.65    9.20
   5  -2  -7  444.36    9.00
  -5   2  -7  453.05    8.90
   5   2   7  442.96    9.90
   5  -2   8  261.47    5.40
  -5  -2  -8  252.47    6.40
  -5   2   8  259.47    6.60
   5   2  -8  265.17    6.20
   5   2  -8  264.17    5.80
   5  -2   8  265.87    6.50
   5   2  -8  251.27    5.80
   5  -2  -8  256.77    5.60
  -5   2  -8  263.87    5.40
   5  -2  -8  252.87    5.60
  -5  -2   8  257.47    6.40
   5   2   8  257.67    6.50
  -5   2  -8  259.97    5.30
  -5   2  -8  263.67    6.40
  -5  -2   8  263.57    5.80
   5  -2  -8  257.17    6.20
   5   2  -9    0.60    1.00
   5  -2   9    0.70    0.60
   5  -2   9   -1.30    1.10
  -5  -2  -9    1.10    1.10
   5   2  -9   -0.40    0.90
  -5   2   9   -1.10    1.40
   5   2  -9    0.60    0.80
  -5   2  -9    0.20    1.00
  -5   2  -9   -0.20    0.60
   5   2   9   -0.10    1.20
  -5  -2   9   -0.50    1.30
   5  -2  -9    0.80    1.00
  -5  -2   9    0.00    0.80
   5  -2  -9    1.00    0.80
  -5   2  -9    0.20    0.60
   5  -2  -9    1.20    0.80
   5   2 -10    9.50    1.70
   5  -2  10    5.60    1.40
   5  -2  10    7.20    1.40
   5   2 -10    9.90    2.20
  -5  -2 -10    5.60    1.30
   5   2 -10    6.30    1.30
  -5   2  10    4.30    1.60
  -5   2 -10    5.50    1.30
  -5  -2  10    4.60    1.50
   5  -2 -10    8.90    2.10
   5  -2 -10    5.30    1.10
  -5   2 -10    6.10    1.20
   5   2  10    4.80    1.50
  -5   2 -10    8.20    1.20
   5  -2 -10    4.70    1.00
   5   2 -11    0.40    1.10
  -5   2  11    1.90    1.70
   5   2 -11    1.40    1.30
   5  -2  11    2.10    0.90
   5  -2  11    3.20    1.60
  -5  -2 -11    7.80    1.60
   5  -2 -11    0.80    1.30
  -5   2 -11    2.50    0.80
   5   2  11   -1.00    1.50
  -5   2 -11    2.40    1.40
   5  -2 -11    1.10    1.00
  -5  -2  11    1.60    1.60
   5  -2 -11    1.40    1.30
  -5   2 -11    2.30    0.80
   5   2 -12   97.39    3.90
   5   2 -12   91.79    3.50
  -5   2  12   91.69    4.50
   5  -2  12  100.19    4.30
  -5  -2 -12   89.89    4.10
   5   2  12   88.69    4.20
   5  -2 -12   94.59    3.80
  -5   2 -12   89.49    2.60
  -5  -2  12   91.49    4.40
  -5   2 -12   87.39    2.60
  -5   2 -12   91.69    4.10
   5  -2 -12   86.69    3.30
  -5   2  13   55.49    4.50
  -5  -2 -13   58.09    3.90
   5   2 -13   61.29    3.60
   5  -2  13   62.49    4.10
   5   2 -13   59.29    3.20
  -5   2 -13   56.59    3.80
   5  -2 -13   55.89    3.00
   5  -2 -13   59.29    3.50
   5   2  13   53.39    3.90
  -5   2 -13   58.39    2.30
  -5  -2  13   56.79    4.30
   5   2 -14    0.10    1.40
  -5  -2 -14    0.50    2.00
   5   2 -14    1.20    1.70
  -5   2  14    0.40    2.00
   5  -2 -14   -1.30    1.40
  -5   2 -14    1.10    1.60
   5   2  14   -1.80    1.80
   5  -2 -14   -0.30    1.60
  -5  -2  14   -1.40    2.10
  -5  -2 -15   28.90    3.90
   5   2 -15   30.90    3.50
  -5   2  15   36.40    4.20
   5  -2  15   32.70    4.00
   5   2 -15   25.60    3.80
   5  -2 -15   35.60    3.70
   5   2  15   25.70    3.90
  -5   2 -15   18.60    3.40
   5  -2 -15   29.40    3.40
  -5  -2  15   29.60    4.50
   5   2 -16   22.30    4.60
   5  -2  16   24.40    4.10
   5   2 -16   20.70    3.80
  -5   2  16   26.90    4.50
  -5  -2 -16   18.70    3.90
  -5  -2  16   25.10    4.80
   5   2  16   14.50    2.80
  -5   2 -16   23.40    4.00
   5  -2 -16   18.10    4.10
  -5   2  17  106.19    6.00
   5  -2  17  102.49    6.20
   5   2 -17   92.29    5.60
  -5  -2 -17   81.29    5.40
  -5   2 -17  102.79    5.60
  -5  -2  17   93.89    6.20
   5   2  17  100.09    5.70
   5  -2 -17   77.89    6.30
  -5  -2 -18   -2.20    2.30
   5   2 -18   -0.90    2.80
   5  -2  18    2.10    2.80
  -5   2  18    2.50    3.00
  -5  -2  18    1.00    3.00
   5  -2 -18    2.60    3.40
   5   2  18    2.20    2.80
  -5   2 -18   -1.20    2.30
   5  -2  19    0.50    3.40
  -5  -2 -19   -3.50    2.80
  -5   2  19    2.80    3.50
   5   2  19    3.80    4.00
  -5   2 -19    0.40    2.70
  -5  -2  19    3.20    3.40
   6   2   0  123.69    2.90
  -6  -2   0  118.49    3.10
  -6   2   0  125.59    2.80
   6  -2   0  121.49    3.20
  -6   2   0  119.59    3.20
  -6   2   0  122.99    2.80
   6   2   0  117.29    2.90
  -6   2   0  120.39    2.90
  -6  -2   0  119.99    2.90
  -6  -2   0  120.39    2.90
  -6  -2   0  115.89    3.10
  -6   2   0  119.39    3.10
   6   2   0  120.49    3.10
   6  -2   0  118.89    3.00
  -6  -2  -1   29.20    1.40
   6   2  -1   32.10    1.20
   6  -2   1   27.70    1.50
  -6   2   1   31.10    1.30
   6   2  -1   30.20    1.40
  -6  -2  -1   30.00    1.20
   6   2  -1   32.10    1.50
   6  -2   1   31.30    1.30
  -6   2   1   33.90    1.00
  -6   2   1   30.60    1.70
   6  -2   1   27.50    1.20
  -6   2   1   26.90    1.10
  -6   2  -1   31.00    1.30
   6   2   1   28.90    1.30
  -6  -2   1   30.20    1.40
   6   2   1   31.40    1.50
  -6  -2   1   30.20    1.30
   6   2   1   32.60    1.30
  -6   2  -1   29.10    1.30
  -6   2  -1   29.00    1.30
   6  -2  -1   29.90    1.50
  -6  -2   1   30.30    1.20
  -6  -2   1   32.70    1.60
   6   2  -2  111.09    2.90
   6  -2   2  109.89    2.70
  -6  -2  -2  111.49    3.00
   6   2  -2  111.29    3.00
   6   2  -2  116.09    2.60
  -6   2   2  114.19    3.20
   6  -2   2  113.49    3.00
  -6   2   2  115.59    3.10
   6  -2   2  107.69    2.80
  -6   2   2  112.89    2.90
  -6  -2  -2  113.79    2.60
  -6  -2  -2  108.79    2.90
  -6   2  -2  109.39    2.90
   6   2   2  107.79    2.80
  -6   2  -2  111.59    2.70
   6   2   2  112.69    3.10
   6  -2  -2  108.39    3.00
   6   2   2  109.59    2.60
  -6  -2   2  112.99    3.00
  -6  -2   2  109.79    2.90
  -6   2  -2  111.19    2.90
  -6  -2   2  110.39    3.00
   6  -2  -2  109.19    3.00
  -6  -2   2  111.19    2.60
  -6   2  -2  111.29    2.90
   6   2  -3    9.40    1.40
   6  -2   3   12.50    0.90
   6   2  -3    9.20    1.10
  -6  -2  -3   12.60    1.20
   6  -2   3   11.80    1.00
  -6  -2  -3   11.50    0.80
   6   2  -3   10.80    0.90
   6  -2   3   12.00    1.20
  -6  -2  -3   13.50    1.20
  -6   2   3   10.50    1.20
   6   2   3   10.00    1.00
  -6   2  -3   10.90    0.90
  -6   2  -3   11.50    1.10
   6   2   3    9.70    1.30
  -6  -2   3    9.90    1.20
  -6   2  -3   10.90    1.10
   6   2   3   10.70    0.80
  -6  -2   3   10.80    1.20
  -6  -2   3   11.70    0.90
  -6  -2   3   10.40    1.30
   6  -2  -3   10.20    1.30
  -6   2  -3   11.40    1.10
  -6   2   4   41.10    2.10
   6  -2   4   40.30    1.60
   6   2  -4   42.30    1.80
   6   2  -4   44.20    1.40
  -6   2   4   42.20    1.80
   6  -2   4   43.80    1.40
  -6  -2  -4   41.50    1.20
  -6  -2  -4   40.90    2.00
  -6  -2  -4   41.70    1.80
   6   2  -4   42.20    1.90
  -6  -2   4   38.70    1.80
  -6  -2   4   45.30    2.30
   6  -2  -4   42.00    1.80
  -6  -2   4   41.50    1.30
   6   2   4   41.90    1.20
  -6   2  -4   45.00    1.40
  -6   2  -4   43.50    1.40
  -6   2  -4   44.40    1.80
  -6   2  -4   42.30    1.80
   6  -2  -4   41.50    2.00
   6   2   4   43.80    2.00
  -6   2   5  251.27    6.80
   6   2  -5  236.88    5.00
   6  -2   5  235.18    5.70
   6   2  -5  240.88    5.60
  -6   2   5  236.18    5.80
   6   2  -5  236.88    5.60
   6  -2   5  222.28    5.50
  -6  -2  -5  240.38    5.70
   6   2   5  235.38    5.70
  -6   2  -5  245.28    5.70
   6  -2  -5  236.78    5.60
  -6   2  -5  243.38    5.00
  -6   2  -5  236.48    5.60
  -6   2  -5  243.98    5.00
  -6  -2   5  239.08    5.00
  -6  -2   5  243.68    5.80
  -6   2  -5  227.78    5.60
  -6   2   6    2.40    1.10
   6  -2   6   -0.10    0.90
  -6  -2  -6    0.80    0.90
   6   2  -6    1.00    0.60
   6   2  -6    0.90    0.90
  -6   2  -6    1.50    0.50
   6  -2  -6   -0.30    0.80
  -6   2  -6    0.70    0.80
  -6  -2   6    1.40    1.00
  -6   2  -6    1.00    0.50
   6   2   6   -0.10    0.90
  -6  -2   6    1.10    0.60
   6   2  -7   21.10    1.90
  -6  -2  -7   16.20    2.00
  -6   2   7   22.00    2.30
   6   2  -7   21.80    1.40
   6   2  -7   23.60    1.50
   6  -2   7   22.60    2.00
  -6   2  -7   23.30    1.10
   6  -2  -7   14.70    1.90
  -6   2  -7   23.40    2.10
   6  -2  -7   16.70    1.20
  -6  -2   7   23.40    2.20
  -6   2  -7   24.30    1.10
  -6  -2   7   24.70    1.50
   6   2   7   22.10    2.10
   6   2  -8   32.60    2.20
  -6  -2  -8   34.00    2.40
   6  -2   8   36.40    2.40
   6   2  -8   34.60    1.80
   6   2  -8   33.70    1.80
  -6   2   8   34.00    2.70
  -6   2  -8   34.10    2.30
   6  -2  -8   34.80    2.20
  -6  -2   8   30.50    2.60
  -6   2  -8   34.90    1.30
   6  -2  -8   32.60    1.50
   6   2   8   32.90    2.50
  -6  -2   8   32.70    1.70
   6  -2  -8   34.00    1.50
  -6   2  -8   32.90    1.30
   6  -2   9   62.29    3.10
  -6   2   9   65.29    3.40
   6   2  -9   66.09    2.40
  -6  -2  -9   67.99    3.10
   6   2  -9   58.79    2.50
   6   2  -9   64.79    2.90
  -6  -2   9   64.39    3.40
   6  -2  -9   62.89    2.20
   6   2   9   66.49    3.20
  -6   2  -9   62.69    1.80
   6  -2  -9   62.29    2.80
  -6   2  -9   63.59    3.00
   6  -2  -9   61.79    2.20
  -6  -2 -10    1.50    1.30
   6   2 -10    0.60    1.20
   6   2 -10    0.70    1.10
   6  -2  10   -2.10    1.40
  -6   2  10   -1.10    1.50
   6  -2 -10   -0.60    1.00
   6  -2 -10    0.30    1.20
   6  -2 -10    0.90    0.90
  -6   2 -10    0.60    1.30
   6   2  10   -0.30    1.30
  -6  -2  10   -0.80    1.60
   6   2 -11  178.28    5.10
   6   2 -11  182.68    4.80
   6  -2  11  189.18    5.90
  -6   2  11  183.58    5.90
   6   2 -11  189.48    5.40
  -6  -2 -11  188.08    5.70
  -6   2 -11  186.68    5.70
   6   2  11  183.68    5.80
   6  -2 -11  184.38    5.40
   6  -2 -11  177.78    4.70
  -6  -2  11  182.78    5.80
   6  -2 -11  172.58    4.80
  -6   2  12   15.40    3.20
   6   2 -12   13.70    2.70
  -6  -2 -12   15.50    2.90
   6  -2  12   14.10    3.00
   6   2 -12   20.30    2.30
   6  -2 -12   17.50    2.80
   6   2  12   13.50    2.90
  -6  -2  12   13.90    3.30
  -6   2 -12   16.30    3.00
   6  -2 -12   17.40    2.20
   6   2 -13   -1.10    1.30
  -6   2  13    1.00    2.10
   6  -2  13    0.80    1.90
  -6  -2 -13   -1.50    1.60
   6   2 -13    1.20    1.50
  -6   2 -13    1.10    1.60
   6  -2 -13    1.60    1.30
   6   2  13   -1.70    2.20
   6  -2 -13   -0.50    1.50
  -6  -2  13    0.50    2.00
  -6   2  14    0.70    2.20
   6   2 -14    0.60    1.50
  -6  -2 -14   -3.50    1.70
   6  -2  14    0.10    2.00
   6   2 -14    0.60    1.70
  -6   2 -14    0.40    1.60
  -6  -2  14   -0.30    2.70
   6   2  14   -1.40    1.80
   6  -2 -14    1.50    1.70
   6  -2 -14    2.30    1.50
  -6  -2 -15    6.50    2.10
  -6   2  15    8.80    2.50
   6   2 -15    7.80    2.20
   6  -2  15    8.00    2.50
   6   2 -15    4.40    1.80
   6   2  15    0.70    2.20
  -6   2 -15    5.80    2.00
  -6  -2  15    6.40    2.50
   6  -2 -15    6.30    2.10
  -6  -2 -16    2.80    2.10
   6  -2  16    4.60    2.50
  -6   2  16   16.10    4.40
   6   2 -16    6.50    2.30
  -6  -2  16    4.90    2.70
   6  -2 -16    0.10    2.70
  -6   2 -16    6.20    2.10
   6   2  16    2.50    2.40
   6  -2  17    5.90    2.80
  -6   2  17   21.80    5.00
  -6  -2 -17    5.10    2.40
   6   2 -17    4.10    2.60
  -6   2 -17    2.90    2.30
   6  -2 -17    1.30    2.50
  -6  -2  17    9.90    3.20
   6   2  17    5.50    2.80
  -6  -2 -18   -4.10    2.50
   6   2 -18    1.10    2.90
   6  -2  18   -2.80    2.80
  -6   2  18    3.90    3.00
  -6  -2  18    5.30    3.20
   6   2  18    5.40    2.90
  -6   2 -18   -2.00    2.40
   6  -2 -18   -0.90    2.70
  -7  -2   0   -0.20    0.60
  -7  -2   0   -0.20    0.50
   7   2   0   -0.40    0.50
  -7   2   0    0.60    0.50
  -7   2   0    0.30    0.50
  -7  -2   0   -1.40    0.50
  -7  -2   0    0.00    0.50
   7  -2   0    0.10    0.50
   7   2   0   -0.60    0.50
  -7   2   0    0.30    0.50
  -7   2   0   -0.20    0.60
   7   2   0   -1.20    0.60
   7   2  -1 1920.51   36.30
   7  -2   1 1921.31   36.50
  -7   2   1 1881.71   36.70
   7   2  -1 1899.11   36.60
  -7  -2  -1 1876.11   36.40
  -7  -2  -1 1893.61   36.70
  -7  -2  -1 1921.71   36.50
  -7   2   1 1853.01   36.60
   7   2  -1 1894.21   36.70
   7  -2   1 1847.22   36.40
  -7   2   1 1953.20   36.20
  -7   2   1 1896.61   36.10
  -7   2  -1 1888.41   36.40
   7   2   1 1883.91   36.40
   7   2   1 1793.62   37.20
  -7  -2   1 1883.61   36.70
  -7  -2   1 1859.61   36.50
   7   2   1 1895.51   36.50
  -7  -2   1 1896.61   36.30
   7  -2  -1 1890.51   36.60
  -7   2  -1 1868.31   36.70
  -7   2  -1 1856.41   36.40
   7  -2  -1 1847.02   36.70
  -7  -2   1 1907.41   36.70
  -7   2  -1 1893.01   36.40
   7   2  -2   31.70    1.30
  -7   2   2   30.20    1.40
  -7  -2  -2   31.90    1.30
  -7  -2  -2   30.60    1.50
  -7   2   2   29.60    1.70
   7  -2   2   32.50    1.40
   7  -2   2   29.50    1.40
  -7   2   2   31.40    0.90
   7   2  -2   30.70    1.50
  -7   2   2   26.00    1.10
  -7  -2  -2   32.80    1.50
  -7   2  -2   30.90    1.40
  -7  -2   2   29.10    1.60
   7   2   2   31.40    1.50
  -7   2  -2   30.60    1.50
  -7  -2   2   33.00    1.30
   7   2   2   28.50    1.30
  -7   2  -2   30.20    1.50
  -7  -2   2   31.60    1.50
  -7  -2   2   29.10    2.00
   7  -2  -2   30.00    1.70
  -7   2  -2   29.80    1.50
   7  -2   3 1362.16   25.90
   7   2  -3 1300.17   26.30
   7  -2   3 1317.77   26.20
   7  -2   3 1354.96   26.40
  -7  -2  -3 1280.67   26.40
  -7  -2  -3 1392.16   25.80
  -7   2   3 1285.17   26.20
  -7   2   3 1389.36   26.50
   7   2  -3 1385.76   26.30
   7   2  -3 1383.36   25.80
   7   2   3 1375.96   25.80
  -7  -2   3 1366.36   25.70
  -7  -2   3 1245.48   26.80
   7   2   3 1324.77   26.20
  -7   2  -3 1351.96   25.90
   7   2   3 1375.36   26.50
   7  -2  -3 1338.07   26.30
   7  -2  -3 1277.17   26.40
  -7   2  -3 1378.96   26.30
  -7  -2   3 1270.77   26.20
  -7   2  -3 1286.07   26.30
  -7  -2   3 1317.77   26.30
  -7   2  -3 1341.27   26.20
   7  -2   4  334.97    7.40
   7   2  -4  322.27    7.20
   7  -2   4  304.97    7.10
  -7  -2  -4  327.37    6.50
   7  -2   4  331.87    6.70
  -7  -2  -4  330.87    7.30
  -7   2   4  328.07    7.50
   7   2  -4  331.27    6.60
   7   2  -4  307.47    7.20
  -7  -2   4  325.37    6.60
  -7   2  -4  317.77    7.20
  -7   2  -4  333.47    7.30
   7  -2  -4  324.17    7.20
   7   2   4  318.77    7.20
   7   2   4  326.17    7.40
  -7   2  -4  329.77    6.70
   7   2   4  326.07    6.50
  -7   2  -4  338.07    6.70
  -7   2  -4  319.27    7.30
  -7  -2   4  323.77    7.40
  -7   2   5    1.80    1.00
   7  -2   5    1.50    0.50
   7   2  -5    3.80    0.90
   7   2  -5    2.10    0.60
   7  -2   5    2.00    0.90
  -7  -2  -5    1.20    0.90
  -7  -2   5    2.80    1.10
  -7   2  -5    3.20    0.80
  -7   2  -5    2.30    0.60
   7   2   5    1.10    0.90
   7  -2  -5    2.10    0.80
  -7   2  -5    1.50    0.60
  -7  -2   5    1.10    0.50
   7   2  -6   68.89    2.00
  -7  -2  -6   69.99    2.80
  -7   2   6   72.59    3.10
   7  -2   6   72.19    2.90
   7   2  -6   74.59    2.80
  -7   2  -6   73.09    2.00
   7   2   6   71.89    2.90
  -7   2  -6   70.69    2.00
  -7  -2   6   73.29    3.00
   7  -2  -6   70.89    2.70
  -7   2  -6   71.79    2.80
  -7  -2   6   73.29    2.00
  -7   2   7   91.09    3.60
   7   2  -7   87.79    3.30
   7  -2   7   90.69    3.40
  -7  -2  -7   92.29    3.30
   7   2  -7   85.69    2.40
   7   2  -7   84.99    2.40
   7  -2  -7   87.59    3.20
   7   2   7   88.19    3.30
  -7   2  -7   90.79    2.20
  -7   2  -7   88.59    3.30
  -7   2  -7   88.29    2.20
  -7  -2   7   84.09    2.40
  -7  -2   7   85.59    3.50
   7   2  -8  505.05   10.50
   7   2  -8  520.45   11.30
   7   2  -8  522.65   10.60
  -7   2   8  507.35   11.70
  -7  -2  -8  534.05   11.60
   7  -2   8  519.65   11.50
  -7   2  -8  526.35   11.50
  -7  -2   8  520.05   10.60
   7   2   8  512.85   11.60
  -7   2  -8  527.65   10.20
   7  -2  -8  535.55   10.30
  -7   2  -8  521.75   10.20
  -7  -2   8  509.85   11.50
   7  -2  -8  520.85   11.30
   7   2  -9   89.69    3.50
   7   2  -9   82.19    2.70
   7  -2   9   89.19    3.70
   7   2  -9   84.59    2.70
  -7   2   9   84.19    3.90
  -7  -2  -9   82.99    3.60
   7  -2  -9   79.69    2.40
   7  -2  -9   86.79    3.50
  -7  -2   9   85.79    3.90
   7  -2  -9   76.19    2.40
  -7   2  -9   84.29    3.60
   7   2   9   81.69    3.60
   7   2 -10   15.70    2.60
  -7   2  10   15.50    3.00
   7   2 -10   15.30    2.00
  -7  -2 -10   11.80    2.60
   7   2 -10   11.60    2.10
   7  -2  10   15.30    2.60
   7  -2 -10   13.50    1.70
   7   2  10   10.30    2.80
  -7   2 -10   12.60    2.40
   7  -2 -10   11.70    1.70
  -7  -2  10   14.70    2.90
   7  -2 -10    9.80    1.80
  -7   2  11   -0.60    1.80
   7   2 -11    0.80    1.10
  -7  -2 -11    0.30    1.40
   7   2 -11    1.90    1.40
   7   2 -11    0.60    1.30
   7  -2  11    0.40    1.50
   7  -2 -11   -0.70    1.40
  -7  -2  11    1.70    1.90
   7  -2 -11   -1.30    1.50
   7   2  11   -0.60    1.60
   7  -2 -11   -0.20    1.00
  -7   2 -11   -2.30    1.40
   7  -2  12  129.19    5.00
  -7  -2 -12  129.49    5.00
   7   2 -12  126.99    4.00
   7   2 -12  134.89    4.80
  -7   2  12  133.49    5.30
   7   2  12  127.59    5.00
   7  -2 -12  137.79    4.80
   7  -2 -12  122.59    3.90
  -7  -2  12  127.89    5.20
  -7   2 -12  124.89    4.80
  -7  -2 -13   20.20    3.20
  -7   2  13   25.30    3.70
   7   2 -13   22.90    2.70
   7  -2  13   25.70    3.40
   7   2 -13   23.00    3.10
   7  -2 -13   20.00    3.20
   7  -2 -13   20.40    2.50
  -7   2 -13   20.30    3.10
   7   2  13   18.30    3.50
  -7  -2  13   22.20    4.00
  -7   2  14    3.40    2.30
   7   2 -14    2.10    1.50
  -7  -2 -14    0.90    1.70
   7  -2  14    2.70    2.00
   7   2 -14    1.70    1.80
   7  -2 -14    4.30    1.80
  -7   2 -14   -0.20    1.70
   7   2  14    0.00    1.70
  -7  -2  14    3.00    2.30
  -7   2  15    6.20    2.70
  -7  -2 -15    7.50    2.10
   7  -2  15    6.90    2.30
   7   2 -15    9.20    2.30
   7   2  15    7.40    2.30
  -7   2 -15    5.90    2.00
  -7  -2  15    8.60    2.80
   7  -2 -15   12.30    2.70
   7  -2  16    3.50    2.60
  -7  -2 -16    0.30    2.10
  -7   2  16    3.70    2.60
   7   2 -16    5.70    2.40
  -7   2 -16    3.80    2.00
   7   2  16    1.80    2.30
  -7  -2  16    5.90    2.80
   7  -2 -16    0.40    2.40
   7  -2  17   85.89    5.70
  -7   2  17   98.09    6.40
   7   2 -17   74.79    5.70
  -7  -2 -17   65.79    5.00
  -7  -2  17   80.49    6.00
  -7   2 -17   83.59    5.50
   7   2  17   81.89    5.90
   7  -2 -17   70.69    5.50
  -7  -2 -18    0.10    2.70
   7   2 -18   -1.10    2.90
   7  -2  18    4.60    3.00
  -7  -2  18    8.70    3.30
  -7   2 -18   -5.40    2.30
   7  -2 -18   -4.00    2.80
   7   2  18   -3.00    2.90
  -8  -2   0   73.39    2.60
  -8   2   0   77.19    2.80
  -8   2   0   81.29    2.20
  -8   2   0   81.79    2.50
   8   2   0   82.19    2.40
   8   2   0   82.39    2.40
  -8  -2   0   85.49    2.40
   8  -2   0   79.89    2.70
  -8  -2   0   76.69    2.70
  -8   2   0   81.39    2.20
   8  -2   0   81.99    2.20
   8  -2   0   76.99    2.80
   8   2   0   77.99    2.70
  -8  -2   0   79.69    2.30
  -8   2   1 1996.60   38.60
  -8  -2  -1 1935.71   38.50
  -8  -2  -1 1990.00   38.60
  -8   2   1 2020.70   37.90
   8   2  -1 2024.20   38.60
  -8   2   1 1903.31   38.30
   8  -2   1 2001.90   38.20
  -8  -2  -1 2036.30   38.30
  -8   2   1 1950.01   38.70
   8  -2   1 1923.41   38.10
  -8  -2  -1 1943.81   38.10
   8   2  -1 2024.20   38.10
   8  -2   1 1970.60   38.60
  -8   2   1 2020.10   37.90
   8   2   1 2001.00   38.30
   8   2   1 1998.60   38.60
  -8  -2   1 1996.20   38.60
  -8  -2   1 1908.01   38.50
  -8   2  -1 1865.21   38.50
  -8   2  -1 1988.00   38.60
  -8   2  -1 1988.30   38.20
   8   2   1 1997.70   38.20
  -8   2  -1 1949.90   38.20
   8  -2  -1 1978.80   38.40
   8  -2  -1 1911.31   38.60
  -8  -2   1 2016.50   38.00
  -8  -2   1 1913.21   38.30
  -8   2  -1 2009.20   38.20
  -8  -2  -2  348.07    7.80
  -8   2   2  384.86    7.30
   8  -2   2  362.86    8.00
  -8  -2  -2  358.06    7.40
   8   2  -2  354.86    7.80
   8   2  -2  371.96    7.30
   8  -2   2  345.37    7.60
  -8   2   2  363.76    7.10
  -8   2   2  338.07    7.70
   8  -2   2  360.36    7.50
  -8   2   2  359.56    8.00
   8   2  -2  329.07    7.70
  -8   2  -2  352.06    7.60
  -8  -2   2  336.87    7.70
   8   2   2  355.76    7.70
  -8  -2   2  334.37    7.80
  -8  -2   2  365.96    7.30
   8   2   2  353.26    7.40
  -8   2  -2  359.16    8.00
   8   2   2  360.66    8.00
  -8   2  -2  391.36    9.10
   8  -2  -2  352.46    7.80
  -8   2  -2  351.56    7.50
  -8   2  -2  361.46    7.70
  -8  -2   2  361.06    7.90
   8  -2   3   41.40    1.90
   8   2  -3   43.10    2.10
   8  -2   3   43.70    1.70
  -8  -2  -3   42.90    2.00
  -8  -2  -3   43.80    1.60
   8  -2   3   44.00    2.20
   8   2  -3   43.00    1.50
  -8   2   3   43.30    2.30
  -8   2  -3   45.20    1.70
   8   2   3   43.80    2.00
   8   2   3   47.90    2.20
   8   2   3   45.00    1.60
   8  -2  -3   43.10    2.00
  -8  -2   3   43.50    1.50
  -8   2  -3   44.10    2.00
  -8  -2   3   44.30    2.20
  -8  -2  -4  317.47    6.50
   8   2  -4  315.37    7.20
  -8   2   4  319.07    7.40
   8   2  -4  318.57    6.50
   8  -2   4  314.07    7.30
   8  -2   4  311.67    6.60
  -8  -2  -4  305.57    7.20
   8   2   4  310.57    6.50
  -8   2  -4  303.47    6.60
  -8  -2   4  317.77    6.40
   8   2   4  314.67    7.30
   8  -2  -4  304.77    7.20
  -8   2  -4  364.06    8.30
  -8  -2   4  318.57    7.30
  -8   2  -4  310.37    7.10
   8  -2   5   82.59    3.10
  -8  -2  -5   81.99    2.00
   8   2  -5   81.99    2.10
  -8   2   5   82.49    3.20
   8  -2   5   78.69    2.20
   8   2  -5   83.09    3.00
  -8  -2  -5   80.79    3.00
   8   2   5   83.79    2.00
  -8   2  -5   82.09    2.30
  -8  -2   5   81.89    2.10
  -8  -2   5   82.89    3.10
   8   2   5   79.99    3.00
  -8   2  -5   79.39    2.30
  -8   2  -5   84.19    3.10
   8  -2  -5   80.89    2.90
   8   2  -6   68.09    2.00
  -8   2   6   68.19    3.20
   8   2  -6   74.09    2.90
   8  -2   6   68.19    3.00
  -8  -2  -6   71.39    2.90
  -8   2  -6   70.59    3.00
   8  -2  -6   72.29    2.80
  -8  -2   6   66.99    3.20
   8   2   6   66.29    3.00
  -8   2  -6   70.79    2.00
  -8   2  -6   68.19    2.00
  -8  -2   6   65.29    1.90
  -8   2   7   37.50    2.90
   8   2  -7   31.20    2.40
  -8  -2  -7   34.50    2.60
   8  -2   7   36.20    2.60
   8   2  -7   34.70    1.60
   8   2  -7   32.40    1.60
  -8   2  -7   35.50    1.50
  -8  -2   7   35.50    2.70
   8   2   7   34.40    2.60
  -8  -2   7   35.10    1.60
  -8   2  -7   33.00    2.50
   8  -2  -7   32.90    2.30
  -8   2  -7   36.80    1.50
  -8  -2  -8    3.90    1.30
   8   2  -8    3.20    0.80
   8   2  -8    8.40    1.40
   8   2  -8    2.30    1.20
   8  -2   8    5.20    1.30
  -8   2   8    1.90    1.60
   8  -2  -8    4.80    1.20
  -8   2  -8    3.90    1.30
  -8   2  -8    4.30    1.00
  -8  -2   8    2.90    1.50
  -8  -2   8    6.60    1.40
   8   2   8    5.20    1.40
   8   2  -9  322.57    7.80
   8  -2   9  318.57    8.00
  -8   2   9  315.67    8.20
  -8  -2  -9  320.07    8.00
   8   2  -9  317.87    6.80
   8   2  -9  297.67    6.80
   8   2   9  310.87    8.00
   8  -2  -9  320.97    7.80
  -8   2  -9  323.07    7.90
  -8  -2   9  312.27    8.00
   8  -2  10   31.50    3.20
   8   2 -10   30.60    2.10
   8   2 -10   30.90    2.30
  -8  -2 -10   29.90    2.90
   8   2 -10   31.20    2.90
  -8   2  10   29.80    3.30
   8  -2 -10   31.10    2.90
  -8  -2  10   30.00    3.30
   8  -2 -10   32.10    1.70
  -8   2 -10   29.50    2.80
   8   2  10   29.50    3.00
   8  -2 -10   27.90    1.70
   8  -2  11    1.30    1.60
  -8  -2 -11    1.20    1.40
   8   2 -11    0.70    1.20
   8   2 -11   -0.10    1.40
  -8   2  11   -1.70    1.70
  -8  -2  11    1.80    1.80
   8  -2 -11    0.60    1.00
   8  -2 -11   -0.20    1.50
   8   2  11   -1.70    1.60
  -8   2 -11   -1.30    1.40
  -8  -2 -12   34.40    3.70
   8   2 -12   35.20    2.50
   8   2 -12   36.60    3.40
  -8   2  12   37.20    3.80
   8  -2  12   37.90    3.50
   8  -2 -12   35.20    3.40
   8  -2 -12   38.90    2.50
  -8   2 -12   29.20    3.40
   8   2  12   34.20    3.50
  -8  -2  12   36.50    3.80
   8   2 -13  100.99    4.60
   8   2 -13   98.59    3.70
   8  -2  13  103.09    5.00
  -8   2  13  111.39    5.20
  -8  -2 -13  104.49    4.70
   8   2  13  104.09    4.80
   8  -2 -13  106.59    4.70
  -8   2 -13   94.49    4.70
  -8   2  14   28.70    4.30
   8  -2  14   24.90    4.20
   8   2 -14   17.90    3.80
  -8  -2 -14   20.40    3.80
   8  -2 -14   20.00    4.70
  -8  -2  14   28.50    4.70
  -8   2 -14   14.20    3.60
   8   2  14   32.70    3.80
   8  -2  15   15.70    4.20
   8   2 -15    9.10    2.40
  -8   2  15   16.10    4.40
  -8  -2 -15   11.20    2.30
  -8   2 -15    8.50    2.00
  -8  -2  15   16.80    4.50
   8   2  15   13.70    3.80
   8  -2 -15   10.90    2.30
   8   2 -16    8.70    2.50
  -8   2  16    7.20    3.00
   8  -2  16    4.90    2.60
  -8  -2 -16    3.20    2.20
  -8   2 -16    5.90    2.20
   8  -2 -16    6.10    2.60
   8   2  16    5.30    2.40
  -8  -2  16    4.90    3.00
  -8  -2 -17   14.40    2.70
   8   2 -17   23.70    5.40
   8  -2  17   17.70    4.90
  -8   2  17   31.70    5.50
   8  -2 -17    9.40    2.90
  -8  -2  17   33.80    5.80
   8   2  17   24.50    4.70
  -8   2 -17   13.30    2.60
   8   2 -18    4.70    3.20
  -8   2  18    5.10    3.30
  -8  -2 -18   -3.80    2.60
   8  -2  18    3.30    3.10
   8   2  18    5.60    3.00
  -8  -2  18    3.90    3.30
  -8   2 -18    1.70    2.60
   8  -2 -18   -3.90    2.90
   9  -2   0   -0.50    0.90
  -9   2   0   -1.00    0.70
  -9   2   0    0.40    0.60
  -9  -2   0    1.00    0.70
   9   2   0   -0.20    0.90
  -9  -2   0    0.10    0.70
  -9   2   0   -1.60    0.90
  -9  -2   0   -1.90    0.90
   9  -2   0    1.50    0.60
   9   2   0    0.40    0.70
   9  -2   0   -0.80    0.70
   9   2   0   -0.10    0.70
  -9   2   0    1.30    0.70
  -9  -2  -1  820.72   16.60
  -9   2   1  805.82   16.60
   9   2  -1  816.62   16.00
  -9   2   1  830.32   15.80
  -9   2   1  816.72   15.80
   9  -2   1  809.82   16.60
   9  -2   1  781.72   16.00
  -9  -2  -1  792.82   16.10
  -9  -2  -1  823.42   16.20
   9   2  -1  808.52   16.50
   9   2  -1  801.82   16.20
  -9   2  -1  822.02   16.10
  -9   2  -1  791.92   16.10
   9  -2  -1  819.22   16.30
  -9  -2   1  800.72   16.50
   9   2   1  807.42   16.10
  -9   2  -1  791.82   16.00
  -9  -2   1  752.42   16.20
  -9   2  -1  798.92   16.50
   9   2   1  796.82   16.50
  -9  -2   1  817.82   15.90
   9   2   1  789.82   16.10
  -9  -2  -2    2.10    0.80
  -9  -2  -2    2.00    0.70
  -9   2   2    0.40    1.00
  -9   2   2    1.40    0.50
   9  -2   2    1.50    0.90
   9   2  -2    2.40    0.80
  -9   2   2    1.30    0.50
   9  -2   2    1.30    0.70
   9  -2   2    1.60    0.70
   9   2  -2    1.80    0.70
   9   2   2    1.80    0.70
  -9   2  -2    2.20    0.80
   9  -2  -2    0.20    0.80
  -9   2  -2   -0.20    1.00
  -9  -2   2    1.80    0.60
   9   2   2    2.40    1.00
  -9   2  -2    1.60    0.80
   9   2   2    2.00    0.90
  -9   2  -2    0.70    0.80
  -9  -2   2    1.20    1.00
   9  -2   3   35.90    1.70
  -9  -2  -3   35.30    2.00
   9   2  -3   36.70    2.10
  -9  -2  -3   38.00    1.70
   9   2  -3   40.20    1.50
   9  -2   3   37.40    2.20
   9  -2   3   39.60    2.00
  -9   2   3   38.60    2.40
   9  -2  -3   33.90    2.10
   9   2   3   36.50    1.60
  -9   2  -3   45.10    2.20
  -9   2  -3   38.50    2.00
   9   2   3   36.40    2.20
  -9  -2   3   39.20    2.30
  -9  -2   3   36.50    1.50
  -9   2  -3   36.80    1.80
   9   2  -4  217.78    4.60
  -9  -2  -4  214.48    5.40
   9  -2   4  211.98    4.80
  -9   2   4  218.68    5.70
   9   2  -4  217.38    5.40
  -9  -2  -4  215.08    4.70
   9  -2   4  216.28    5.60
   9   2   4  213.28    5.60
  -9  -2   4  219.08    5.60
   9   2   4  217.18    4.70
   9  -2  -4  213.98    5.40
  -9   2  -4  211.38    4.90
  -9  -2   4  217.78    4.60
  -9   2  -4  216.28    5.40
   9  -2   5 1034.60   21.50
   9  -2   5 1055.49   20.60
  -9  -2  -5 1051.59   20.50
  -9  -2  -5 1055.79   21.40
   9   2  -5 1085.99   20.50
   9   2  -5 1035.60   21.40
  -9   2   5 1051.89   21.60
  -9  -2   5 1045.60   21.50
   9   2   5 1053.19   20.50
  -9   2  -5 1073.39   21.40
   9   2   5 1052.79   21.60
  -9   2  -5 1056.39   20.70
  -9   2  -5 1055.69   20.70
  -9  -2   5 1058.59   20.40
   9  -2  -5 1074.69   21.40
   9   2  -6  241.78    5.20
  -9   2   6  249.08    6.60
   9  -2   6  246.48    5.30
   9  -2   6  247.48    6.40
  -9  -2  -6  250.57    6.30
   9   2  -6  250.87    6.20
   9  -2  -6  247.98    6.20
  -9   2  -6  250.77    6.30
  -9   2  -6  244.18    5.30
  -9  -2   6  240.28    6.40
   9   2   6  246.38    6.40
  -9   2  -6  240.48    5.30
  -9  -2   6  237.98    5.10
   9   2  -7  293.17    6.20
  -9  -2  -7  300.97    7.40
   9   2  -7  301.57    6.20
   9   2  -7  302.17    7.40
   9  -2   7  304.57    7.50
  -9   2   7  300.17    7.70
  -9   2  -7  309.67    6.30
  -9   2  -7  306.37    7.40
  -9  -2   7  303.87    7.60
   9  -2  -7  309.67    7.40
   9   2   7  290.47    7.50
  -9  -2   7  287.77    6.20
  -9   2  -7  298.27    6.30
  -9  -2  -8  304.37    7.70
   9   2  -8  307.77    7.60
  -9   2   8  308.37    8.00
   9   2  -8  303.67    6.40
   9   2  -8  301.17    6.40
   9  -2   8  310.37    7.80
  -9   2  -8  304.67    6.30
  -9  -2   8  296.87    6.40
   9  -2  -8  322.07    7.70
   9   2   8  302.77    7.80
  -9   2  -8  310.07    6.30
  -9  -2   8  304.77    7.80
  -9   2  -8  315.87    7.80
  -9  -2  -9   28.40    3.00
  -9   2   9   27.80    3.20
   9   2  -9   27.40    2.80
   9   2  -9   25.90    1.80
   9   2  -9   23.40    1.90
   9  -2   9   26.10    2.90
   9   2   9   33.50    3.00
  -9  -2   9   24.00    3.10
   9  -2  -9   27.20    2.70
  -9   2  -9   27.30    2.70
   9   2 -10   33.60    2.10
   9  -2  10   37.00    3.20
   9   2 -10   34.60    2.90
  -9  -2 -10   33.40    3.20
  -9   2  10   32.90    3.50
  -9  -2  10   32.20    3.70
   9   2  10   32.30    3.20
   9  -2 -10   30.60    3.00
  -9   2 -10   37.40    3.00
   9   2 -11    1.80    1.10
   9  -2  11    2.50    1.80
  -9   2  11    1.00    1.90
  -9  -2 -11    3.80    1.60
   9   2 -11   -2.40    1.50
  -9   2 -11    2.20    1.40
  -9  -2  11    4.80    2.00
   9   2  11    4.30    1.80
   9  -2 -11    1.80    1.60
   9   2 -12    5.50    1.80
  -9   2  12    6.80    2.20
   9  -2  12    3.70    2.30
  -9  -2 -12    6.10    1.70
   9  -2 -12    4.60    1.70
   9   2  12    7.20    2.00
  -9  -2  12    5.60    2.10
  -9   2 -12    3.00    1.60
   9   2 -13   71.39    4.40
   9  -2  13   67.49    4.50
  -9   2  13   71.19    5.00
  -9  -2 -13   69.09    4.20
  -9   2 -13   69.69    4.20
   9  -2 -13   71.89    4.80
  -9  -2  13   65.09    4.80
   9   2  13   70.29    4.50
   9  -2  14   19.90    4.00
   9   2 -14   12.60    2.40
  -9   2  14   26.40    4.50
  -9  -2 -14   18.10    3.70
  -9   2 -14   14.40    3.30
   9   2  14   16.80    3.80
  -9  -2  14   21.20    4.30
   9  -2 -14   16.90    4.10
   9   2 -15   72.49    5.00
  -9   2  15   77.59    5.40
  -9  -2 -15   56.89    4.80
   9  -2  15   67.19    5.60
  -9   2 -15   59.09    4.60
   9  -2 -15   66.09    4.90
   9   2  15   55.59    5.10
  -9  -2  15   78.79    5.90
   9  -2  16    5.20    2.80
  -9  -2 -16    2.10    2.30
   9   2 -16    9.10    2.60
   9   2  16    4.60    2.70
  -9   2 -16    4.30    2.30
  -9  -2  16   23.10    5.80
   9  -2 -16    5.90    2.70
  -9   2  17   22.10    6.10
  -9  -2 -17    9.20    2.70
   9   2 -17   24.00    5.50
   9  -2  17    7.70    3.20
   9  -2 -17    6.60    3.00
  -9   2 -17    9.60    2.60
   9   2  17    9.70    3.00
  -9  -2  17   13.50    3.50
  10  -2   0 1045.80   20.60
  10  -2   0 1034.70   21.00
  10   2   0 1028.40   20.50
 -10  -2   0 1055.59   21.00
 -10   2   0 1039.80   21.00
 -10  -2   0 1031.80   20.40
  10  -2   0 1008.80   20.20
 -10   2   0 1034.90   20.30
 -10  -2   0 1021.10   20.90
 -10   2   0 1009.80   20.20
  10   2   0  997.90   20.30
  10   2   0 1031.60   20.90
 -10   2   1  243.98    5.20
  10   2  -1  244.68    5.40
  10  -2   1  237.08    5.60
  10   2  -1  243.78    5.70
  10  -2   1  244.88    6.00
 -10   2   1  242.18    5.20
 -10   2   1  235.98    6.10
 -10  -2  -1  232.68    5.50
 -10  -2  -1  236.28    6.00
  10   2  -1  239.88    6.00
  10  -2   1  228.58    5.40
  10   2   1  236.88    5.60
  10   2   1  238.88    6.00
 -10   2  -1  240.38    6.00
  10  -2  -1  245.68    5.80
 -10   2  -1  235.68    5.50
 -10  -2   1  236.88    6.00
 -10   2  -1  228.98    5.60
 -10  -2   1  240.28    5.40
 -10   2  -1  242.78    5.50
  10   2   1  243.08    5.50
 -10   2   2   21.20    1.20
 -10  -2  -2   23.30    1.80
 -10   2   2   18.30    2.10
 -10  -2  -2   18.90    1.70
  10   2  -2   20.90    1.90
  10   2  -2   19.50    1.50
 -10   2   2   21.20    1.20
  10  -2   2   19.60    2.00
  10  -2   2   17.80    1.70
  10  -2   2   19.40    1.60
 -10   2  -2   19.90    1.90
  10   2   2   20.40    1.60
 -10   2  -2   23.10    2.10
  10   2   2   18.40    1.90
 -10  -2   2   19.90    1.40
 -10   2  -2   20.00    1.80
  10   2   2   17.90    2.00
 -10   2  -2   20.80    1.70
  10  -2  -2   20.40    1.80
 -10  -2   2   20.90    2.30
 -10  -2  -3   16.30    1.90
  10  -2   3   19.30    1.90
  10   2  -3   18.80    1.40
 -10   2   3   17.90    2.20
  10  -2   3   17.30    2.00
  10   2  -3   18.50    1.80
 -10  -2  -3   17.10    1.60
  10   2   3   15.40    2.10
  10   2   3   18.10    1.50
 -10  -2   3   16.80    2.10
 -10   2  -3   15.60    1.80
  10  -2  -3   17.80    1.90
 -10   2  -3   18.60    1.70
 -10  -2   3   19.00    1.30
  10   2  -4  373.66    7.60
 -10  -2  -4  366.56    8.40
  10  -2   4  364.36    8.60
  10   2  -4  371.76    8.50
 -10   2   4  368.16    8.70
 -10  -2  -4  373.36    7.80
  10  -2   4  374.76    7.80
  10   2   4  365.56    7.70
 -10   2  -4  370.46    8.40
 -10   2  -4  365.56    7.90
 -10  -2   4  381.06    8.70
  10  -2  -4  373.16    8.50
  10   2   4  367.76    8.60
 -10  -2   4  367.46    7.50
 -10  -2  -5  655.23   13.00
  10   2  -5  663.63   12.90
  10  -2   5  647.14   14.10
  10   2  -5  649.54   13.90
 -10  -2  -5  656.93   13.90
  10  -2   5  642.84   13.10
 -10   2   5  661.63   14.20
 -10   2  -5  652.73   13.90
 -10  -2   5  667.53   14.10
  10   2   5  656.43   12.90
 -10   2  -5  640.04   13.10
  10   2   5  657.63   14.10
  10  -2  -5  649.24   13.90
 -10  -2   5  649.24   12.80
 -10  -2  -6    0.40    0.70
  10  -2   6    0.60    1.20
  10  -2   6    2.10    0.80
 -10   2   6    1.80    1.50
  10   2  -6    1.50    1.20
 -10  -2  -6    0.90    1.20
  10   2  -6    2.30    0.70
 -10  -2   6    1.70    0.60
 -10  -2   6    1.90    1.40
 -10   2  -6    1.50    1.20
 -10   2  -6    2.50    0.80
 -10   2  -6    1.60    0.90
  10  -2  -6    0.60    1.10
  10   2   6    1.10    0.60
  10   2   6    2.40    1.30
 -10  -2  -7    1.00    1.20
  10  -2   7    0.50    1.30
 -10   2   7    2.30    1.70
  10   2  -7    1.50    1.30
  10   2  -7    0.80    0.70
 -10  -2   7    0.60    1.50
  10  -2  -7    1.10    1.20
  10   2   7    0.10    1.40
 -10   2  -7    0.60    0.80
 -10   2  -7    1.60    1.20
 -10   2  -7    2.40    0.80
 -10  -2  -8    6.20    1.50
 -10   2   8    4.70    1.80
  10   2  -8    6.90    1.40
  10   2  -8    9.40    2.30
  10  -2   8    5.70    1.60
  10   2   8    7.70    1.70
 -10   2  -8    5.60    0.80
  10  -2  -8   11.50    2.40
 -10   2  -8    5.20    1.40
 -10   2  -8    7.10    1.40
 -10  -2   8    6.30    1.80
  10   2  -9  290.97    7.60
  10  -2   9  293.67    7.90
 -10  -2  -9  296.87    7.80
 -10   2   9  302.47    8.20
 -10   2  -9  299.27    7.80
 -10  -2   9  296.47    8.00
  10   2   9  300.07    8.00
  10  -2  -9  306.17    7.70
  10   2 -10   32.70    3.00
  10   2 -10   28.40    2.00
  10  -2  10   27.90    3.20
 -10  -2 -10   36.00    3.30
 -10   2  10   30.00    3.60
  10  -2 -10   32.90    3.30
  10   2  10   38.10    3.40
 -10   2 -10   31.20    3.30
 -10  -2  10   29.00    3.50
  10  -2  11   99.59    4.90
  10   2 -11   98.69    4.40
  10  -2 -11  103.49    4.30
 -10  -2  11   88.69    4.70
 -10  -2 -12    6.30    1.80
  10   2 -12    2.30    1.70
 -10   2  12    2.60    2.10
  10  -2  12    5.50    2.20
  10   2  12    6.80    2.00
 -10   2 -12    5.60    1.70
  10  -2 -12    7.30    2.00
 -10  -2  12    3.50    3.00
 -10  -2 -13   85.29    4.70
  10   2 -13   90.79    5.00
 -10   2  13   96.99    5.50
  10  -2  13  102.39    5.10
  10  -2 -13   97.49    5.00
 -10  -2  13   98.79    5.30
  10   2  13   99.69    5.10
 -10   2 -13   90.29    4.60
 -10  -2 -14    5.70    2.20
  10   2 -14   18.20    4.00
  10  -2  14   12.10    2.70
  10  -2 -14    8.40    2.40
  10   2  14   18.80    4.50
 -10   2 -14    6.80    2.00
  10   2 -15   -2.30    2.20
 -10  -2 -15   -1.00    2.00
  10  -2  15    0.60    2.50
 -10   2  15    5.70    2.60
  10   2  15   -0.50    2.40
  10  -2 -15    0.60    2.30
 -10  -2  15    3.20    2.80
 -10   2 -15    0.00    1.80
  10  -2  16    7.90    3.10
 -10   2  16   24.70    5.30
 -10  -2 -16   11.50    2.60
  10   2 -16    8.50    3.00
  10  -2 -16   12.30    2.90
  10   2  16   10.20    3.00
 -10   2 -16    7.70    2.40
 -10   2  17    4.30    3.40
  10  -2  17   -0.70    3.00
  10   2 -17    3.00    3.00
 -10  -2 -17   -3.00    2.30
 -10   2 -17    3.10    2.40
 -10  -2  17    0.90    3.60
  10  -2 -17   -5.60    2.80
  10   2  17    2.80    2.90
  11   2   0    0.00    1.00
 -11   2   0    1.00    0.80
 -11  -2   0   -0.50    1.10
  11  -2   0    0.90    1.20
  11  -2   0   -0.50    0.80
  11   2   0   -0.40    0.90
 -11   2   0    0.70    0.80
 -11   2   0    1.40    1.20
  11   2   0   -0.80    1.10
 -11   2   1   43.20    1.90
  11  -2   1   36.90    2.10
 -11  -2  -1   42.70    2.20
  11   2  -1   41.20    2.10
  11  -2   1   45.40    2.60
 -11   2   1   43.30    1.80
  11  -2   1   41.70    2.10
  11   2  -1   41.40    2.30
 -11   2   1   42.10    2.70
 -11  -2  -1   44.70    2.80
  11   2   1   44.20    2.70
 -11  -2   1   45.50    2.70
  11   2   1   39.30    2.30
 -11  -2   1   42.60    2.10
  11   2   1   39.60    2.10
 -11   2  -1   37.90    2.20
 -11   2  -1   36.40    2.40
 -11   2  -1   43.00    2.60
  11  -2  -1   37.70    2.20
 -11  -2  -2   78.79    2.80
 -11   2   2   78.89    2.20
  11  -2   2   67.99    2.80
  11  -2   2   78.79    2.70
 -11  -2  -2   77.99    2.90
 -11   2   2   77.59    3.40
  11  -2   2   74.79    3.20
 -11   2   2   79.29    2.20
  11   2  -2   81.99    3.00
 -11  -2  -2   78.29    3.30
  11   2  -2   78.69    2.50
  11   2   2   78.99    2.60
 -11   2  -2   82.39    3.30
 -11   2  -2   74.99    2.90
  11  -2  -2   80.89    3.10
 -11   2  -2   79.19    2.80
 -11  -2   2   78.19    3.30
 -11  -2   2   76.39    2.50
  11   2   2   74.79    3.20
 -11  -2  -3   19.40    2.00
  11   2  -3   18.80    2.10
  11  -2   3   16.70    2.20
 -11   2   3   18.40    2.50
 -11  -2  -3   16.70    2.10
  11   2  -3   19.70    1.60
  11  -2   3   22.50    1.70
  11   2   3   20.40    2.30
 -11   2  -3   19.00    2.00
 -11   2  -3   17.80    2.30
  11   2   3   15.00    2.10
 -11  -2   3   22.60    1.50
  11  -2  -3   17.20    2.10
 -11   2  -3   17.10    2.00
 -11  -2   3   17.90    2.40
 -11  -2  -4   25.60    2.40
  11  -2   4   25.40    2.50
  11   2  -4   29.20    1.60
 -11   2   4   28.70    2.70
  11   2  -4   27.10    2.30
 -11  -2  -4   29.20    2.00
 -11  -2   4   31.00    2.70
  11   2   4   31.70    2.50
  11  -2  -4   23.30    2.50
 -11  -2   4   29.00    1.50
 -11   2  -4   28.50    2.40
 -11   2  -4   27.00    2.10
  11   2   4   28.70    1.80
  11   2  -5   -0.70    1.10
 -11  -2  -5   -0.10    1.10
  11  -2   5    2.90    0.90
  11  -2   5    1.60    1.30
  11   2  -5    0.30    0.70
 -11  -2  -5   -0.10    0.90
 -11   2   5    0.40    1.50
  11  -2  -5   -2.10    1.00
  11   2   5    2.20    1.30
 -11  -2   5    1.60    1.50
 -11   2  -5    1.10    1.00
 -11   2  -5   -0.10    1.10
 -11  -2   5   -1.20    0.60
  11   2   5    1.10    0.70
 -11  -2  -6   37.90    2.90
 -11  -2  -6   29.60    1.70
  11  -2   6   33.90    2.80
  11   2  -6   34.50    2.80
 -11   2   6   34.20    3.10
  11  -2   6   33.80    1.90
  11   2   6   37.00    2.80
 -11   2  -6   34.30    1.90
 -11   2  -6   31.20    2.10
  11  -2  -6   32.20    2.70
 -11   2  -6   28.40    2.80
 -11  -2   6   35.60    3.00
  11   2   6   31.20    1.50
 -11  -2  -7   14.20    2.40
  11  -2   7   18.30    2.60
 -11   2   7   12.10    3.00
  11   2  -7   14.10    2.50
 -11   2  -7   15.20    2.60
  11  -2  -7   17.90    2.40
 -11   2  -7   14.50    1.80
 -11  -2   7   13.40    3.20
 -11   2  -7   17.20    1.70
  11   2   7   13.80    2.70
 -11  -2  -8   10.60    2.60
  11   2  -8   16.20    2.70
  11  -2   8    7.20    1.70
 -11   2   8   10.00    2.00
  11   2   8    7.10    1.80
 -11   2  -8    9.80    2.50
  11  -2  -8   16.40    2.60
 -11   2  -8   11.20    1.70
 -11   2  -8   12.40    1.60
 -11  -2   8   10.90    2.00
 -11  -2  -9   35.00    3.20
  11  -2   9   37.70    3.30
 -11   2   9   36.80    3.60
  11   2  -9   39.90    3.10
  11  -2  -9   43.10    3.40
  11   2   9   38.30    3.40
 -11   2  -9   38.60    3.20
 -11  -2   9   40.20    3.90
 -11   2  10   42.90    4.00
  11  -2  10   45.40    3.70
  11   2 -10   50.09    3.50
 -11  -2 -10   45.80    3.80
  11  -2 -10   46.80    3.50
  11   2  10   44.30    4.30
 -11   2 -10   45.20    3.50
 -11  -2  10   39.80    3.90
  11  -2  11    1.90    1.90
  11   2 -11    1.80    1.70
 -11  -2 -11    2.90    1.70
 -11   2  11    0.60    2.00
 -11  -2  11    4.20    3.90
 -11   2 -11    1.00    1.60
  11  -2 -11    5.50    1.80
  11   2  11    4.70    2.10
 -11  -2 -12   19.40    3.40
  11  -2  12   12.90    3.50
 -11   2  12   12.40    2.50
  11   2 -12    9.10    2.20
 -11   2 -12   14.50    3.40
 -11  -2  12   20.00    4.00
  11   2  12   22.50    3.80
  11  -2 -12   21.50    3.50
  11   2 -13   21.10    4.00
 -11  -2 -13   13.30    2.30
  11  -2  13   19.70    4.00
 -11   2  13   24.10    4.10
  11  -2 -13   21.60    4.20
 -11   2 -13   17.50    3.40
 -11  -2  13   19.20    4.10
  11   2  13   29.30    4.20
  11  -2  14    5.90    2.50
 -11  -2 -14    7.50    2.20
 -11   2  14    9.10    2.80
  11   2 -14    9.60    2.40
  11   2  14   17.20    4.30
 -11   2 -14    6.60    2.10
  11  -2 -14    4.90    2.30
 -11  -2  14    9.10    2.90
 -11  -2 -15   17.00    4.30
 -11   2  15   23.40    5.10
  11   2 -15   13.70    2.80
  11  -2  15   12.90    3.10
 -11   2 -15    8.40    2.30
 -11  -2  15   11.40    3.30
  11   2  15   26.70    4.80
  11  -2 -15   14.70    2.80
 -11  -2 -16   -3.30    2.20
  11  -2  16    0.80    3.00
  11   2 -16    2.00    2.80
 -11   2  16    2.90    2.90
  11   2  16    2.50    2.80
  11  -2 -16   -2.20    2.80
 -11   2 -16    2.90    2.10
 -11  -2  16    5.10    3.10
  11   2 -17    2.00    3.10
  11  -2 -17   -7.70    3.00
 -12  -2   0  571.14   12.50
  12  -2   0  576.24   12.60
  12   2   0  558.14   12.00
 -12   2   0  564.14   11.60
  12  -2   0  564.54   12.00
  12   2   0  532.65   11.80
 -12   2   0  562.34   11.70
 -12   2   0  574.64   12.60
  12   2   0  581.14   12.50
 -12  -2   0  573.44   11.80
 -12   2   1   23.10    1.80
 -12   2   1   24.50    1.70
  12  -2   1   22.20    2.40
  12   2  -1   21.40    2.20
 -12  -2  -1   22.40    2.00
  12  -2   1   18.60    2.10
 -12   2   1   20.20    2.60
  12  -2   1   20.10    2.00
 -12  -2  -1   25.30    2.50
  12   2  -1   17.90    2.10
 -12  -2   1   18.90    2.00
  12   2   1   25.20    2.40
 -12   2  -1   19.00    2.20
  12   2   1   20.40    2.00
 -12  -2   1   26.20    2.60
  12  -2  -1   19.70    2.10
 -12   2  -1   23.60    1.90
 -12   2  -1   24.40    2.50
 -12   2   2   42.90    3.00
 -12   2   2   41.90    1.70
  12   2  -2   44.50    2.60
  12  -2   2   42.80    2.80
 -12  -2  -2   41.50    2.80
  12  -2   2   40.70    2.30
  12   2  -2   38.60    2.20
 -12   2   2   39.80    1.70
 -12  -2  -2   41.10    2.50
 -12  -2   2   41.20    2.90
  12  -2  -2   44.50    2.70
  12   2   2   40.60    2.70
 -12  -2   2   40.80    2.00
 -12   2  -2   43.50    2.40
  12   2   2   41.40    2.20
 -12   2  -2   41.50    2.90
  12   2  -3    3.30    1.20
 -12  -2  -3    3.30    1.20
 -12  -2  -3    2.40    1.20
  12   2  -3    3.50    0.90
  12  -2   3    3.50    1.00
  12  -2   3    0.70    1.30
 -12   2   3    1.80    1.50
 -12  -2   3    4.10    0.90
 -12  -2   3    3.40    1.50
 -12   2  -3    2.50    1.40
  12   2   3    5.30    1.00
  12  -2  -3    4.20    1.20
 -12   2  -3    2.80    1.10
  12   2   3    4.00    1.40
  12   2  -4  130.79    4.20
 -12   2   4  124.09    4.50
  12  -2   4  121.79    4.40
 -12  -2  -4  117.49    3.60
  12   2  -4  122.29    3.20
 -12  -2  -4  124.49    4.10
  12  -2   4  123.99    3.50
 -12  -2   4  122.59    3.10
 -12   2  -4  114.09    3.80
  12   2   4  121.79    4.40
 -12  -2   4  124.09    4.50
 -12   2  -4  123.29    4.00
  12  -2  -4  124.89    4.30
  12  -2   5  609.94   13.40
 -12   2   5  608.24   13.50
 -12  -2  -5  577.24   12.20
  12  -2   5  550.14   12.50
 -12  -2  -5  610.44   13.10
  12   2  -5  624.54   13.20
  12  -2  -5  623.64   13.20
 -12   2  -5  568.64   12.30
 -12  -2   5  590.94   11.80
  12   2   5  601.04   12.10
 -12   2  -5  620.74   13.10
  12   2   5  602.34   13.40
 -12  -2   5  601.34   13.40
  12   2  -6    6.90    1.50
  12  -2   6    5.60    1.60
 -12   2   6    7.00    1.80
 -12  -2  -6    6.60    1.10
  12  -2   6    8.00    1.70
 -12  -2  -6   10.40    2.60
 -12  -2   6    4.20    1.80
  12  -2  -6    9.80    2.40
  12   2   6   12.50    2.70
 -12   2  -6    7.40    1.90
 -12   2  -6   10.10    2.20
 -12   2  -6    7.40    1.50
  12   2   6    8.70    1.50
  12  -2   7    5.80    1.70
 -12  -2  -7    4.60    1.50
  12   2  -7    4.80    1.40
 -12   2   7    6.10    1.90
  12  -2   7    8.80    1.80
  12  -2  -7    6.20    1.50
 -12   2  -7    5.20    1.20
 -12   2  -7    6.50    1.50
 -12  -2   7    6.50    1.80
 -12   2  -7    7.70    1.80
  12   2   7    5.70    1.60
 -12  -2  -8   15.70    2.80
  12  -2   8   13.60    3.00
  12   2  -8   14.50    2.70
 -12   2   8   12.80    2.30
  12   2   8   16.20    2.90
 -12   2  -8   12.60    2.90
  12  -2  -8   19.00    2.80
 -12  -2   8   13.40    3.50
 -12   2  -8   18.80    1.90
  12   2  -9  522.35   12.80
 -12   2   9  544.75   13.00
  12  -2   9  523.65   12.60
 -12  -2  -9  543.65   12.50
 -12  -2   9  528.65   12.60
  12  -2  -9  551.24   12.60
  12   2   9  514.15   12.90
 -12   2  -9  535.65   12.50
 -12   2  10   25.00    3.80
  12  -2  10   28.60    3.50
  12   2 -10   28.10    3.30
 -12  -2 -10   27.80    3.50
  12  -2 -10   30.50    3.40
 -12   2 -10   24.90    3.50
  12   2  10   25.10    3.50
 -12  -2  10   21.80    4.70
  12  -2  11  145.19    5.70
  12   2 -11  136.49    5.40
 -12   2  11  136.29    5.80
 -12  -2 -11  144.09    5.70
  12  -2 -11  146.79    5.40
 -12  -2  11  135.29    5.80
 -12   2 -11  135.99    5.40
  12   2  11  140.09    5.70
  12   2 -12    1.30    1.90
 -12  -2 -12    3.20    1.80
  12  -2  12    0.90    2.10
 -12   2  12    2.50    2.30
  12  -2 -12    2.90    2.10
 -12   2 -12    2.20    1.90
  12   2  12    4.10    2.20
 -12  -2  12    0.60    2.40
 -12   2  13   13.00    2.80
  12  -2  13   18.90    4.10
  12   2 -13   23.60    4.10
 -12  -2 -13   12.30    2.40
 -12   2 -13   16.20    3.90
  12  -2 -13   18.20    4.30
  12   2  13   24.40    4.20
 -12  -2  13   26.30    4.80
  12   2 -14   45.60    4.90
 -12  -2 -14   40.40    4.70
 -12   2  14   41.70    4.90
  12  -2  14   40.50    5.00
  12   2  14   39.60    4.90
 -12  -2  14   42.50    5.50
 -12   2 -14   38.90    4.40
  12  -2 -14   49.00    5.00
 -12  -2 -15   17.50    4.60
  12   2 -15    9.70    2.80
 -12   2  15   12.10    3.30
  12  -2  15    7.30    2.80
  12  -2 -15    8.60    2.90
 -12   2 -15   23.80    4.50
  12   2  15    9.90    3.00
 -12  -2  15    8.90    3.20
  12  -2  16   12.40    3.30
 -12  -2 -16    9.90    2.50
  12   2 -16   11.10    3.10
  12  -2 -16    6.90    3.00
 -12   2 -16    6.90    2.50
 -12  -2  16   14.50    3.70
  12   2  16    9.90    3.30
  13  -2   0   -1.60    1.00
  13   2   0    0.80    1.30
 -13   2   0   -0.20    1.30
 -13  -2   0    1.70    1.00
  13   2   0   -0.80    1.30
 -13  -2   0    0.20    1.40
  13   2   0   -0.80    1.10
 -13   2   0   -0.70    1.10
 -13   2   0   -0.30    1.40
 -13  -2  -1   73.19    3.00
 -13   2   1   75.49    3.70
  13   2  -1   71.89    3.00
  13   2  -1   74.99    3.20
 -13   2   1   75.79    2.70
 -13   2   1   75.29    2.60
 -13  -2  -1   74.09    3.60
  13  -2   1   76.79    3.50
  13  -2   1   73.89    3.10
  13  -2  -1   75.99    3.20
 -13   2  -1   74.19    2.90
  13   2   1   75.79    3.50
 -13   2  -1   73.79    3.20
  13   2   1   72.09    3.00
 -13  -2   1   75.19    3.60
 -13   2  -1   74.39    3.60
  13   2  -2  115.99    3.90
 -13   2   2  110.89    4.40
  13  -2   2  111.19    4.20
 -13  -2  -2  115.99    4.30
  13  -2   2  112.19    3.70
 -13  -2  -2  110.79    3.80
  13   2  -2  113.69    3.50
 -13   2   2  109.09    3.00
 -13   2   2  109.99    3.00
  13   2   2  111.09    3.60
 -13  -2   2  112.19    3.30
 -13   2  -2  111.09    4.30
 -13   2  -2  113.69    3.70
  13  -2  -2  112.59    4.00
  13   2   2  110.29    4.20
 -13  -2   2  113.29    4.30
 -13  -2  -3    0.70    1.50
  13   2  -3   -0.40    1.20
 -13   2   3   -1.40    1.50
  13  -2   3    0.00    1.40
  13  -2   3   -0.20    1.00
  13   2  -3    0.60    1.00
 -13  -2  -3    1.20    1.20
 -13  -2   3    0.60    1.60
 -13   2  -3    0.00    1.10
  13   2   3   -0.30    1.40
 -13  -2   3    1.20    0.90
 -13   2  -3    1.10    1.50
  13  -2  -3    0.20    1.30
  13   2   3    0.60    1.10
  13  -2   4   91.19    3.90
  13  -2   4   87.39    3.00
  13   2  -4   87.29    2.70
  13   2  -4   91.79    3.70
 -13  -2  -4   93.09    3.70
 -13   2   4   89.49    4.10
 -13  -2  -4   88.09    3.40
 -13   2  -4   91.99    3.70
 -13  -2   4   86.99    2.60
  13   2   4   87.09    4.00
 -13   2  -4   89.69    4.00
  13  -2  -4   86.39    3.70
  13   2   4   88.79    3.00
 -13  -2   4   87.69    4.00
 -13   2   5   76.59    4.00
  13  -2   5   82.49    2.90
 -13  -2  -5   73.49    3.10
  13  -2   5   80.79    3.90
 -13  -2  -5   86.29    3.80
  13   2  -5   82.69    3.80
  13  -2  -5   82.29    3.70
 -13  -2   5   83.99    4.00
 -13   2  -5   80.49    3.70
 -13   2  -5   77.79    3.60
  13   2   5   72.39    3.20
  13   2   5   82.09    3.90
 -13  -2  -6  140.79    4.80
  13   2  -6  144.59    5.00
 -13  -2  -6  154.08    5.00
  13  -2   6  146.39    5.10
  13  -2   6  136.89    4.20
 -13   2   6  141.99    5.30
  13  -2  -6  153.48    5.00
 -13   2  -6  138.39    4.30
 -13   2  -6  151.58    5.00
  13   2   6  145.99    5.30
 -13  -2   6  142.89    5.40
 -13   2  -6  131.79    4.90
  13   2   6  143.89    3.70
 -13   2   7  407.16   10.30
  13   2  -7  408.46    9.90
  13  -2   7  398.36    8.60
 -13  -2  -7  420.46   10.00
  13  -2   7  394.56   10.00
  13   2   7  392.36    8.30
 -13   2  -7  407.36    8.70
  13   2   7  401.76   10.10
  13  -2  -7  419.66    9.90
 -13   2  -7  416.26    9.90
 -13  -2   7  404.46   10.10
 -13  -2  -8   -0.10    1.60
  13   2  -8    0.90    2.60
  13  -2   8   -2.30    1.80
 -13   2   8   -0.70    2.10
  13   2   8    0.60    2.20
 -13   2  -8    0.70    1.10
 -13   2  -8   -0.70    1.50
 -13  -2   8   -2.10    1.90
  13  -2   9   34.20    3.80
  13   2  -9   24.40    3.40
 -13   2   9   23.00    3.60
  13  -2  -9   30.00    3.60
  13   2   9   22.40    3.40
 -13   2  -9   17.10    3.80
  13  -2  10   22.60    3.80
 -13   2  10   13.00    2.50
 -13  -2 -10   12.80    2.30
  13   2 -10   14.60    3.60
 -13  -2  10   17.10    3.90
  13   2  10   17.30    3.40
 -13   2 -10   10.20    2.10
  13  -2 -10   18.30    3.40
  13  -2  11  170.78    6.40
  13   2 -11  178.48    6.10
 -13   2  11  159.18    6.50
 -13  -2 -11  170.98    6.20
  13  -2 -11  178.98    6.20
 -13   2 -11  163.88    6.10
 -13  -2  11  174.78    6.60
  13   2  11  171.98    6.60
 -13  -2 -12    3.30    2.00
 -13   2  12    2.50    2.50
  13   2 -12    8.10    2.20
  13  -2  12    0.80    2.30
 -13   2 -12    4.70    2.00
 -13  -2  12    2.80    2.60
  13   2  12    3.30    2.40
  13  -2 -12    6.70    2.20
  13   2 -13   11.50    2.40
 -13  -2 -13    5.40    2.30
 -13   2  13   10.00    2.80
  13  -2  13    9.20    2.70
  13  -2 -13   16.40    4.10
 -13  -2  13   12.70    3.00
 -13   2 -13   17.40    4.00
  13   2  13    8.20    2.60
 -13  -2 -14    8.10    2.30
  13  -2  14    9.50    2.90
  13   2 -14    6.80    2.50
 -13   2  14   13.00    3.00
  13  -2 -14    8.90    2.70
 -13  -2  14    9.80    3.10
  13   2  14   19.20    4.80
 -13   2 -14    9.90    2.50
  13  -2  15    8.30    3.10
 -13   2  15   10.60    3.30
 -13  -2 -15    7.50    2.50
  13   2 -15   10.80    3.00
 -13   2 -15    7.00    2.70
  13   2  15    9.30    3.00
 -13  -2  15    7.50    3.50
  13  -2 -15    6.30    2.90
 -14  -2   0   78.29    3.10
  14  -2   0   78.99    3.30
 -14   2   0   74.79    3.90
 -14  -2   0   77.29    4.00
 -14   2   0   78.69    2.90
  14   2   0   80.19    3.30
  14   2   0   74.49    3.90
 -14   2   0   73.09    3.20
  14   2  -1  227.08    6.00
 -14   2   1  224.88    5.30
 -14  -2  -1  228.88    5.80
 -14   2   1  223.68    6.60
  14  -2   1  228.88    6.50
 -14  -2  -1  227.68    6.60
 -14   2   1  219.28    5.40
  14   2  -1  210.58    5.70
  14  -2   1  227.48    5.90
 -14   2  -1  224.38    6.60
  14  -2  -1  231.38    6.10
  14   2   1  224.28    5.80
 -14  -2   1  222.68    5.50
 -14   2  -1  228.18    5.70
  14   2   1  231.48    6.60
 -14  -2   1  236.58    6.60
  14  -2   2   49.20    3.30
 -14   2   2   50.39    3.80
 -14   2   2   49.10    2.30
 -14   2   2   49.20    2.10
  14  -2   2   50.89    2.80
  14   2  -2   48.10    2.80
 -14  -2  -2   56.79    3.50
 -14  -2  -2   53.29    2.90
  14   2  -2   55.49    3.20
 -14  -2   2   53.59    2.50
  14   2   2   48.70    3.30
 -14   2  -2   49.00    3.40
 -14   2  -2   54.49    2.80
 -14  -2   2   54.19    3.80
  14  -2  -2   50.29    3.10
  14   2   2   54.49    2.70
 -14   2   3   -1.00    1.60
  14  -2   3    1.40    1.10
 -14  -2  -3    0.80    1.50
 -14  -2  -3    0.40    1.30
  14   2  -3   -0.30    1.40
  14  -2   3   -0.30    1.40
  14   2   3    0.10    1.50
 -14   2  -3    0.10    1.30
 -14  -2   3    1.30    1.00
  14  -2  -3   -0.30    1.30
 -14  -2   3   -1.70    1.50
  14   2   3   -0.80    1.10
 -14   2  -3    1.00    1.60
 -14  -2  -4   36.50    3.10
 -14   2   4   37.10    3.40
  14   2  -4   39.80    3.00
  14  -2   4   38.60    2.40
 -14  -2  -4   39.20    3.30
  14  -2   4   36.60    3.20
 -14  -2   4   38.20    2.10
 -14  -2   4   35.10    3.30
  14  -2  -4   32.40    3.10
 -14   2  -4   35.80    3.10
 -14   2  -4   35.20    3.30
  14   2   4   39.20    3.20
  14   2   4   37.90    2.40
 -14   2   5   32.90    3.40
  14  -2   5   35.50    2.30
 -14  -2  -5   35.90    3.10
  14   2  -5   38.60    3.30
  14  -2   5   36.10    3.30
 -14   2  -5   32.00    3.30
 -14  -2   5   33.10    3.40
 -14   2  -5   35.90    3.20
  14  -2  -5   35.80    3.30
  14   2   5   36.30    2.20
  14   2   5   34.70    3.60
  14  -2   6   58.59    2.70
  14  -2   6   61.09    4.10
 -14  -2  -6   58.19    3.70
  14   2  -6   63.69    3.80
 -14   2   6   50.69    3.80
  14  -2  -6   63.09    3.80
 -14   2  -6   61.99    3.70
  14   2   6   48.30    3.80
  14   2   6   56.99    2.60
 -14   2  -6   56.99    2.80
 -14  -2   6   55.79    4.10
 -14  -2  -7   40.70    3.60
  14   2  -7   33.00    5.40
 -14   2   7   37.30    6.20
 -14   2  -7   44.00    3.60
 -14  -2   7   36.70    3.90
  14  -2  -7   33.00    4.60
  14   2   7   30.90    4.10
  14   2  -8    4.50    1.70
 -14  -2  -8    2.50    2.00
 -14   2   8    5.80    2.10
  14  -2   8    4.70    1.90
 -14   2  -8    4.80    1.80
  14  -2  -8    3.10    1.80
 -14  -2   8    3.50    2.50
  14   2   8    2.90    2.00
 -14  -2  -9  157.18    5.90
  14   2  -9  158.38    5.70
  14  -2   9  161.58    6.20
 -14   2   9  154.18    6.20
 -14  -2   9  173.38    6.50
  14  -2  -9  161.78    6.00
 -14   2  -9  170.98    6.00
  14   2   9  164.88    6.30
  14  -2  10    0.70    2.30
 -14   2  10    0.90    2.30
 -14  -2 -10   -2.30    1.80
  14   2 -10    1.20    2.00
 -14   2 -10    1.30    1.90
  14   2  10   -0.80    2.00
 -14  -2  10    1.50    2.20
  14  -2 -10   -1.70    1.90
  14  -2  11    2.00    2.20
 -14  -2 -11    0.30    1.90
  14   2 -11    4.30    2.10
 -14   2  11   -4.00    2.10
 -14   2 -11    0.80    2.00
 -14  -2  11   -3.90    2.40
  14  -2 -11    1.00    2.00
  14   2  11    1.10    2.00
  14  -2  12   20.60    4.20
  14   2 -12   32.50    4.10
 -14   2  12   17.10    4.30
 -14  -2 -12   15.90    3.80
 -14   2 -12   30.60    4.40
  14  -2 -12   27.30    4.00
  14   2  12   27.90    4.20
 -14  -2  12   20.30    4.70
 -14  -2 -13    5.00    2.40
 -14   2  13   13.40    3.10
  14   2 -13   10.90    2.60
  14  -2  13   12.50    2.90
 -14   2 -13   13.10    2.60
 -14  -2  13   11.30    3.10
  14   2  13   19.30    4.40
  14  -2 -13   10.60    2.70
 -14   2  14    0.50    2.90
 -14  -2 -14    4.10    2.50
  14  -2  14    8.40    3.00
  14   2 -14    6.00    2.70
 -14   2 -14    4.90    2.60
 -14  -2  14    4.50    3.00
  14   2  14    3.20    2.70
  14  -2 -14    6.30    2.80
  14  -2  15    2.20    3.10
 -14   2  15    3.00    3.60
  14   2 -15    5.60    2.90
 -14  -2 -15    3.50    4.20
  14   2  15    0.80    3.70
 -14   2 -15    3.70    2.90
 -14  -2  15    5.50    3.60
  14  -2 -15   -7.00    2.70
 -15   2   0   -2.50    1.60
 -15   2   0    0.50    1.10
  15   2   0   -0.30    1.30
  15  -2   0   -0.50    1.30
 -15  -2   0   -1.60    1.60
 -15  -2   0    1.60    1.20
  15  -2   1  149.59    5.50
 -15  -2  -1  152.08    4.60
 -15  -2  -1  151.08    5.40
  15   2  -1  156.38    4.90
  15  -2   1  154.18    4.70
 -15   2   1  153.08    5.50
 -15   2   1  149.29    4.10
  15   2   1  154.08    4.60
 -15   2  -1  154.88    5.60
 -15  -2   1  152.18    5.50
  15   2   1  149.29    5.30
  15  -2  -1  152.08    4.90
 -15  -2   1  153.48    4.30
 -15   2  -1  151.78    4.50
  15   2  -2    6.80    1.60
  15  -2   2    4.40    1.70
 -15  -2  -2    3.20    1.80
 -15  -2  -2    6.60    1.50
 -15   2   2    3.60    1.80
  15  -2   2    6.30    1.40
 -15   2   2    3.90    1.10
 -15   2  -2    4.70    1.40
  15  -2  -2    5.40    1.50
 -15  -2   2    6.10    2.00
  15   2   2    6.00    1.40
  15   2   2    4.40    1.70
 -15   2  -2    5.80    1.80
 -15  -2  -3   93.39    4.00
 -15  -2  -3   96.69    4.40
  15  -2   3   88.79    3.60
  15   2  -3   94.29    4.20
 -15   2   3   90.29    4.50
  15  -2   3   96.89    4.30
  15   2   3   97.49    4.30
 -15  -2   3   92.29    3.10
 -15   2  -3   86.49    3.70
  15   2   3   91.39    3.50
 -15  -2   3   94.29    4.50
  15  -2  -3   93.59    4.00
 -15   2  -3   95.99    4.50
 -15   2   4   46.00    3.70
 -15  -2  -4   49.20    3.50
 -15  -2  -4   51.39    3.80
  15  -2   4   50.49    2.80
  15  -2   4   51.89    3.70
  15   2  -4   49.99    3.50
  15   2   4   48.20    3.60
  15   2   4   51.19    2.70
 -15  -2   4   46.40    2.30
 -15   2  -4   49.50    3.70
 -15  -2   4   40.90    3.70
 -15   2  -4   51.49    3.30
  15  -2  -4   54.99    3.40
  15   2  -5   80.49    4.10
  15  -2   5   79.49    3.30
 -15  -2  -5   77.59    3.90
 -15   2  -5   74.59    3.90
  15  -2  -5   76.69    4.10
 -15  -2   5   75.09    4.30
  15   2   5   74.79    3.00
 -15   2   6   -0.50    1.90
  15   2  -6   -0.90    1.60
  15  -2   6   -1.70    1.70
 -15  -2  -6    0.10    1.60
  15  -2   6    0.40    1.20
  15   2   6   -1.90    1.70
  15  -2  -6    0.70    1.50
 -15   2  -6   -1.70    1.90
  15   2   6   -3.00    1.30
 -15   2  -6    0.80    1.70
 -15   2  -6   -1.10    1.20
  15   2  -7  101.39    4.60
  15  -2   7   94.69    4.70
 -15   2   7   97.69    5.00
 -15  -2  -7  101.59    4.80
 -15   2  -7  104.29    4.90
 -15  -2   7   98.59    5.10
  15   2   7   97.09    4.90
 -15   2  -7  101.49    4.00
  15  -2  -7   97.99    4.50
  15   2  -8   26.70    3.50
 -15   2   8   25.20    4.40
  15  -2   8   22.60    3.70
 -15  -2  -8   18.80    3.80
 -15  -2   8   26.90    3.90
  15   2   8   24.50    3.80
 -15   2  -8   28.80    4.20
  15  -2  -8   22.10    3.60
 -15  -2  -9    8.30    2.30
  15   2  -9   10.30    2.10
  15  -2   9   17.40    3.90
 -15   2   9   10.90    2.50
  15   2   9   11.00    2.60
 -15  -2   9    8.50    2.50
 -15   2  -9    9.40    2.30
  15  -2  -9   14.60    3.50
 -15  -2 -10    1.30    2.10
  15   2 -10    3.20    2.00
 -15   2  10    6.90    2.60
  15  -2  10    5.30    2.40
 -15   2 -10    4.80    2.10
  15  -2 -10    5.00    2.10
 -15  -2  10    3.90    2.60
  15   2  10    7.00    2.40
 -15   2  11   -4.50    2.30
  15   2 -11    3.00    2.20
 -15  -2 -11    3.20    2.10
  15  -2  11   -0.80    2.40
 -15   2 -11    2.90    2.20
  15  -2 -11    0.80    2.00
  15   2  11   -1.30    2.20
 -15  -2  11   -2.30    2.60
 -15  -2 -12   33.70    4.40
  15  -2  12   44.30    5.00
 -15   2  12   27.90    4.80
  15   2 -12   38.10    4.40
 -15  -2  12   31.40    5.00
  15   2  12   23.40    4.30
 -15   2 -12   21.70    4.70
  15  -2 -12   40.00    4.60
  15  -2  13    8.00    3.00
 -15   2  13    7.60    3.10
  15   2 -13    2.60    2.60
 -15  -2 -13    5.10    2.50
 -15  -2  13    3.10    3.00
  15  -2 -13    9.40    2.80
 -15   2 -13    3.20    2.50
  15   2  13    5.50    2.60
 -15   2  14   -5.30    2.90
 -15  -2 -14   -2.90    2.40
  15   2 -14    2.00    2.60
  15  -2  14    2.40    3.00
  15   2  14    4.60    2.90
 -15   2 -14   -5.60    2.30
 -15  -2  14    2.50    3.10
  16   2   0    4.20    1.50
 -16  -2   0    4.80    1.40
 -16  -2   0    3.80    2.30
 -16   2   0    2.70    1.20
  16  -2   0    4.90    1.50
  16   2  -1    4.90    1.70
 -16  -2  -1    5.00    1.50
  16  -2   1    4.70    1.50
 -16  -2   1    4.10    1.30
  16  -2  -1    2.30    1.50
 -16  -2   1    3.60    2.30
 -16   2  -1    6.00    1.40
  16   2   1    6.00    1.60
 -16   2   2   62.09    3.30
  16   2  -2   63.99    3.80
 -16  -2  -2   63.89    3.60
  16  -2   2   63.49    3.50
 -16  -2  -2   62.59    6.10
 -16   2   2   68.69    4.70
  16  -2   2   63.29    4.20
 -16  -2   2   63.29    3.00
  16  -2  -2   63.59    3.70
 -16   2  -2   58.89    4.80
  16   2   2   67.99    5.90
 -16   2  -2   65.29    3.60
  16   2   2   67.59    3.50
  16   2  -3  218.98    6.40
 -16  -2  -3  215.48    7.00
  16  -2   3  212.18    5.80
 -16   2   3  218.68    7.00
 -16  -2  -3  206.68    6.10
  16  -2   3  213.68    6.70
 -16  -2   3  204.08    5.20
  16  -2  -3  217.28    6.40
 -16   2  -3  216.68    6.90
  16   2   3  204.28    5.70
  16   2   3  210.68    6.90
 -16   2  -3  214.88    6.20
 -16   2   4   51.29    4.10
  16  -2   4   53.29    3.90
  16   2  -4   62.29    5.80
 -16  -2  -4   57.49    3.70
 -16  -2  -4   63.19    4.10
  16  -2   4   61.99    3.20
  16  -2  -4   42.50    6.40
 -16   2  -4   60.59    4.10
 -16  -2   4   52.39    4.00
  16   2   4   57.49    3.10
 -16   2  -4   61.09    3.70
  16   2   4   55.39    4.00
 -16  -2  -5    3.00    2.10
 -16  -2  -5    5.00    1.80
 -16   2   5    0.30    1.90
  16  -2   5    3.30    2.00
  16  -2   5    2.70    1.40
  16   2  -5    1.00    1.80
 -16  -2   5    0.70    2.00
 -16   2  -5    0.80    1.70
  16  -2  -5    1.80    1.70
  16   2   5    1.50    1.30
 -16   2  -5    4.90    2.00
  16   2   5    0.80    1.90
  16  -2   6    2.20    2.00
  16   2  -6    4.20    1.90
 -16  -2  -6    1.10    1.80
 -16   2   6    1.90    2.10
  16  -2   6    2.80    1.70
 -16   2  -6    1.60    1.50
 -16  -2   6   -0.30    2.10
  16   2   6    3.20    2.10
  16  -2  -6   -1.70    1.80
 -16   2  -6    1.50    1.80
 -16   2  -6    1.60    2.10
  16   2  -7  160.98    6.00
  16  -2   7  165.78    6.30
 -16  -2  -7  158.28    6.10
 -16   2   7  166.68    6.40
  16  -2  -7  167.98    6.30
 -16   2  -7  171.68    6.40
  16   2   7  168.48    6.30
 -16  -2   7  166.48    6.20
  16   2  -8    2.50    1.90
 -16  -2  -8    3.00    2.10
  16  -2   8    2.00    2.30
 -16   2   8    3.40    2.40
 -16   2  -8    3.10    2.10
  16   2   8    3.70    2.10
  16  -2  -8    0.20    1.90
 -16  -2   8   -1.00    2.30
  16   2  -9    3.30    1.90
 -16  -2  -9    0.60    2.00
 -16   2   9    4.20    2.60
  16  -2   9    3.60    2.30
 -16   2  -9    2.90    2.20
 -16  -2   9    1.20    2.40
  16  -2  -9    0.30    1.90
  16   2   9    4.70    2.30
 -16  -2 -10    2.80    2.20
  16   2 -10    9.00    2.40
 -16   2  10    4.30    2.70
  16  -2  10    6.10    2.70
  16  -2 -10    6.90    2.40
 -16  -2  10    8.40    3.00
 -16   2 -10    7.70    2.40
  16   2  10    9.90    2.70
 -16   2  11    9.10    2.90
  16  -2  11   10.80    2.80
 -16  -2 -11    6.20    2.60
  16   2 -11   17.20    4.20
  16  -2 -11   18.30    4.40
 -16   2 -11   11.00    2.60
  16   2  11   18.10    4.50
 -16  -2  11   10.30    3.10
  16   2 -12    8.40    2.70
 -16   2  12   12.40    3.20
 -16  -2 -12    5.30    2.80
  16  -2  12   11.60    3.30
  16  -2 -12    9.30    2.80
  16   2  12   21.70    4.80
 -16   2 -12    9.90    2.70
 -16  -2  12    7.10    3.30
  16  -2  13   26.90    5.70
 -16  -2 -13   15.60    3.10
 -16   2  13   21.50    5.10
  16   2 -13   31.90    5.30
  16  -2 -13   12.80    3.10
 -16  -2  13   15.90    3.70
 -16   2 -13   18.90    4.90
  16   2  13   31.90    5.30
 -17   2   0   -4.20    2.00
 -17  -2   0   -2.50    2.00
  17  -2   0    0.10    1.60
 -17  -2   0    1.70    1.50
  17   2   0    1.60    1.60
 -17   2   0    0.80    1.30
 -17  -2  -1   79.89    4.80
 -17   2   1   94.19    4.90
  17   2  -1   85.09    4.30
 -17  -2  -1   89.59    4.00
  17  -2   1   78.79    4.10
 -17   2  -1   80.39    3.80
  17   2   1   87.49    4.10
 -17   2  -1   82.19    4.70
 -17  -2   1   88.29    3.60
  17   2   1   74.89    4.70
 -17  -2   1   87.89    5.00
  17  -2  -1   84.49    4.10
 -17   2   2   65.59    4.60
  17   2  -2   65.49    4.10
 -17  -2  -2   55.29    4.20
 -17  -2  -2   66.89    3.80
  17  -2   2   67.69    3.70
  17  -2   2   57.99    4.20
 -17   2  -2   60.69    4.20
 -17  -2   2   58.59    4.70
 -17   2  -2   62.99    3.70
  17  -2  -2   61.59    4.70
  17   2   2   50.49    4.00
  17   2   2   59.59    3.60
 -17   2   3  300.17    8.70
  17  -2   3  292.27    8.50
  17  -2   3  295.37    7.50
  17   2  -3  297.07    8.50
 -17  -2  -3  292.17    7.70
 -17  -2  -3  302.37    8.70
  17  -2  -3  305.97    8.20
 -17  -2   3  302.87    8.80
  17   2   3  297.77    8.60
 -17   2  -3  289.37    7.80
  17   2   3  291.17    7.40
 -17   2  -3  302.87    8.70
  17  -2   4   22.90    3.90
  17   2  -4   31.70    3.80
 -17  -2  -4   24.20    3.50
  17  -2   4   31.50    3.00
 -17  -2  -4   31.70    3.90
 -17   2   4   19.80    3.80
 -17  -2   4   20.40    4.10
  17  -2  -4   25.50    3.40
  17   2   4   30.70    3.00
  17   2   4   30.40    3.90
 -17   2  -4   25.50    3.90
 -17   2  -4   24.50    3.60
 -17  -2  -5   16.60    3.70
 -17   2   5    9.30    2.50
  17  -2   5   10.20    2.50
  17   2  -5    9.80    2.10
 -17  -2  -5    9.80    2.10
  17  -2   5   11.70    1.80
 -17   2  -5   10.50    2.10
 -17  -2   5    4.80    2.30
 -17   2  -5    9.40    2.50
  17  -2  -5   10.00    2.10
  17   2   5   14.10    3.70
 -17   2   6   14.80    2.70
  17  -2   6   18.90    3.90
 -17  -2  -6   23.30    4.00
  17   2  -6   19.20    3.90
  17  -2  -6   19.60    3.60
 -17   2  -6   21.40    3.90
 -17  -2   6   20.00    3.90
  17   2   6   24.60    3.80
 -17   2  -6   26.90    4.00
  17   2  -7    5.20    2.20
  17  -2   7    7.70    2.50
 -17  -2  -7    4.00    2.20
 -17   2   7    5.20    2.40
 -17   2  -7    2.90    2.10
  17  -2  -7    3.20    2.10
 -17  -2   7    4.10    2.40
 -17   2  -7    6.50    2.50
  17   2   7    7.30    2.30
 -17  -2  -8   99.69    5.40
  17   2  -8  109.89    5.30
 -17   2   8  105.49    5.70
  17  -2   8  106.09    5.80
 -17   2  -8  104.89    5.80
 -17  -2   8  105.59    6.00
 -17   2  -8  104.19    5.50
  17   2   8  106.19    5.80
  17  -2  -8   83.19    5.30
 -17   2   9   26.10    4.60
 -17  -2  -9   32.20    4.70
  17  -2   9   28.60    4.80
  17   2  -9   35.20    4.50
 -17   2  -9   32.70    4.60
  17  -2  -9   24.30    4.40
  17   2   9   34.20    4.90
 -17  -2   9   25.40    4.70
  17   2 -10    3.00    2.20
  17  -2  10    1.10    2.70
 -17  -2 -10    0.20    2.40
 -17   2  10   -2.60    2.60
  17  -2 -10   -1.90    2.10
 -17   2 -10    2.40    2.40
  17   2  10    5.50    2.60
 -17  -2  10    3.00    3.00
 -17   2  11   -5.50    2.70
 -17  -2 -11   -0.60    2.40
  17   2 -11    3.00    2.50
  17  -2  11    0.90    2.80
 -17   2 -11   -1.50    2.40
 -17  -2  11   -0.70    2.90
  17   2  11    4.70    2.80
  17  -2 -11   -1.80    2.40
  17   2 -12   16.60    3.30
 -17   2  12   14.10    3.30
 -17  -2 -12   23.10    5.40
  17  -2  12   23.80    5.40
 -17  -2  12   29.70    5.50
  17  -2 -12   12.70    2.90
 -17   2 -12   29.20    5.40
  17   2  12   23.30    5.20
 -18   2   0   36.60    4.20
 -18  -2   0   31.00    3.50
  18   2   0   44.10    3.80
 -18  -2   0   34.80    4.30
  18  -2   0   33.50    3.80
 -18  -2  -1   55.89    3.90
 -18  -2  -1   57.99    4.50
  18  -2   1   52.59    3.90
  18   2  -1   55.19    6.20
 -18   2   1   61.09    4.70
  18  -2  -1   60.69    4.30
 -18   2  -1   51.39    3.60
  18   2   1   53.79    4.00
 -18   2  -1   58.99    4.50
 -18  -2   1   63.19    4.70
 -18  -2  -2    7.20    2.40
 -18  -2  -2    5.30    1.90
  18   2  -2    4.80    1.90
  18  -2   2    3.80    1.80
 -18   2   2    4.60    2.30
  18  -2  -2    4.10    1.90
 -18   2  -2   14.80    4.00
 -18   2  -2    2.40    1.90
  18   2   2    0.20    1.80
 -18  -2   2    3.00    2.50
  18   2   2    6.60    2.20
 -18  -2  -3   14.10    3.80
  18  -2   3   17.00    3.20
  18  -2   3   19.70    3.60
 -18  -2  -3   14.40    3.70
  18   2  -3   21.10    3.60
 -18   2   3   11.30    2.60
  18  -2  -3   14.10    3.50
 -18   2  -3   18.70    3.60
  18   2   3   12.40    2.00
 -18  -2   3   12.90    2.70
 -18   2  -3   13.70    3.70
  18   2   3   12.10    2.50
 -18  -2  -4   -2.50    2.20
 -18   2   4   -1.80    2.10
  18  -2   4    1.80    1.70
  18  -2   4   -0.70    2.10
 -18  -2  -4   -0.60    1.90
  18   2  -4    0.30    2.00
  18   2   4    0.90    2.20
 -18   2  -4   -0.70    2.10
 -18   2  -4   -0.20    1.90
  18  -2  -4   -1.80    1.70
 -18  -2   4   -2.40    2.10
  18   2  -5   12.70    2.40
 -18  -2  -5   19.30    4.00
  18  -2   5   14.70    3.80
 -18   2   5   15.30    2.80
  18  -2  -5   13.40    2.30
 -18   2  -5   18.30    4.10
 -18  -2   5   10.80    2.70
  18   2   5   23.00    3.90
 -18   2  -5   13.30    2.70
  18  -2   6    8.50    2.60
 -18  -2  -6    8.10    2.60
 -18   2   6    2.70    2.30
  18   2  -6    6.40    2.30
 -18  -2  -6    5.90    2.30
 -18   2  -6    2.50    2.20
  18  -2  -6    4.90    2.10
 -18  -2   6    1.80    2.40
  18   2   6    9.10    2.50
 -18   2  -6   18.70    4.30
  18   2  -7   34.10    4.70
  18  -2   7   37.70    4.50
 -18   2   7   40.50    5.00
 -18  -2  -7   25.80    4.60
 -18  -2  -7   37.60    4.50
 -18   2  -7   27.90    4.90
  18  -2  -7   22.20    4.10
  18   2   7   33.10    4.40
 -18   2  -7   36.30    4.90
 -18  -2   7   32.30    4.70
 -18   2   8   20.30    4.90
  18   2  -8   24.70    4.80
 -18  -2  -8   10.80    2.60
 -18  -2   8   15.40    3.10
 -18   2  -8   20.60    4.40
  18   2   8   25.50    4.70
  18  -2  -8   10.30    2.60
 -18   2  -8   14.30    2.80
  18   2  -9    6.10    2.60
 -18   2   9    1.20    2.80
  18  -2   9    0.50    2.60
 -18  -2  -9    0.20    2.50
 -18  -2   9    2.00    3.00
  18  -2  -9   -4.40    2.20
 -18   2  -9    1.10    2.60
 -18   2  -9   -1.90    2.50
  18   2   9    3.90    2.70
 -18   2  10   11.10    3.30
  18  -2  10   21.10    4.90
 -18  -2 -10   14.20    3.00
  18   2 -10   14.70    3.00
 -18   2 -10   22.80    5.30
 -18  -2  10   15.00    3.40
  18  -2 -10   13.50    2.70
  18   2  10   18.90    4.80
  18   2 -11   -3.90    2.80
  18  -2  11    3.90    3.00
 -18  -2 -11   -0.60    2.70
 -18   2  11   -1.60    2.90
  18  -2 -11   -4.60    2.50
 -18  -2  11    1.10    3.20
 -18   2 -11    2.70    3.00
  18   2  11    2.50    3.30
 -19   2   0   -1.50    2.30
  19   2   0   -3.00    2.10
  19  -2   0   -1.70    2.00
 -19  -2   0   -1.80    2.40
 -19   2   1  126.29    6.20
  19   2  -1  144.09    5.70
 -19  -2  -1  142.59    6.30
  19   2   1  130.29    5.20
 -19   2  -1  142.19    6.20
 -19  -2   1  140.69    6.50
  19  -2  -1  134.99    5.60
 -19  -2  -2    5.50    2.40
 -19   2   2    3.10    2.40
  19  -2   2    9.60    2.20
 -19  -2  -2    6.10    2.20
  19   2  -2    8.20    2.30
  19  -2  -2    6.70    2.20
  19   2   2    5.70    2.00
 -19   2  -2    5.30    2.40
  19   2   2    1.90    2.40
 -19  -2   2    0.60    2.50
 -19   2   3   30.40    4.30
  19  -2   3   31.90    4.30
  19   2  -3   39.90    4.20
 -19  -2  -3   23.50    4.40
 -19  -2  -3   37.30    4.40
  19  -2   3   38.30    3.80
  19   2   3   33.90    4.10
 -19   2  -3   30.90    4.20
 -19   2  -3   38.00    4.30
  19   2   3   23.10    4.40
 -19  -2   3   36.00    4.50
  19  -2  -3   29.00    3.80
  19  -2   4   15.00    4.10
  19   2  -4   27.70    4.30
 -19  -2  -4   19.10    4.30
 -19   2   4   25.40    4.20
 -19  -2  -4   29.80    4.50
  19  -2  -4   22.10    4.00
  19   2   4   20.70    4.30
 -19   2  -4   16.30    4.10
 -19   2  -4   34.30    4.50
 -19  -2   4   25.10    4.40
 -19   2   5   52.39    4.70
 -19  -2  -5   62.09    5.00
 -19  -2  -5   59.89    4.80
  19  -2   5   51.39    4.70
  19   2  -5   59.29    4.60
 -19  -2   5   59.09    5.30
  19  -2  -5   59.39    4.50
 -19   2  -5   49.90    4.70
  19   2   5   60.79    4.80
 -19  -2  -6    0.20    2.40
  19   2  -6    3.10    2.20
  19  -2   6    2.70    2.50
 -19  -2  -6    4.90    2.50
 -19   2   6   -1.80    2.30
 -19   2  -6   -0.20    2.50
  19   2   6    4.60    2.40
  19  -2  -6    2.00    2.20
 -19  -2   6    0.30    2.60
 -19   2  -6    1.80    2.50
 -19  -2  -7   -3.10    2.50
  19   2  -7   -0.30    2.20
  19  -2   7    5.00    2.60
 -19  -2  -7    3.00    2.80
 -19   2   7    3.80    2.60
 -19   2  -7    4.10    2.60
 -19   2  -7    0.90    2.60
  19   2   7   -0.60    2.60
  19  -2  -7   -0.10    2.30
 -19  -2   7    2.20    2.60
 -19  -2  -8   64.09    5.70
  19   2  -8   59.39    5.20
  19  -2   8   58.69    5.50
 -19  -2  -8   47.70    5.80
 -19   2   8   48.80    5.60
 -19  -2   8   57.69    5.70
 -19   2  -8   59.19    5.70
 -19   2  -8   65.49    5.60
  19   2   8   63.89    5.60
  19  -2  -8   48.20    4.90
 -19  -2  -9    3.40    2.80
  19  -2   9    1.20    2.70
  19   2  -9    4.70    2.60
 -19   2   9    3.10    3.10
 -19  -2  -9    0.30    2.80
 -19   2  -9    4.50    2.90
  19  -2  -9    2.30    2.40
 -19   2  -9   -2.50    2.80
 -19  -2   9    2.10    3.30
  19   2   9    3.40    2.90
  19  -2  10   -1.70    3.60
 -19  -2 -10   -1.10    2.90
 -19   2 -10    4.80    5.50
 -19   2 -10   -0.90    2.90
 -19  -2  10   -1.60    3.30
 -20   2   0    0.30    2.50
 -20  -2   0   -4.90    2.50
  20   2   0   -6.10    2.10
  20  -2   0    1.40    2.30
  20  -2   1   77.09    5.00
 -20   2   1   71.69    5.40
 -20  -2  -1   79.89    5.60
  20   2  -1   73.29    5.10
  20  -2  -1   79.89    5.20
 -20   2  -1   86.99    5.50
  20   2   1   75.59    4.90
 -20  -2   1   80.89    5.50
  20   2  -2   -1.70    2.30
 -20  -2  -2   -3.10    2.40
  20  -2   2    0.40    2.10
 -20   2   2   -5.50    2.40
 -20  -2   2   -2.70    2.60
 -20   2  -2   -2.00    2.40
  20  -2  -2   -2.00    2.10
  20   2   2   -0.60    3.40
 -20  -2  -3   -1.90    2.40
  20   2  -3    1.50    2.30
 -20   2   3    3.40    2.60
  20  -2  -3    1.40    2.20
 -20  -2   3   -2.80    2.50
 -20   2  -3    6.50    2.60
  20   2   3   -0.10    2.30
  20   2  -4    7.30    2.60
 -20   2   4    6.90    2.70
 -20  -2  -4    5.80    2.50
  20  -2   4    4.90    2.50
 -20  -2  -4    4.60    2.60
  20  -2  -4    4.20    2.30
 -20  -2   4    5.70    2.90
  20   2   4    0.50    2.70
 -20   2  -4    5.30    2.70
 -20  -2  -5    1.70    2.60
 -20  -2  -5   -1.00    2.50
 -20   2   5   -3.60    2.40
  20  -2   5    1.10    2.60
  20   2  -5    6.90    2.70
 -20   2  -5    0.60    2.60
  20   2   5    0.00    2.60
 -20  -2   5    0.60    2.70
  20  -2  -5    0.10    2.30
 -20   2  -5    2.70    2.60
 -20  -2  -6   -0.60    2.70
  20  -2   6   -4.10    2.50
  20   2  -6    1.70    2.50
 -20   2   6   -4.00    2.50
 -20  -2  -6   -0.20    2.70
 -20  -2   6   -7.20    2.70
  20   2   6   -1.90    2.60
 -20   2  -6   -0.10    2.60
 -20   2  -6   -4.50    2.70
  20  -2  -6   -2.20    2.40
 -20  -2  -7   -0.50    2.60
  20   2  -7    3.40    2.70
  20  -2   7   -2.60    2.80
 -20  -2  -7   -1.70    2.90
 -20   2   7    4.30    2.80
 -20  -2   7    1.60    2.90
  20  -2  -7   -1.40    2.50
 -20   2  -7   -2.20    2.70
 -20   2  -7   -1.00    2.90
  20   2   7    1.10    2.70
 -20   2   8    2.50    3.00
  20   2  -8    2.50    2.80
 -20  -2  -8   -0.70    2.90
  20  -2   8    5.30    3.30
 -20  -2  -8    4.40    4.40
 -20  -2   8   -1.60    3.20
 -20   2  -8   -0.30    3.10
 -20   2  -8   -0.70    3.10
  20  -2  -8   -0.10    2.50
  20   2   8    3.60    3.40
  21  -2   0   -0.30    2.50
 -21  -2   0   -3.50    2.60
  21   2   0   -2.00    2.40
 -21  -2  -1   13.40    3.10
 -21   2   1    7.10    2.90
  21  -2   1   11.30    2.70
  21   2  -1    6.80    2.70
  21   2   1    8.90    2.60
 -21   2  -1    7.80    2.80
 -21  -2   1    6.40    3.10
  21  -2  -1   10.00    2.80
 -21  -2  -2   -3.60    2.80
  21   2  -2   -5.40    2.50
  21  -2  -2    1.60    2.60
 -21   2  -2   -4.50    2.60
 -21  -2   2   -1.50    2.60
  21   2  -3    6.60    2.80
 -21   2   3    2.00    2.70
 -21  -2  -3    0.30    2.70
 -21   2  -3    5.00    3.00
  21   2   3   -2.70    2.60
 -21  -2   3    4.60    3.10
  21  -2  -3   -0.20    2.50
  21  -2   4   43.50    5.60
 -21   2   4   44.40    5.50
 -21  -2  -4   44.00    5.60
  21   2  -4   56.59    5.70
  21   2   4   47.90    5.40
 -21   2  -4   52.89    5.70
  21  -2  -4   56.39    5.40
 -21  -2   4   44.00    5.40
 -21   2   5   37.10    5.00
  21  -2   5   39.00    5.40
 -21  -2  -5   47.90    5.50
  21   2  -5   51.79    5.80
  21   2   5   36.60    5.30
 -21   2  -5   34.00    5.60
  21  -2  -5   45.30    5.40
 -21  -2   5   44.60    5.40
 -21  -2  -6   11.70    3.30
  21   2  -6   12.60    3.10
  21  -2   6   12.40    5.60
 -21   2  -6    9.60    4.10
 -21  -2   6    3.50    3.30
  21  -2  -6    9.80    3.00
  22  -2   0   24.80    5.80
 -22  -2   0   22.80    5.40
  22   2   0   16.80    3.10
 -22   2   0   10.90    5.10
 -22  -2  -1    1.10    3.80
  22   2  -1    1.00    2.80
 -22  -2   1   -4.90    2.90
  22  -2  -1    4.20    2.90
  22   2  -2    5.10    2.90
  22  -2  -2    8.10    3.10
 -22  -2   2    6.70    4.30
   0  -3   0   -0.30    0.30
   0   3   0   -0.10    0.30
   0  -3   0    0.00    0.20
   0  -3   0   -0.10    0.30
   0  -3  -1   -1.40    0.30
   0  -3  -1   -1.60    0.30
   0   3   1   -1.00    0.30
   0   3   1    0.50    0.50
   0   3   1   -1.40    0.30
   0   3  -1   -1.40    0.30
   0  -3   1   -1.20    0.30
   0   3   1   -1.50    0.30
   0  -3   1   -1.20    0.30
   0   3  -1   -1.40    0.30
   0  -3  -1   -1.00    0.30
   0  -3   2   -0.70    0.30
   0   3   2   -0.40    0.30
   0   3  -2   -1.00    0.30
   0  -3   2   -0.80    0.30
   0  -3  -2   -0.80    0.30
   0   3   2   -0.30    0.30
   0   3  -2   -1.30    0.30
   0  -3  -2    0.70    0.50
   0  -3   2   -1.40    0.30
   0  -3  -2   -1.10    0.40
   0   3   2   -0.70    0.30
   0   3   2   -1.20    0.40
   0   3  -2   -0.90    0.30
   0   3  -3   -0.30    0.40
   0   3   3    0.10    0.30
   0   3  -3   -0.20    0.40
   0  -3   3    1.10    0.40
   0  -3  -3   -0.40    0.50
   0  -3   3   -0.20    0.40
   0   3   3   -0.20    0.50
   0   3  -3    0.50    0.40
   0  -3  -3   -0.20    0.40
   0  -3  -3    0.20    0.30
   0   3   3    0.20    0.30
   0  -3   3   -0.30    0.40
   0   3  -4   -0.50    0.40
   0  -3  -4    0.10    0.40
   0   3   4   -0.50    0.40
   0  -3  -4   -0.40    0.30
   0   3   4    1.30    0.40
   0  -3   4    0.00    0.40
   0  -3   4    0.80    0.40
   0  -3  -4    0.40    0.60
   0   3  -4   -0.30    0.40
   0   3  -4    0.30    0.50
   0  -3   4   -0.10    0.50
   0   3   4    0.00    0.60
   0   3  -5   -0.20    0.50
   0   3  -5    0.30    0.50
   0   3  -5    0.40    0.60
   0   3   5   -0.40    0.70
   0  -3  -5   -0.30    0.70
   0  -3  -5   -0.20    0.50
   0   3  -5   -0.70    0.50
   0  -3   5    0.00    0.40
   0  -3   5    0.40    0.50
   0   3   5   -0.40    0.50
   0  -3  -5   -0.60    0.40
   0   3   5   -1.30    0.40
   0  -3   5   -0.30    0.50
   0  -3   6    0.40    0.70
   0  -3   6    0.00    0.60
   0  -3  -6    0.40    0.50
   0   3  -6    0.10    0.50
   0   3  -6   -1.00    0.70
   0   3   6   -0.30    0.50
   0  -3  -6    0.20    0.60
   0   3   6    0.00    0.50
   0   3  -6    0.00    0.50
   0  -3   6   -0.20    0.50
   0   3  -6    2.10    0.60
   0  -3  -6    0.30    0.70
   0  -3   7    0.60    0.90
   0   3  -7   -0.50    0.70
   0   3   7   -0.70    0.80
   0   3  -7    0.20    0.60
   0  -3   7   -0.30    0.70
   0   3  -7    0.00    0.60
   0  -3  -7    0.60    0.60
   0   3  -7    0.70    0.80
   0   3   7    0.50    0.60
   0   3   7    0.80    0.60
   0  -3   7   -0.90    0.60
   0  -3  -7    0.60    0.50
   0  -3   8    0.20    0.80
   0   3  -8    0.40    0.90
   0  -3   8   -1.20    0.80
   0   3  -8   -0.40    0.80
   0  -3   8    0.20    1.00
   0   3   8    3.10    0.80
   0   3   8   -0.30    1.00
   0  -3  -8    0.50    0.80
   0  -3  -8    1.10    0.60
   0   3   8    0.90    0.70
   0   3  -8    0.10    0.70
   0  -3  -9   -1.80    0.90
   0  -3  -9   -1.90    0.80
   0  -3   9    0.50    1.00
   0  -3   9    2.30    1.10
   0  -3   9    0.40    0.90
   0   3  -9   -1.40    1.00
   0   3   9    1.20    1.20
   0  -3  10    0.50    1.10
   0   3  10    0.80    1.00
   0  -3  10   -1.30    1.30
   0   3 -10    0.30    0.90
   0   3 -10    2.30    1.10
   0  -3 -10    1.60    1.10
   0  -3 -10    1.70    0.90
   0   3  10   -2.20    1.30
   0   3  11    0.50    1.10
   0  -3 -11    0.10    1.10
   0   3  11    0.00    1.40
   0   3 -11   -0.40    1.10
   0  -3  11    1.10    1.30
   0   3 -11    0.60    1.10
   0  -3 -12    1.60    1.30
   0   3  12    0.50    1.30
   0   3 -12    0.20    1.10
   0   3  12   -1.80    1.60
   0   3 -12   -1.10    1.20
   0  -3 -12   -0.10    0.90
   0  -3  12   -1.10    1.40
   0   3 -13   -0.20    1.20
   0  -3 -13   -1.70    1.10
   0   3  13    0.90    1.80
   0  -3  13    1.20    1.70
   0   3 -13   -1.60    1.30
   0  -3 -13   -1.20    1.30
   0  -3  14   -1.10    1.80
   0   3 -14    0.20    1.40
   0  -3 -14   -1.00    1.50
   0  -3 -14    1.10    1.20
   0   3 -14    1.30    1.60
   0   3  15    2.10    2.00
   0  -3 -15   -2.10    1.70
   0  -3 -15   -0.50    1.40
   0   3 -15   -0.40    1.60
   0   3 -15    0.60    1.70
   0   3 -16    0.00    1.90
   0  -3  16    2.00    2.30
   0  -3 -16   -1.70    1.90
   0   3  16    3.00    2.20
   0   3 -16   -0.30    1.70
   0   3 -17    0.40    2.20
   0  -3 -17   -2.60    2.10
   0   3  17    1.80    2.50
   0  -3  17    3.00    2.70
   0   3 -18   -5.80    2.30
   0   3  18    5.90    2.70
   0  -3 -18    0.20    2.60
   0  -3  18    2.00    3.00
   0   3  19    4.50    3.10
   0   3 -19   -0.10    2.80
   0  -3  19   -2.60    3.20
   0  -3 -19   -1.80    3.00
   1   3   0  190.38    4.00
   1   3   0  182.78    4.00
   1  -3   0  180.28    4.00
  -1  -3   0  182.08    4.00
  -1   3   0  177.28    4.00
  -1  -3   0  190.28    3.80
  -1  -3   0  184.08    4.00
   1   3   0  186.88    3.80
  -1   3   0  184.38    4.00
  -1   3   0  182.38    4.00
  -1   3   0  186.68    3.80
   1  -3   0  191.48    3.80
   1  -3   0  183.88    4.00
   1   3  -1 1059.09   20.30
  -1  -3  -1 1042.30   20.40
   1  -3   1 1060.99   20.40
   1  -3   1 1063.99   20.20
  -1  -3  -1 1067.09   20.30
  -1   3   1 1063.19   20.30
  -1  -3  -1 1022.00   20.30
  -1   3   1 1079.49   20.30
  -1   3   1 1066.19   20.30
   1   3  -1 1054.09   20.10
   1  -3   1 1076.79   20.30
   1   3  -1 1032.30   20.30
  -1  -3   1 1054.49   20.30
  -1   3  -1 1047.30   20.30
  -1   3  -1 1068.49   20.30
   1  -3  -1 1095.59   20.30
   1   3   1 1066.59   20.30
  -1  -3   1 1041.90   20.20
   1  -3  -1 1037.50   20.30
   1  -3  -1 1008.00   20.30
  -1   3  -1 1043.00   20.30
   1   3   1 1015.00   20.40
  -1  -3   1 1051.69   20.30
   1   3   1 1061.59   20.40
  -1   3  -1 1053.09   20.20
   1  -3   2    0.90    0.50
  -1   3   2    2.20    0.60
  -1   3   2    1.10    0.60
   1   3  -2   -0.40    0.60
   1  -3   2    1.00    0.60
  -1  -3  -2    2.40    0.80
  -1  -3  -2    0.40    0.70
  -1  -3  -2    0.70    0.50
  -1   3   2   -0.10    0.50
   1   3  -2    1.30    0.70
   1  -3   2    1.10    0.70
  -1   3  -2    1.90    0.60
   1  -3  -2    3.60    0.80
  -1  -3   2    0.50    0.70
  -1   3  -2    1.10    0.60
  -1  -3   2    1.10    0.70
  -1  -3   2    0.40    0.60
   1   3   2    1.90    0.50
  -1   3  -2    0.90    0.70
   1   3   2   -0.30    0.40
   1   3   2    2.40    0.70
   1  -3  -2    1.90    0.60
   1  -3  -2    0.90    0.50
  -1   3   3  335.97    6.70
   1  -3   3  323.27    6.90
   1  -3   3  331.17    6.70
  -1  -3  -3  324.07    6.90
   1   3  -3  328.07    6.80
   1   3  -3  338.37    6.80
  -1  -3  -3  323.37    6.70
  -1   3   3  340.27    6.80
   1   3  -3  346.47    6.80
  -1  -3  -3  334.27    6.90
  -1   3   3  334.87    6.90
   1  -3   3  341.77    6.70
  -1  -3   3  336.37    6.80
  -1  -3   3  335.07    6.70
   1   3   3  332.77    6.80
   1  -3  -3  343.07    7.00
  -1  -3   3  338.07    6.80
  -1   3  -3  335.77    6.70
   1   3   3  330.37    6.90
   1   3   3  302.07    6.70
   1  -3  -3  331.07    6.70
   1  -3  -3  334.07    6.70
  -1   3  -3  335.47    6.70
  -1   3  -3  333.07    6.90
   1   3   3  340.97    6.60
  -1   3   4    0.90    0.40
   1   3  -4    1.30    0.40
  -1  -3  -4    1.60    0.60
  -1  -3  -4    0.70    0.50
  -1  -3  -4    1.40    0.30
   1  -3   4    2.00    0.50
  -1   3   4    1.20    0.40
   1  -3   4    1.10    0.40
   1  -3   4    1.10    0.50
   1   3  -4    2.00    0.60
   1   3  -4    1.50    0.50
   1   3   4    0.80    0.60
   1   3   4    1.40    0.40
  -1   3  -4    1.30    0.40
   1  -3  -4    0.90    0.40
  -1   3  -4    0.70    0.50
   1   3   4    2.60    0.60
   1  -3  -4    0.80    0.40
  -1  -3   4    0.40    0.50
   1  -3  -4    2.10    0.70
  -1  -3   4    1.40    0.50
  -1  -3   4    1.40    0.40
  -1   3  -4    1.30    0.50
  -1  -3  -5  159.18    3.80
   1  -3   5  162.58    3.60
   1  -3   5  161.98    3.80
   1   3  -5  162.58    3.70
  -1   3   5  158.38    3.60
  -1  -3  -5  158.68    3.40
   1  -3   5  158.68    3.80
  -1   3   5  161.68    3.60
   1   3  -5  161.28    3.80
   1   3  -5  158.58    3.70
  -1  -3  -5  154.38    3.90
  -1   3  -5  160.58    3.60
  -1  -3   5  159.18    3.80
  -1   3  -5  154.68    3.70
  -1   3  -5  157.28    3.80
   1   3   5  157.58    3.40
  -1  -3   5  156.88    3.70
   1   3   5  155.08    3.90
  -1   3  -5  163.18    3.80
  -1  -3   5  158.98    3.70
   1   3   5  157.78    3.70
   1  -3  -5  158.48    3.70
   1  -3  -5  158.38    3.60
   1  -3  -5  157.98    4.00
   1   3  -6 1123.19   22.40
  -1  -3  -6 1092.99   22.60
  -1   3   6 1127.59   22.30
   1  -3   6 1160.38   22.50
   1   3  -6 1145.09   22.40
  -1  -3  -6 1154.78   22.50
   1   3  -6 1148.39   22.30
   1  -3   6 1165.18   22.20
  -1  -3  -6 1148.49   22.00
   1   3  -6 1131.49   22.40
   1  -3   6 1119.79   22.90
  -1   3   6 1133.19   22.20
  -1   3  -6 1145.99   22.20
  -1  -3   6 1157.08   22.50
  -1  -3   6 1140.79   22.30
  -1   3  -6 1131.99   22.50
   1   3   6 1117.69   22.40
  -1  -3   6 1155.88   22.40
  -1   3  -6 1117.39   22.40
  -1   3  -6 1100.59   22.60
   1  -3  -6 1139.79   22.30
   1  -3  -6 1160.18   22.20
   1   3   6 1137.49   22.00
   1  -3   7  103.59    2.80
  -1   3   7  100.59    2.80
  -1   3   7  105.89    2.90
   1   3  -7  103.99    2.90
  -1   3   7  101.79    3.30
  -1  -3  -7  107.39    2.60
   1   3  -7  106.49    3.10
   1   3  -7  104.49    2.90
   1  -3   7  105.49    3.20
  -1  -3  -7  101.59    3.10
  -1   3  -7  103.79    3.00
  -1  -3   7   99.19    3.50
  -1   3  -7  101.79    3.00
  -1   3  -7  110.79    2.80
   1   3   7  108.89    2.60
  -1   3  -7  105.89    3.20
   1   3   7  101.39    2.90
   1  -3  -7  108.99    2.90
  -1  -3   7  101.69    2.90
   1   3   7  104.99    3.30
   1  -3  -7  106.59    2.80
   1   3  -8  376.96    8.20
  -1  -3  -8  371.06    7.70
   1  -3   8  375.06    7.90
   1  -3   8  379.96    8.40
   1   3  -8  365.16    8.40
   1   3  -8  355.06    8.20
  -1   3   8  363.26    8.10
  -1   3   8  381.16    8.60
  -1   3   8  367.06    7.90
   1  -3   8  376.66    8.40
  -1  -3  -8  375.76    8.30
  -1   3  -8  384.36    8.80
   1  -3  -8  381.06    7.90
  -1   3  -8  375.16    7.90
  -1  -3   8  379.06    8.10
  -1   3  -8  376.86    8.40
   1   3   8  370.06    8.50
   1   3   8  377.26    7.70
  -1  -3   8  386.26    8.30
  -1  -3   8  383.06    8.40
  -1  -3  -9  109.09    2.80
   1   3  -9  111.59    3.50
   1  -3   9  105.49    3.60
   1  -3   9  106.49    3.10
  -1   3   9  107.49    3.80
   1   3  -9  105.19    3.20
  -1   3   9   98.09    3.10
  -1   3   9  101.59    3.40
  -1  -3  -9  107.99    3.50
  -1   3  -9  106.29    3.10
   1  -3  -9  100.09    3.40
  -1   3  -9  106.99    3.60
  -1  -3   9  100.89    3.30
   1  -3  -9  109.09    3.30
   1   3   9  106.49    3.80
   1   3   9  104.79    2.90
  -1  -3   9  118.49    3.70
   1  -3  -9  107.69    3.20
  -1  -3   9  108.49    3.50
   1   3 -10 1763.22   34.60
  -1   3  10 1755.02   34.90
   1  -3  10 1713.23   34.10
   1  -3  10 1779.22   34.80
   1   3 -10 1771.02   34.30
  -1   3  10 1674.63   34.10
  -1  -3 -10 1764.72   33.90
  -1  -3 -10 1781.52   34.60
  -1   3 -10 1790.72   34.80
   1   3  10 1719.83   33.90
  -1  -3  10 1751.72   34.80
   1  -3 -10 1744.53   34.40
   1   3  10 1728.33   34.90
   1  -3 -10 1753.32   34.10
   1   3 -11    0.90    1.10
  -1  -3 -11    1.80    1.20
   1  -3  11    1.60    1.30
  -1   3  11    2.00    1.20
   1   3 -11    2.00    1.10
  -1  -3 -11    2.90    0.90
  -1   3  11    1.00    1.40
   1  -3  11    0.80    1.30
   1   3  11    2.80    1.10
   1   3  11    1.90    1.40
  -1   3 -11    0.30    1.20
  -1  -3  11    2.60    1.40
  -1   3 -11    1.80    1.00
   1  -3 -11    2.10    1.00
   1  -3 -11    2.50    1.10
  -1   3  12   -3.70    1.50
   1   3 -12    0.30    1.20
   1   3 -12    0.70    1.20
   1  -3  12   -1.80    1.40
  -1  -3 -12    0.80    1.00
  -1  -3 -12   -0.40    1.20
  -1   3 -12    0.00    1.20
   1   3  12    2.90    1.20
   1   3  12    1.50    1.60
   1  -3 -12   -1.10    1.00
   1  -3 -12    0.00    1.20
  -1  -3  12   -1.50    1.50
  -1   3 -12    0.50    1.10
  -1   3  13    5.50    2.00
   1   3 -13    3.50    1.50
   1  -3  13    6.70    1.80
   1   3 -13   10.20    2.40
  -1  -3 -13    4.80    1.50
  -1   3 -13    5.50    1.30
   1   3  13    5.20    1.80
  -1  -3  13    6.50    1.90
   1  -3 -13    6.60    1.50
  -1   3 -13    5.00    1.50
   1  -3 -13    5.50    1.30
  -1  -3 -14   31.40    2.40
   1   3 -14   35.80    3.10
  -1  -3 -14   37.80    3.50
   1  -3  14   33.50    3.60
   1   3 -14   40.80    3.50
  -1  -3  14   33.90    3.80
   1  -3 -14   36.10    3.30
   1  -3 -14   35.50    2.80
  -1   3 -14   36.80    2.80
  -1   3 -14   35.20    3.30
   1  -3  15   13.10    3.20
  -1   3  15   22.30    3.70
   1   3 -15   16.50    3.10
  -1  -3 -15   14.30    3.40
  -1  -3 -15   18.00    3.20
   1   3 -15   17.00    3.50
   1   3  15   17.80    4.10
   1  -3 -15   12.70    3.30
  -1  -3  15   13.90    3.80
  -1   3 -15   16.10    2.80
  -1   3 -15   15.00    3.50
   1  -3 -15   12.30    2.80
   1   3 -16    1.60    1.90
  -1   3  16    1.70    2.10
  -1  -3 -16   -0.60    1.90
   1  -3  16    0.80    2.30
   1  -3 -16    2.70    1.60
   1  -3 -16   -2.00    1.90
  -1  -3  16   -2.80    2.30
   1   3  16    3.20    2.20
  -1   3 -16   -1.50    1.90
   1   3 -17    2.60    2.20
  -1  -3 -17    1.90    2.30
  -1   3  17    7.20    2.60
   1  -3  17    1.50    2.60
  -1  -3  17    6.40    2.70
   1  -3 -17    2.70    2.30
  -1   3 -17    2.60    2.20
   1   3  17    8.80    2.60
   1   3 -18   -0.70    2.50
  -1   3  18    3.20    2.80
  -1  -3 -18    0.50    2.70
   1  -3  18    2.50    2.80
   1   3  18   -0.20    2.70
  -1  -3  18    6.60    3.20
   1  -3 -18    1.20    2.60
  -1   3 -18   -1.30    2.40
  -1  -3 -19    8.10    3.20
  -1   3  19   23.30    5.20
   1   3 -19   10.60    3.10
   1  -3  19   13.60    3.50
   1  -3 -19    6.30    3.20
   1   3  19    9.00    3.10
  -1   3 -19    9.60    3.00
  -1  -3  19   11.60    3.50
  -2   3   0    0.20    0.30
   2   3   0    0.50    0.30
  -2  -3   0    0.20    0.30
  -2  -3   0    0.30    0.30
  -2   3   0    0.20    0.30
  -2  -3   0    0.30    0.20
   2  -3   0    1.00    0.30
   2  -3   0    0.00    0.30
   2   3   0    0.40    0.30
   2   3   0   -0.40    0.20
   2  -3   0    0.00    0.30
  -2  -3  -1   11.80    0.90
   2   3  -1   11.30    0.80
  -2  -3  -1   12.00    0.70
   2  -3   1   13.40    1.10
   2  -3   1   11.00    0.80
  -2   3   1   11.70    0.80
  -2   3   1   14.00    0.70
  -2  -3  -1   12.80    0.70
  -2   3   1   14.70    0.90
   2   3   1   12.60    0.90
   2  -3  -1   12.40    0.80
  -2   3  -1   11.70    0.70
   2   3   1   10.70    0.70
  -2  -3   1   13.30    0.70
  -2  -3   1   13.20    0.80
  -2   3  -1   11.50    0.70
   2  -3  -1   13.60    0.80
  -2   3  -1   11.50    0.70
   2  -3  -1   12.90    1.10
   2   3   1   12.40    0.70
  -2   3  -1   12.10    0.70
  -2  -3  -2  640.14   12.60
   2   3  -2  660.73   12.70
   2   3  -2  641.24   12.80
  -2   3   2  658.03   12.60
   2  -3   2  645.94   12.70
  -2  -3  -2  642.84   12.80
  -2   3   2  639.24   12.90
  -2   3   2  656.53   12.80
   2  -3   2  636.04   12.80
   2   3  -2  632.34   12.70
   2  -3   2  656.33   12.70
   2  -3  -2  689.93   13.00
  -2  -3   2  656.03   12.80
  -2  -3   2  605.24   12.80
   2   3   2  648.24   12.80
  -2   3  -2  659.73   12.70
   2  -3  -2  642.54   12.80
  -2  -3   2  632.54   12.70
   2  -3  -2  667.43   12.90
  -2   3  -2  663.83   12.90
   2   3   2  635.44   12.80
  -2   3  -2  677.53   12.70
  -2   3  -2  655.33   12.70
   2   3   2  662.73   12.70
  -2  -3  -3   28.60    1.30
  -2  -3  -3   27.80    1.30
   2   3  -3   31.20    1.10
  -2   3   3   29.80    1.10
   2   3  -3   30.80    1.30
  -2   3   3   31.20    1.00
  -2   3   3   30.70    1.50
   2  -3   3   30.80    1.20
   2   3  -3   32.80    1.20
   2  -3   3   34.70    1.10
   2  -3  -3   30.70    1.40
   2   3   3   29.70    1.30
   2   3   3   30.00    0.90
   2  -3  -3   29.20    1.20
   2   3   3   31.00    1.30
  -2  -3   3   29.10    1.20
  -2   3  -3   30.30    1.10
  -2   3  -3   30.50    1.30
   2  -3  -3   31.10    1.00
  -2   3  -3   33.40    1.20
  -2  -3   3   28.50    1.10
  -2  -3   3   32.00    1.30
   2  -3   4  263.37    5.80
  -2   3   4  266.17    5.90
   2   3  -4  266.97    5.70
  -2  -3  -4  263.37    5.80
   2   3  -4  279.07    5.70
   2  -3   4  271.57    5.50
   2  -3   4  268.57    5.70
  -2  -3  -4  274.37    5.30
  -2   3   4  266.77    5.50
   2   3  -4  269.47    5.60
  -2   3   4  265.47    5.70
  -2  -3  -4  267.27    5.80
   2   3   4  268.07    5.30
  -2  -3   4  263.37    5.70
  -2   3  -4  259.37    5.80
  -2   3  -4  269.87    5.70
   2   3   4  268.37    5.80
   2   3   4  268.77    5.40
  -2  -3   4  263.27    5.70
   2  -3  -4  272.47    5.90
   2  -3  -4  265.27    5.70
  -2  -3   4  273.27    5.70
   2  -3  -4  273.97    5.50
  -2   3  -4  272.47    5.50
   2   3   4  264.17    5.90
   2   3  -5   81.99    2.40
   2   3  -5   83.39    2.40
   2   3  -5   79.59    2.30
   2  -3   5   78.49    2.50
  -2  -3  -5   81.19    2.40
   2  -3   5   81.69    2.40
  -2  -3  -5   79.69    2.50
   2  -3   5   86.09    2.10
  -2   3   5   82.39    2.10
  -2   3   5   79.99    2.60
  -2   3   5   81.09    2.30
   2  -3  -5   80.79    2.60
  -2   3  -5   78.99    2.50
  -2  -3   5   77.09    2.40
  -2  -3   5   81.49    2.30
   2  -3  -5   82.09    2.30
  -2   3  -5   84.99    2.10
  -2   3  -5   81.09    2.50
  -2  -3   5   80.89    2.30
  -2   3  -5   82.69    2.40
   2   3   5   80.49    1.90
   2   3   5   81.09    2.30
   2  -3  -5   81.49    2.20
  -2  -3  -6  758.42   14.40
  -2  -3  -6  722.93   15.20
   2   3  -6  739.03   14.90
   2  -3   6  767.42   14.70
  -2   3   6  733.13   14.80
  -2   3   6  746.83   14.70
  -2   3   6  745.83   15.30
   2   3  -6  751.72   14.90
   2   3  -6  743.83   15.00
   2  -3   6  752.12   15.00
   2  -3   6  732.93   15.20
  -2   3  -6  732.33   15.00
  -2  -3   6  766.42   14.90
   2   3   6  721.53   15.30
  -2   3  -6  709.43   15.50
   2  -3  -6  755.02   14.90
  -2   3  -6  729.43   15.10
   2  -3  -6  755.12   14.80
  -2   3  -6  757.92   14.70
   2   3   6  758.02   14.40
   2   3   6  739.13   15.00
   2  -3  -6  745.63   15.20
  -2  -3   6  743.63   15.00
  -2  -3   6  750.32   14.90
   2  -3   7  111.89    2.80
  -2   3   7  105.69    3.00
   2   3  -7  110.09    3.30
  -2  -3  -7  111.99    2.50
  -2   3   7  108.69    2.90
   2   3  -7  107.69    3.00
   2   3  -7  116.79    3.10
  -2  -3  -7  113.99    3.30
  -2   3   7  107.89    3.50
   2  -3   7  109.29    3.30
   2  -3   7  104.99    3.60
   2   3   7  111.29    3.40
  -2   3  -7  112.49    3.30
  -2  -3   7  108.89    3.00
  -2  -3   7  111.69    3.10
  -2   3  -7  110.89    2.80
   2  -3  -7  106.39    2.90
   2   3   7  111.69    2.50
  -2   3  -7  109.79    3.20
   2   3   7  100.89    3.00
   2  -3  -7  109.99    3.00
  -2  -3  -8  265.47    5.30
   2  -3   8  256.67    6.20
   2   3  -8  266.27    5.90
  -2   3   8  251.07    5.80
   2   3  -8  249.88    5.90
   2   3  -8  258.07    6.00
   2  -3   8  260.17    6.20
  -2   3   8  249.38    5.80
   2  -3   8  259.37    5.60
  -2  -3  -8  264.57    6.20
  -2   3   8  252.17    6.30
  -2  -3   8  254.47    5.90
  -2  -3   8  245.58    5.90
  -2  -3   8  251.27    6.10
   2   3   8  260.17    5.30
   2   3   8  253.57    6.30
  -2   3  -8  257.17    5.60
  -2   3  -8  264.27    6.20
   2  -3  -8  252.37    5.80
   2  -3   9  270.77    6.60
  -2   3   9  252.57    6.10
  -2  -3  -9  269.67    6.50
   2  -3   9  269.37    5.90
   2   3  -9  261.57    6.30
  -2  -3  -9  264.87    5.60
  -2   3   9  255.67    6.10
  -2   3   9  277.57    6.80
   2   3  -9  268.57    6.20
   2  -3  -9  264.97    6.10
  -2   3  -9  268.17    6.60
  -2  -3   9  268.87    6.30
   2  -3  -9  253.77    6.20
   2   3   9  263.97    5.60
   2   3   9  272.27    6.80
  -2   3  -9  265.67    5.90
   2  -3  -9  269.17    6.10
  -2  -3   9  269.27    6.60
  -2  -3 -10   12.40    1.30
   2   3 -10    7.90    2.00
   2  -3  10   12.10    1.90
  -2  -3 -10   15.90    2.30
  -2   3  10    7.90    1.60
   2   3 -10   14.60    2.00
   2  -3 -10   13.70    1.90
   2  -3 -10   15.20    1.80
  -2  -3  10   13.60    2.00
  -2   3 -10   11.00    1.70
  -2  -3  10    9.30    2.30
  -2   3 -10    8.70    2.20
   2   3  10   12.80    1.50
  -2  -3 -11   18.30    2.40
   2   3 -11   17.90    2.20
  -2   3  11   18.10    2.80
   2  -3  11   18.20    2.50
   2  -3  11   17.80    2.30
   2   3 -11   15.60    2.20
  -2  -3 -11   16.20    1.60
   2   3  11   17.70    2.70
  -2   3 -11   16.70    2.50
  -2  -3  11   18.90    2.80
   2  -3 -11   18.30    2.20
   2   3  11   19.80    1.80
   2  -3 -11   17.30    2.00
   2  -3  12   27.40    2.90
   2   3 -12   24.80    2.60
  -2  -3 -12   30.10    2.70
  -2   3  12   25.80    3.50
   2  -3  12   25.20    2.60
   2   3 -12   28.80    2.60
  -2  -3 -12   24.20    1.80
   2  -3 -12   26.60    2.60
  -2   3 -12   28.10    2.20
   2   3  12   24.10    2.20
   2  -3 -12   26.30    2.40
  -2   3 -12   27.10    2.70
  -2  -3  12   25.60    3.00
   2   3  12   30.20    3.10
   2   3 -13    1.80    1.40
  -2  -3 -13    2.00    1.10
   2   3 -13    1.80    1.40
   2  -3  13    2.00    1.60
  -2  -3 -13    2.70    1.60
  -2   3  13    3.40    1.80
  -2   3 -13    3.50    1.50
   2  -3 -13    0.10    1.20
  -2   3 -13    2.40    1.20
   2  -3 -13    2.50    1.40
   2   3  13    4.10    1.80
  -2  -3  13    2.60    1.70
  -2   3  14  187.28    8.70
  -2  -3 -14  186.28    4.80
   2  -3  14  191.38    6.30
  -2  -3 -14  190.98    6.10
   2   3 -14  192.58    5.60
   2   3 -14  196.58    5.90
   2  -3 -14  191.08    5.80
  -2  -3  14  195.48    6.30
  -2   3 -14  192.18    5.10
  -2   3 -14  194.08    6.20
   2  -3 -14  191.88    5.40
   2   3  14  194.88    7.40
   2   3 -15   26.10    3.40
   2  -3  15   26.50    3.90
  -2  -3 -15   24.70    3.70
   2   3 -15   26.40    3.70
   2  -3 -15   28.10    3.10
   2  -3 -15   30.00    3.60
  -2   3 -15   28.30    2.90
  -2   3 -15   23.20    4.30
   2   3  15   37.00    4.10
  -2  -3  15   27.40    4.50
   2   3 -16   14.80    3.60
   2  -3  16    9.80    2.50
  -2  -3 -16    5.50    2.20
  -2   3  16   17.50    4.30
   2   3 -16    5.90    2.10
   2  -3 -16    7.60    2.10
   2   3  16   16.10    4.30
  -2   3 -16    7.40    2.20
  -2  -3  16    9.90    2.50
   2  -3 -16    8.10    1.90
  -2  -3 -17   -0.50    2.20
  -2   3  17    0.90    2.50
   2  -3  17   -1.70    2.40
   2   3 -17   -1.10    2.20
   2   3 -17    1.60    2.20
   2   3  17   -3.90    2.30
  -2  -3  17    2.30    2.60
  -2   3 -17   -1.40    2.20
   2  -3 -17   -1.90    2.30
   2   3 -18   -2.40    2.50
  -2  -3 -18    0.40    2.50
   2  -3  18    3.30    2.90
  -2   3  18    2.20    2.70
   2   3  18   -7.00    2.60
   2  -3 -18   -2.50    2.50
  -2  -3  18    0.50    3.00
  -2   3 -18    1.10    2.40
   2   3 -19   -0.40    2.90
   2  -3  19    2.90    3.10
  -2  -3 -19    1.30    3.00
  -2   3  19    6.80    3.10
   2   3  19    6.20    2.90
  -2  -3  19    6.60    3.40
  -2   3 -19    1.40    2.80
   3  -3   0  453.35    8.90
  -3  -3   0  459.45    8.90
   3   3   0  452.65    9.00
   3  -3   0  447.46    9.00
  -3  -3   0  450.85    8.90
  -3   3   0  455.45    9.00
   3   3   0  442.76    8.90
  -3   3   0  451.85    8.90
   3   3   0  451.65    8.90
  -3   3   0  447.06    9.00
   3  -3   0  445.56    9.00
  -3  -3   0  444.66    9.00
  -3   3   0  450.05    9.00
  -3  -3  -1  118.49    2.60
  -3  -3  -1  113.89    2.70
   3  -3   1  115.09    2.60
   3   3  -1  121.09    2.60
   3   3  -1  113.69    2.70
  -3   3   1  115.49    2.50
   3   3  -1  119.69    2.70
   3  -3   1  117.49    2.70
  -3  -3  -1  114.69    2.80
   3  -3   1  117.59    2.70
  -3   3   1  116.49    2.70
   3   3  -1  117.29    2.60
  -3   3   1  118.69    2.80
  -3   3  -1  117.99    2.70
  -3  -3   1  118.99    2.60
  -3  -3   1  115.69    2.60
   3  -3  -1  123.79    2.60
  -3  -3   1  117.59    2.70
   3   3   1  115.29    2.60
  -3   3  -1  119.89    2.70
   3   3   1  115.09    2.70
   3  -3  -1  117.99    2.80
  -3   3  -1  115.49    2.70
  -3  -3   1  113.49    2.70
  -3   3  -1  115.49    2.60
  -3   3  -1  116.69    2.70
   3  -3   2  716.33   13.60
   3  -3   2  690.43   13.70
  -3  -3  -2  698.63   13.80
   3   3  -2  698.43   13.60
  -3  -3  -2  694.43   13.80
   3  -3   2  715.63   13.80
   3   3  -2  699.33   13.80
  -3  -3  -2  686.43   13.50
  -3   3   2  686.33   13.70
  -3   3   2  664.83   13.60
  -3   3   2  686.73   13.80
   3   3  -2  699.03   13.60
  -3   3  -2  703.53   13.70
   3   3   2  688.73   13.80
  -3  -3   2  692.43   13.60
  -3   3  -2  712.83   13.80
   3  -3  -2  696.03   13.50
   3   3   2  688.33   13.80
   3  -3  -2  714.53   13.80
  -3   3  -2  709.93   13.60
   3  -3  -2  687.43   13.70
  -3   3  -2  697.73   13.60
   3   3   2  694.63   13.80
  -3  -3   2  700.83   13.80
  -3  -3   2  696.43   13.70
  -3   3   3  173.58    4.00
  -3   3   3  174.78    3.50
  -3   3   3  168.38    3.80
  -3  -3  -3  166.08    3.60
   3   3  -3  174.68    3.80
  -3  -3  -3  166.18    3.90
   3   3  -3  172.48    3.90
   3  -3   3  167.08    3.80
   3  -3   3  168.18    3.90
   3   3  -3  169.28    3.70
   3  -3   3  173.18    3.70
  -3  -3   3  169.88    3.70
  -3   3  -3  171.58    3.60
   3   3   3  170.48    3.50
  -3   3  -3  164.88    3.90
   3  -3  -3  166.68    3.80
  -3   3  -3  165.48    3.80
   3   3   3  165.98    3.90
   3  -3  -3  170.08    4.00
  -3   3  -3  168.38    3.90
  -3   3  -3  187.48    3.70
   3  -3  -3  178.08    3.60
  -3  -3   3  171.98    3.80
  -3  -3   3  169.88    3.90
  -3  -3  -4    4.30    1.10
   3   3  -4    3.80    1.00
   3  -3   4    4.60    0.80
  -3  -3  -4    5.00    1.20
   3  -3   4    5.60    1.00
  -3   3   4    5.60    1.40
  -3   3   4    5.50    0.70
   3   3  -4    6.80    1.10
   3   3  -4    4.40    0.80
  -3   3   4    3.90    0.90
   3  -3   4    3.10    0.60
   3   3   4    4.40    1.00
   3   3   4    4.90    0.50
   3  -3  -4    4.70    1.20
   3   3   4    5.20    1.10
   3  -3  -4    5.60    0.70
  -3   3  -4    3.90    1.10
  -3   3  -4    7.30    1.00
  -3  -3   4    5.70    1.10
  -3   3  -4    4.80    1.00
  -3   3  -4    4.00    0.70
  -3  -3   4    4.90    0.90
   3  -3  -4    6.10    1.00
  -3   3  -4    5.20    0.80
   3   3   4    6.40    0.50
  -3  -3   4    5.20    0.80
   3   3  -5   32.70    1.40
  -3   3   5   30.70    1.50
  -3  -3  -5   30.60    1.60
   3   3  -5   31.20    1.60
  -3   3   5   31.00    1.20
   3  -3   5   32.40    1.20
  -3   3   5   32.90    1.80
  -3  -3  -5   31.90    1.70
   3   3  -5   30.80    1.50
   3  -3   5   31.60    1.60
  -3  -3   5   30.50    1.50
  -3   3  -5   30.20    1.60
  -3  -3   5   31.60    1.30
  -3   3  -5   33.80    1.50
   3  -3  -5   31.00    1.50
   3   3   5   32.30    0.90
  -3   3  -5   34.40    1.20
   3  -3  -5   30.40    1.20
   3   3   5   28.80    1.40
  -3  -3   5   35.20    1.70
   3  -3  -5   35.50    1.80
  -3  -3  -6  746.53   16.20
   3   3  -6  811.52   15.90
   3  -3   6  811.22   16.30
   3   3  -6  812.12   16.10
  -3   3   6  794.32   16.30
  -3   3   6  810.82   15.70
   3  -3   6  824.92   16.20
  -3   3   6  798.52   16.00
   3  -3   6  799.62   15.70
  -3  -3  -6  807.52   16.20
   3   3   6  771.02   16.10
  -3  -3   6  798.52   16.10
   3  -3  -6  782.12   16.30
   3  -3  -6  810.72   16.00
  -3  -3   6  810.42   15.90
   3  -3  -6  809.32   15.70
   3   3   6  812.82   16.30
  -3   3  -6  799.22   16.10
  -3   3  -6  825.32   15.70
  -3   3  -6  801.42   16.20
  -3  -3   6  788.42   16.00
  -3   3  -6  772.92   16.20
   3  -3   7  331.97    7.50
  -3   3   7  325.27    7.60
  -3  -3  -7  332.87    7.50
   3   3  -7  336.47    7.30
   3  -3   7  334.17    7.40
  -3   3   7  332.37    7.00
  -3   3   7  322.17    7.20
   3  -3   7  341.17    6.90
  -3  -3  -7  340.57    6.50
   3   3  -7  319.17    7.40
   3   3  -7  333.27    7.20
   3   3  -7  335.57    7.20
  -3   3  -7  337.37    6.90
   3   3   7  329.17    6.50
  -3  -3   7  340.27    7.20
  -3   3  -7  322.37    7.40
   3   3   7  336.47    7.60
  -3   3  -7  328.97    7.50
  -3  -3   7  330.67    7.50
   3  -3  -7  332.97    7.00
  -3  -3   7  324.37    7.20
   3   3   7  312.87    6.70
   3   3  -8    9.20    1.70
  -3  -3  -8   10.60    1.30
  -3   3   8   12.20    2.10
   3   3  -8    8.80    1.60
   3  -3   8   11.10    1.70
  -3   3   8    9.10    1.40
   3  -3   8    9.80    1.30
  -3  -3  -8    9.60    1.70
  -3   3   8    9.70    1.70
  -3   3  -8    7.50    1.70
   3   3   8    9.20    0.90
   3  -3  -8   11.80    1.50
  -3   3  -8    9.20    1.20
   3  -3  -8   10.40    1.50
  -3  -3   8    9.70    1.90
   3   3   8    9.30    1.90
   3  -3  -8    7.60    1.40
   3   3  -9    8.70    1.60
   3  -3   9    7.90    2.00
  -3   3   9   10.30    2.30
   3   3  -9    8.00    1.20
  -3   3   9   12.70    1.80
  -3  -3  -9    9.50    0.90
   3   3  -9   10.70    1.90
  -3  -3  -9   13.10    2.10
   3  -3   9   12.20    1.60
   3  -3  -9   11.70    1.70
   3   3   9    6.10    1.30
   3  -3  -9   13.60    1.90
  -3  -3   9   10.80    2.20
   3   3   9   13.30    1.10
  -3   3  -9   11.70    1.40
  -3   3  -9    8.90    2.00
  -3  -3   9    9.20    1.70
   3  -3  -9   11.30    1.70
   3   3 -10   64.49    2.90
  -3  -3 -10   70.79    3.20
  -3   3  10   61.39    2.70
   3  -3  10   60.99    3.10
   3   3 -10   67.89    2.70
  -3  -3 -10   63.99    1.90
  -3   3  10   72.29    3.50
   3  -3  10   70.59    2.50
  -3  -3  10   68.59    3.30
   3  -3 -10   66.39    2.70
  -3  -3  10   65.49    2.70
  -3   3 -10   70.69    3.20
   3   3  10   65.89    2.00
  -3   3 -10   65.69    2.40
   3   3  10   60.79    3.30
   3  -3 -10   65.89    2.60
   3  -3 -10   60.19    2.80
  -3  -3 -11   56.09    3.10
  -3  -3 -11   56.59    1.90
   3  -3  11   61.59    3.30
   3   3 -11   58.79    2.90
   3   3 -11   57.39    2.90
  -3   3  11   56.19    3.60
   3  -3  11   59.59    2.60
   3   3  11   59.39    3.40
   3  -3 -11   56.29    2.70
  -3   3 -11   59.69    2.40
  -3   3 -11   58.89    3.10
   3  -3 -11   61.19    2.70
   3   3  11   55.89    2.00
  -3  -3  11   59.39    3.50
   3   3 -12  192.78    5.30
  -3  -3 -12  186.08    5.60
  -3  -3 -12  179.28    4.20
   3  -3  12  193.28    5.80
   3   3 -12  185.48    5.30
   3  -3  12  177.28    4.80
  -3   3  12  189.18    6.00
   3   3  12  189.08    5.90
   3  -3 -12  182.78    5.10
  -3   3 -12  171.98    4.90
   3   3  12  182.18    4.30
   3  -3 -12  188.18    5.20
  -3  -3  12  183.38    5.90
  -3   3 -12  187.58    5.70
  -3  -3 -13    8.20    1.80
   3  -3  13    8.60    2.00
  -3  -3 -13    8.30    1.00
   3   3 -13    6.10    1.50
  -3   3  13   16.10    3.20
   3   3 -13   14.80    2.70
  -3  -3  13   12.10    3.40
  -3   3 -13   12.40    3.00
   3  -3 -13    8.60    1.60
   3   3  13   10.30    2.10
  -3   3 -13   10.40    2.40
   3  -3 -13    9.90    1.60
  -3  -3 -14   64.09    4.00
   3   3 -14   66.69    3.80
   3  -3  14   64.79    4.30
   3   3 -14   68.99    3.70
  -3   3  14   68.49    4.50
  -3  -3  14   66.29    4.20
   3  -3 -14   64.49    3.60
  -3   3 -14   65.09    3.00
   3  -3 -14   61.69    3.50
  -3   3 -14   63.49    3.90
   3   3  14   66.19    4.50
   3  -3  15   36.20    3.80
   3   3 -15   30.00    3.70
  -3   3  15   40.60    4.40
   3   3 -15   28.10    3.40
  -3  -3 -15   19.00    3.70
   3  -3 -15   29.10    3.30
   3   3  15   32.90    3.90
  -3   3 -15   29.00    3.80
   3  -3 -15   30.60    3.50
  -3  -3  15   28.10    4.20
   3  -3  16    0.80    2.30
   3   3 -16   -1.60    1.90
   3   3 -16   -2.10    1.90
  -3  -3 -16   -0.40    2.00
  -3   3  16    0.90    2.20
  -3   3 -16    0.40    2.00
   3  -3 -16   -1.90    1.70
   3  -3 -16   -0.60    1.90
   3   3  16    1.60    2.20
  -3  -3  16   -1.00    2.20
   3  -3  17    5.30    2.80
  -3   3  17    3.40    2.60
   3   3 -17    2.50    2.40
   3   3 -17    1.10    2.60
  -3  -3 -17    2.60    2.30
  -3  -3  17    2.70    2.60
   3  -3 -17   -0.40    2.30
   3   3  17    2.80    2.40
  -3   3 -17    0.90    2.20
   3  -3 -17    1.20    2.20
  -3   3  18    5.00    2.80
   3   3 -18    0.10    2.50
   3  -3  18   -2.50    2.90
  -3  -3 -18   -1.40    2.40
   3   3  18    0.20    2.70
  -3   3 -18    0.20    2.40
  -3  -3  18    1.30    3.00
  -3  -3 -19   -0.90    2.80
  -3   3  19    4.00    2.90
   3  -3  19    1.30    3.30
   3   3  19    7.30    2.90
  -3  -3  19    2.70    3.40
  -3   3 -19   -1.00    2.70
  -4   3   0    0.70    0.40
   4   3   0    0.30    0.40
  -4   3   0   -0.10    0.40
  -4  -3   0    0.30    0.40
   4  -3   0    0.20    0.40
  -4   3   0    0.20    0.50
   4  -3   0    0.30    0.40
  -4   3   0   -0.20    0.30
   4  -3   0    0.40    0.50
  -4  -3   0    0.10    0.40
   4  -3   0    0.30    0.30
   4   3   0   -0.10    0.40
  -4  -3   0   -0.20    0.40
  -4   3   1   39.90    1.10
   4   3  -1   39.90    1.30
  -4  -3  -1   40.40    1.40
   4   3  -1   39.70    1.40
   4  -3   1   39.80    1.40
  -4   3   1   38.30    1.40
  -4   3   1   41.30    1.40
   4  -3   1   40.70    1.40
   4   3  -1   37.30    1.40
  -4  -3  -1   39.70    1.40
  -4   3   1   40.90    1.60
  -4  -3  -1   40.20    1.20
   4  -3   1   37.40    1.30
  -4  -3   1   40.80    1.40
  -4   3  -1   41.00    1.50
  -4   3  -1   39.50    1.30
  -4   3  -1   40.00    1.30
   4   3   1   37.70    1.40
   4   3   1   39.50    1.30
  -4  -3   1   38.20    1.30
   4   3   1   37.20    1.30
   4  -3  -1   39.10    1.50
  -4  -3   1   40.30    1.30
  -4   3  -1   37.60    1.30
  -4   3  -1   37.60    1.40
  -4  -3   1   38.60    1.30
   4  -3   2  414.66    8.50
   4  -3   2  419.96    8.30
  -4   3   2  411.26    8.60
  -4   3   2  403.46    8.50
  -4  -3  -2  405.26    8.50
   4   3  -2  408.86    8.50
  -4   3   2  382.06    8.10
  -4  -3  -2  423.16    8.20
   4   3  -2  415.96    8.40
  -4  -3  -2  417.06    8.50
   4   3  -2  421.96    8.30
   4  -3   2  422.26    8.50
   4   3   2  415.66    8.50
   4  -3  -2  413.16    8.10
  -4  -3   2  416.66    8.40
  -4   3  -2  423.26    8.50
  -4  -3   2  410.96    8.30
   4  -3  -2  419.56    8.50
   4   3   2  402.36    8.50
   4  -3  -2  415.96    8.50
  -4  -3   2  414.06    8.40
   4   3   2  414.36    8.20
  -4   3  -2  410.36    8.50
  -4   3  -2  414.16    8.40
  -4   3  -2  412.66    8.30
  -4   3  -2  424.66    8.30
  -4  -3   2  416.06    8.50
   4  -3   3  125.49    2.80
   4   3  -3  125.99    3.00
   4  -3   3  125.89    3.10
   4   3  -3  124.39    2.90
  -4   3   3  118.49    3.10
  -4   3   3  125.29    2.60
  -4  -3  -3  124.59    2.60
   4  -3   3  124.19    3.10
  -4  -3  -3  125.59    3.20
  -4  -3  -3  118.19    3.10
  -4   3  -3  120.79    3.10
  -4   3  -3  128.99    3.20
   4   3   3  127.79    2.70
  -4   3  -3  123.89    2.80
  -4   3  -3  125.99    3.10
  -4  -3   3  128.89    3.10
  -4   3  -3  125.39    2.80
   4  -3  -3  123.99    2.60
  -4  -3   3  127.29    2.90
   4  -3  -3  124.49    3.10
   4   3   3  123.59    3.20
   4   3   3  123.79    3.10
   4  -3  -3  122.29    3.20
  -4   3   4   24.90    1.30
  -4  -3  -4   23.90    0.80
  -4   3   4   25.50    0.90
   4  -3   4   22.40    1.40
  -4   3   4   23.50    1.70
   4  -3   4   26.10    1.40
   4   3  -4   24.50    1.40
   4   3  -4   23.50    1.40
   4   3  -4   24.10    1.10
  -4  -3  -4   24.00    1.40
   4  -3  -4   24.30    1.30
  -4   3  -4   25.90    1.40
   4  -3  -4   26.40    0.90
   4   3   4   25.30    1.40
  -4   3  -4   26.30    1.40
   4   3   4   25.30    0.80
  -4  -3   4   24.10    1.10
  -4   3  -4   27.20    1.30
   4  -3  -4   25.30    1.60
   4   3   4   25.10    1.50
   4   3   4   26.20    0.80
  -4  -3   4   22.70    1.40
  -4   3  -4   25.50    1.00
  -4   3  -4   25.20    1.10
  -4  -3   4   26.90    1.50
  -4   3   5   42.90    2.90
   4   3  -5   47.20    1.60
  -4   3   5   46.90    1.40
   4   3  -5   46.70    1.90
   4  -3   5   40.50    2.30
  -4  -3  -5   43.60    2.30
   4  -3   5   48.00    1.50
  -4   3   5   48.00    1.80
  -4  -3  -5   44.30    1.90
   4  -3   5   44.40    1.80
   4  -3  -5   44.70    1.80
  -4   3  -5   46.40    2.00
  -4   3  -5   48.20    1.90
   4  -3  -5   47.50    1.40
  -4   3  -5   49.20    1.50
   4   3   5   44.70    1.80
  -4  -3   5   47.50    1.60
  -4  -3   5   47.60    2.00
  -4   3  -5   47.10    1.50
  -4  -3   5   42.50    1.70
   4  -3  -5   50.69    2.10
  -4   3   6  675.13   13.30
   4   3  -6  682.33   13.80
  -4  -3  -6  671.63   13.90
   4  -3   6  688.63   13.30
   4   3  -6  664.03   13.50
  -4   3   6  638.64   13.70
   4   3  -6  671.43   13.80
  -4   3   6  668.03   14.10
  -4  -3  -6  684.13   14.50
   4   3   6  665.23   14.20
  -4  -3   6  649.43   14.00
  -4  -3   6  639.74   13.70
  -4   3  -6  695.83   13.30
   4  -3  -6  789.02   16.00
   4  -3  -6  679.23   13.80
  -4  -3   6  668.73   13.50
   4   3   6  685.63   14.10
  -4   3  -6  660.33   13.80
   4  -3  -6  680.43   13.30
  -4   3  -6  684.63   13.30
   4  -3   7  616.94   12.00
   4   3  -7  601.94   12.30
   4  -3   7  608.34   12.70
   4   3  -7  577.34   12.60
  -4  -3  -7  603.14   12.70
   4   3  -7  615.84   12.30
   4   3  -7  599.74   12.50
  -4   3   7  601.14   12.90
  -4   3   7  615.64   12.10
  -4   3   7  558.54   12.40
  -4   3  -7  626.94   13.20
   4  -3  -7  604.94   12.50
  -4  -3   7  614.24   12.30
   4  -3  -7  613.04   12.10
   4  -3  -7  592.84   12.10
  -4   3  -7  609.04   12.80
   4   3   7  608.44   12.80
  -4   3  -7  619.04   12.00
  -4  -3   7  613.44   12.70
   4  -3   8    2.50    1.00
   4   3  -8    1.00    0.80
  -4   3   8    5.40    1.30
  -4  -3  -8    1.90    1.00
   4   3  -8    0.70    0.90
   4   3  -8    4.60    0.90
  -4   3   8    2.70    1.30
   4  -3   8    1.50    0.70
  -4  -3   8    2.10    0.80
   4  -3  -8    3.40    0.90
  -4   3  -8    3.00    1.00
  -4  -3   8    1.90    1.10
   4   3   8    1.90    1.10
   4  -3  -8    2.60    0.70
   4  -3  -8    2.50    0.80
  -4   3  -8    2.40    0.70
  -4   3   9   -0.80    1.30
  -4  -3  -9    1.20    1.00
   4   3  -9   -0.50    0.80
   4  -3   9    0.10    0.80
   4   3  -9   -0.60    0.90
   4   3  -9   -1.60    1.00
  -4   3   9   -0.30    0.80
   4  -3   9   -1.50    1.00
  -4  -3   9   -0.20    0.80
   4  -3  -9    2.30    1.00
   4  -3  -9    0.70    0.90
  -4  -3   9   -0.20    1.20
   4   3   9   -2.00    1.10
  -4   3  -9    0.70    0.70
   4  -3  -9    0.10    0.90
  -4   3  -9    0.30    1.00
   4  -3  10   53.89    2.90
   4  -3  10   55.19    2.20
   4   3 -10   54.39    2.80
  -4  -3 -10   50.89    2.90
  -4   3  10   56.29    3.30
   4   3 -10   56.19    2.50
  -4   3  10   49.90    2.50
  -4  -3  10   56.39    3.10
  -4  -3  10   54.69    2.60
   4  -3 -10   54.39    2.70
   4  -3 -10   52.59    2.60
  -4   3 -10   53.99    3.00
  -4   3 -10   57.79    2.10
   4   3  10   51.39    3.10
   4   3 -11   92.69    3.40
  -4   3  11   89.29    4.00
   4  -3  11   93.89    3.80
   4   3 -11   89.49    3.60
   4  -3  11   82.09    2.90
  -4  -3 -11   89.19    3.90
  -4   3  11   87.59    4.10
  -4   3 -11   90.79    3.80
   4  -3 -11   90.49    3.40
   4   3  11   94.39    4.00
   4  -3 -11   89.39    3.20
  -4  -3  11   87.19    4.10
   4  -3 -11   88.09    4.10
  -4   3 -11   90.59    2.80
  -4  -3 -12   68.89    3.80
   4  -3  12   69.99    3.30
   4  -3  12   69.79    3.90
  -4   3  12   71.99    4.10
   4   3 -12   70.19    3.30
   4   3 -12   73.89    3.50
  -4   3 -12   75.89    3.70
   4  -3 -12   71.09    3.30
  -4  -3  12   66.59    4.10
  -4   3 -12   66.09    2.70
   4   3  12   70.19    3.90
   4  -3 -12   70.49    3.10
   4   3 -13    3.30    1.60
  -4   3  13    5.00    2.00
   4  -3  13    3.70    1.80
  -4  -3 -13    0.60    1.50
   4   3 -13    2.60    1.40
   4   3  13    0.10    1.70
   4  -3 -13    1.30    1.50
  -4   3 -13    1.80    1.20
   4  -3 -13    2.50    1.40
  -4   3 -13    0.80    1.40
  -4  -3  13    3.70    1.90
   4   3 -14   50.69    3.60
   4  -3  14   50.09    4.10
  -4   3  14   58.99    4.20
  -4  -3 -14   53.89    3.80
   4   3 -14   54.49    3.50
   4   3  14   47.80    4.00
  -4   3 -14   46.10    2.90
  -4  -3  14   56.69    4.10
   4  -3 -14   55.39    3.40
   4  -3 -14   58.49    3.60
   4   3 -15    5.60    1.90
  -4  -3 -15    2.60    1.90
  -4   3  15    7.00    2.40
   4  -3  15    4.40    2.20
   4   3 -15    5.50    1.90
   4  -3 -15    6.10    1.80
   4   3  15    3.60    2.10
   4  -3 -15    1.30    1.70
  -4   3 -15    5.90    1.90
  -4  -3  15    4.00    2.20
   4   3 -16   59.19    4.50
   4  -3  16   55.69    4.90
   4   3 -16   55.89    4.40
  -4  -3 -16   51.89    4.60
  -4   3  16   65.39    4.90
   4  -3 -16   58.89    4.20
   4  -3 -16   56.19    4.20
   4   3  16   71.79    5.10
  -4   3 -16   60.89    4.50
  -4  -3  16   57.89    4.80
   4  -3  17   -1.90    2.40
  -4   3  17    2.30    2.60
   4   3 -17    1.70    2.30
  -4  -3 -17    0.90    2.40
   4   3 -17    4.30    3.20
   4   3  17    6.10    2.50
  -4  -3  17    1.10    2.70
  -4   3 -17   -3.80    2.10
   4  -3 -17    0.40    2.20
   4   3 -18   39.60    5.30
  -4  -3 -18   30.60    5.20
   4  -3  18   36.20    5.80
  -4   3  18   43.40    5.30
   4   3  18   37.10    5.20
  -4   3 -18   34.10    4.90
  -4  -3  18   38.30    5.50
  -4  -3 -19    0.20    2.80
  -4   3  19    4.80    3.40
   4  -3  19   -3.00    3.30
  -4  -3  19    0.80    3.30
   4   3  19   -5.70    3.80
  -4   3 -19   -1.00    2.60
  -5  -3   0   47.20    1.60
   5  -3   0   46.70    1.70
  -5   3   0   46.70    1.50
  -5   3   0   47.10    1.50
  -5   3   0   48.50    1.70
   5   3   0   46.40    1.70
  -5  -3   0   46.90    1.60
  -5  -3   0   47.80    1.60
   5   3   0   45.50    1.60
   5   3   0   44.50    1.60
  -5   3   0   45.90    1.60
  -5  -3   0   45.70    1.70
   5  -3   0   47.70    1.50
  -5   3   0   44.80    1.80
   5  -3   0   43.70    1.70
   5  -3   0   44.80    1.60
  -5   3   1  218.88    4.40
  -5   3   1  209.48    4.70
   5  -3   1  219.98    4.70
  -5   3   1  221.18    4.80
   5  -3   1  215.88    4.80
   5  -3   1  211.38    4.60
  -5  -3  -1  217.38    4.80
  -5  -3  -1  216.58    4.80
   5   3  -1  209.58    4.70
   5   3  -1  220.18    4.80
  -5   3   1  219.28    4.90
   5   3  -1  219.08    4.60
  -5  -3  -1  219.18    4.60
  -5  -3   1  215.98    4.70
  -5   3  -1  217.78    4.70
  -5   3  -1  216.18    4.70
   5  -3  -1  214.48    4.80
  -5  -3   1  217.38    4.80
   5  -3  -1  214.38    4.50
  -5  -3   1  215.88    4.60
  -5   3  -1  215.18    4.70
   5   3   1  214.18    4.80
  -5   3  -1  211.88    4.80
   5   3   1  212.98    4.70
   5   3   1  213.38    4.60
   5  -3  -1  211.58    4.80
  -5   3  -1  214.68    4.80
  -5  -3   1  221.88    4.80
   5  -3   2  434.86    8.90
  -5   3   2  432.36    9.00
  -5  -3  -2  435.06    8.90
  -5  -3  -2  418.96    8.90
  -5  -3  -2  444.06    8.60
  -5   3   2  375.86    8.40
   5  -3   2  430.16    8.90
   5   3  -2  439.46    8.60
   5   3  -2  422.66    8.90
   5  -3   2  425.46    8.70
  -5   3   2  420.16    8.90
   5   3  -2  426.06    8.80
  -5   3  -2  434.06    8.90
  -5  -3   2  432.56    8.60
   5   3   2  431.06    8.90
   5  -3  -2  442.96    8.40
  -5  -3   2  431.96    8.80
  -5   3  -2  433.06    8.90
   5  -3  -2  431.06    8.90
   5   3   2  435.46    8.60
  -5   3  -2  435.16    8.70
  -5   3  -2  436.06    8.80
  -5  -3   2  427.96    8.90
   5  -3  -2  430.46    9.00
   5   3   2  437.96    9.00
  -5  -3   2  427.86    8.90
  -5  -3  -3    4.70    0.70
   5  -3   3    3.70    0.70
   5  -3   3    5.70    1.00
   5  -3   3    3.50    0.80
   5   3  -3    3.70    0.90
  -5   3   3    5.20    0.90
   5   3  -3    3.80    0.90
  -5  -3  -3    4.30    1.10
   5   3  -3    4.40    1.10
  -5   3   3    3.60    0.70
  -5  -3  -3    4.90    1.00
  -5   3  -3    6.30    1.00
  -5   3  -3    5.40    0.80
  -5   3  -3    6.40    1.00
   5   3   3    5.30    1.00
  -5  -3   3    3.70    0.80
  -5   3  -3    5.00    0.90
   5  -3  -3    7.70    1.20
  -5  -3   3    7.60    1.20
   5   3   3    6.60    0.90
   5   3   3    5.30    0.70
  -5  -3   3    5.80    1.00
   5  -3  -3    3.40    0.70
  -5   3  -3    4.20    0.90
   5  -3   4   36.70    1.60
  -5   3   4   36.70    1.60
   5   3  -4   35.50    1.40
  -5  -3  -4   36.60    1.70
   5  -3   4   37.20    1.70
   5   3  -4   33.20    1.60
   5   3   4   37.00    1.00
  -5  -3   4   37.80    1.30
  -5   3  -4   38.60    1.70
  -5  -3   4   39.20    1.70
   5   3   4   35.80    1.60
   5  -3  -4   39.10    1.90
  -5   3  -4   39.60    1.30
  -5  -3   4   35.60    1.70
   5   3   4   36.50    2.00
  -5   3  -4   37.00    1.60
  -5   3  -4   36.90    1.30
  -5   3  -4   39.80    1.70
   5  -3   5   28.50    1.70
  -5  -3  -5   25.80    1.60
   5   3  -5   29.90    1.40
  -5   3   5   26.70    1.50
   5   3  -5   27.80    1.70
  -5  -3  -5   28.40    1.80
  -5   3   5   29.20    1.00
   5   3   5   28.30    1.80
   5  -3  -5   28.00    1.80
  -5   3  -5   30.40    1.50
   5   3   5   29.00    1.50
  -5   3  -5   32.40    1.20
  -5   3  -5   29.60    1.30
  -5  -3   5   29.40    1.60
   5  -3  -5   30.30    1.00
   5  -3  -5   31.60    1.70
  -5   3  -5   28.20    1.70
  -5   3  -5   26.80    1.50
  -5  -3   5   29.60    1.80
  -5  -3   5   28.20    1.30
  -5   3   6    1.10    1.00
   5   3  -6    3.10    0.70
  -5  -3  -6   -0.30    0.80
   5   3  -6   -0.50    0.80
   5  -3   6    0.50    0.90
   5   3  -6    0.90    0.80
  -5   3   6    0.90    0.40
   5  -3  -6   -0.50    0.50
  -5   3  -6    1.90    0.50
  -5  -3   6    1.20    0.90
   5   3   6    1.20    0.90
   5  -3  -6    0.10    0.50
  -5   3  -6    1.80    0.50
   5  -3  -6    0.00    0.70
  -5   3  -6    0.30    0.80
  -5  -3   6    1.50    0.60
  -5   3  -6    1.50    0.80
   5   3  -7  114.49    3.50
   5  -3   7  113.69    3.60
  -5   3   7  113.69    3.80
  -5   3   7  114.09    2.80
  -5  -3  -7  109.69    3.60
   5   3  -7  116.29    3.10
   5  -3   7  114.09    2.80
   5  -3  -7  109.89    2.80
   5  -3  -7  111.99    3.40
  -5   3  -7  108.49    3.50
  -5  -3   7  113.99    3.10
  -5   3  -7  116.49    2.80
  -5   3  -7  114.39    2.80
   5  -3  -7  115.49    2.80
  -5  -3   7  116.69    3.60
   5   3   7  115.19    3.70
  -5   3   8   10.70    1.30
  -5  -3  -8    7.70    1.90
   5  -3   8   10.30    1.30
   5  -3   8    7.20    2.00
   5   3  -8    7.10    1.20
   5   3  -8    6.50    1.50
   5   3  -8    7.00    1.00
  -5   3   8    7.40    1.50
   5  -3  -8    7.10    1.80
  -5   3  -8    9.10    1.20
   5   3   8    6.30    1.30
   5  -3  -8    8.20    1.40
  -5  -3   8    9.00    1.60
  -5   3  -8    6.10    1.10
  -5  -3   8    7.40    2.00
  -5   3  -8    8.60    1.20
   5   3  -9    5.10    1.10
  -5   3   9    5.50    1.50
   5  -3   9    4.60    1.30
  -5  -3  -9    6.50    1.30
   5  -3   9    7.70    1.40
   5   3  -9    4.90    1.20
  -5   3   9    6.40    1.50
  -5  -3   9    3.90    1.10
  -5  -3   9    5.10    1.50
   5  -3  -9    5.60    0.90
  -5   3  -9    6.70    1.30
   5  -3  -9    6.70    1.60
   5  -3  -9    7.40    1.90
   5   3   9    5.30    1.40
  -5   3  -9    3.90    1.20
  -5   3  -9    6.50    1.30
  -5   3  10   24.00    2.90
   5   3 -10   18.40    2.00
   5  -3  10   21.00    2.40
   5  -3  10   24.40    1.80
   5   3 -10   20.40    2.70
  -5  -3 -10   22.30    2.50
   5   3 -10   17.90    2.30
   5  -3 -10   21.90    2.00
   5   3  10   15.60    2.60
  -5   3 -10   21.50    2.40
  -5  -3  10   22.80    2.10
  -5  -3  10   21.10    2.90
   5  -3 -10   22.00    2.20
  -5   3 -10   18.70    1.60
  -5   3 -10   23.60    1.60
   5  -3 -10   21.70    2.30
   5   3 -11  228.08    6.10
  -5   3  11  225.28    6.60
   5  -3  11  230.78    6.50
   5  -3  11  222.38    5.10
  -5  -3 -11  238.78    6.50
   5   3 -11  229.78    5.70
   5  -3 -11  226.48    5.50
  -5   3 -11  219.18    5.00
  -5   3 -11  222.88    5.10
  -5   3 -11  231.28    6.40
   5   3  11  231.48    6.50
   5  -3 -11  208.68    5.60
   5  -3 -11  225.58    6.00
  -5  -3  11  223.88    6.50
   5   3 -12   36.70    3.00
   5   3 -12   35.00    2.70
  -5   3  12   35.30    3.60
   5  -3  12   33.80    3.40
  -5  -3 -12   36.20    3.30
  -5   3 -12   34.80    2.80
  -5   3 -12   34.50    2.10
   5  -3 -12   34.40    2.90
   5   3  12   34.70    3.30
  -5  -3  12   40.10    3.50
  -5   3 -12   31.50    3.30
   5  -3 -12   33.90    2.50
  -5   3  13   19.60    3.60
  -5  -3 -13   23.10    3.30
   5   3 -13   14.90    2.70
   5   3 -13   20.30    3.10
   5  -3  13   17.10    3.20
  -5   3 -13   17.70    3.10
  -5  -3  13   22.10    3.50
   5  -3 -13   16.80    2.60
  -5   3 -13   18.80    2.10
   5  -3 -13   16.20    3.10
   5   3  13   16.70    3.40
  -5  -3 -14   33.70    3.40
   5   3 -14   34.10    3.50
   5  -3  14   30.80    4.30
  -5   3  14   38.10    4.00
   5   3 -14   33.00    3.20
   5  -3 -14   33.50    3.10
   5  -3 -14   29.80    3.30
   5   3  14   29.60    3.70
  -5   3 -14   30.00    3.40
  -5  -3  14   40.70    4.30
   5  -3  15   11.70    2.50
   5   3 -15   15.60    3.40
  -5  -3 -15   12.20    2.20
   5   3 -15   20.30    3.60
  -5   3  15   19.70    4.00
   5  -3 -15   11.50    2.00
   5   3  15   11.90    2.40
  -5  -3  15   20.30    3.90
   5  -3 -15   17.40    3.20
  -5   3 -15   22.30    3.60
  -5   3  16    4.30    2.50
   5  -3  16    0.10    2.30
  -5  -3 -16    1.30    2.00
   5   3 -16    3.40    2.10
  -5  -3  16    3.40    2.50
   5  -3 -16   -1.30    2.00
  -5   3 -16    1.70    2.10
   5   3  16   -1.70    2.20
   5  -3  17    2.90    2.80
   5   3 -17   -0.90    2.50
  -5  -3 -17   -3.80    2.20
   5  -3 -17    3.40    2.80
  -5   3 -17    0.90    2.20
  -5  -3  17    1.90    2.70
   5   3  17    0.80    2.60
   5  -3  18    0.50    3.10
  -5  -3 -18   -1.10    2.60
  -5   3  18    2.20    3.00
   5   3 -18    0.30    2.80
   5   3  18   -0.60    2.70
  -5   3 -18    2.60    2.40
  -5  -3  18   -1.00    3.00
  -5  -3 -19   -2.40    2.70
   5  -3  19   -7.30    3.40
  -5  -3  19    2.00    3.60
  -5   3 -19    2.20    2.70
   6   3   0   -2.70    0.50
   6  -3   0   -2.70    0.60
  -6  -3   0   -2.10    0.60
  -6   3   0   -1.90    0.40
   6  -3   0   -2.10    0.50
  -6  -3   0   -1.10    0.50
   6   3   0   -2.00    0.50
  -6  -3   0   -2.30    0.50
  -6   3   0   -1.30    0.70
   6  -3   0   -2.00    0.50
  -6  -3   0   -1.60    0.60
  -6   3   0   -2.80    0.50
  -6   3   0   -2.10    0.40
   6   3   0   -0.50    0.50
  -6   3   0   -1.50    0.50
   6  -3   1  300.07    6.40
  -6   3   1  306.57    6.10
   6   3  -1  300.77    6.50
   6   3  -1  305.87    6.60
  -6   3   1  295.57    6.50
  -6   3   1  305.47    6.60
  -6   3   1  308.37    6.10
  -6   3   1  304.77    6.60
  -6  -3  -1  298.27    6.40
  -6  -3  -1  302.97    6.60
   6   3  -1  308.77    6.30
   6  -3   1  305.97    6.40
   6  -3   1  299.57    6.60
  -6  -3  -1  304.37    6.30
  -6   3  -1  306.47    6.40
   6   3   1  298.67    6.40
  -6  -3   1  304.87    6.60
   6  -3  -1  310.27    6.10
   6   3   1  294.17    6.30
  -6  -3   1  305.07    6.30
  -6   3  -1  295.87    6.40
  -6   3  -1  307.57    6.40
  -6  -3   1  296.57    6.50
   6   3   1  305.27    6.60
   6  -3  -1  306.17    6.50
   6  -3  -1  300.17    6.60
  -6  -3   1  298.37    6.40
  -6   3  -1  300.97    6.60
  -6   3  -1  293.87    6.60
   6   3  -2 2440.26   46.30
  -6  -3  -2 2431.16   46.60
   6  -3   2 2436.76   46.60
  -6  -3  -2 2350.26   46.70
   6   3  -2 2416.56   46.60
  -6   3   2 2381.46   46.60
   6  -3   2 2379.16   46.40
  -6  -3  -2 2437.26   46.30
  -6   3   2 2397.16   46.70
   6   3  -2 2341.37   46.60
  -6   3   2 2448.85   46.80
  -6   3   2 2381.86   46.10
   6  -3   2 2448.16   46.70
  -6   3  -2 2486.05   46.50
  -6   3  -2 2429.56   46.60
  -6   3  -2 2452.85   46.70
  -6  -3   2 2398.06   46.60
   6   3   2 2394.86   46.70
  -6  -3   2 2426.86   46.30
  -6   3  -2 2454.35   46.60
   6  -3  -2 2418.86   46.70
  -6  -3   2 2416.96   46.60
   6   3   2 2383.66   46.60
  -6  -3   2 2413.66   46.70
   6  -3  -2 2379.66   46.70
   6  -3  -2 2456.55   46.10
   6   3   2 2397.66   46.30
  -6  -3  -3   39.10    1.30
  -6   3   3   38.90    1.70
   6  -3   3   37.40    1.70
   6  -3   3   40.40    1.40
  -6  -3  -3   36.60    1.70
   6   3  -3   37.70    1.60
  -6  -3  -3   38.50    1.70
   6  -3   3   39.80    1.70
   6   3  -3   39.10    1.40
  -6   3  -3   39.20    1.50
  -6  -3   3   37.20    1.70
   6  -3  -3   38.20    1.80
  -6   3  -3   37.10    1.60
   6   3   3   38.20    1.30
  -6  -3   3   39.50    1.40
  -6  -3   3   41.40    1.70
   6   3   3   34.30    1.50
  -6   3  -3   38.00    1.70
  -6   3  -3   40.20    1.60
  -6  -3   3   40.60    1.90
  -6   3  -3   39.10    1.40
  -6   3   4  368.56    8.20
   6  -3   4  387.16    7.60
  -6  -3  -4  377.46    8.10
   6   3  -4  386.26    7.60
  -6   3   4  362.86    7.90
   6   3  -4  364.56    7.90
  -6  -3  -4  380.76    7.30
  -6  -3  -4  358.76    8.00
  -6  -3   4  373.56    7.50
  -6   3  -4  380.56    7.60
  -6  -3   4  376.96    8.10
  -6   3  -4  373.56    8.00
   6   3   4  368.16    7.40
   6   3   4  367.76    8.10
  -6   3  -4  380.96    7.60
  -6   3  -4  347.87    8.40
   6  -3  -4  350.06    8.10
  -6   3  -4  366.06    8.00
   6   3   4  358.76    7.90
  -6  -3   4  359.66    8.00
   6  -3  -4  371.96    8.00
   6   3  -5   50.29    1.70
   6   3  -5   47.90    2.10
   6  -3   5   48.80    2.10
   6   3  -5   48.20    2.10
  -6  -3  -5   50.29    2.30
  -6   3   5   52.39    2.50
  -6  -3   5   52.89    2.40
  -6   3  -5   51.29    2.20
  -6   3  -5   53.39    1.70
  -6  -3   5   51.69    1.70
   6  -3  -5   45.50    2.20
  -6   3  -5   51.09    1.60
   6   3   5   51.19    2.30
  -6   3  -5   46.00    2.10
   6  -3   6    4.20    1.00
   6   3  -6    5.30    1.20
  -6   3   6    4.70    1.20
   6   3  -6    2.20    0.90
   6   3  -6    3.10    1.20
  -6  -3  -6    3.60    1.00
  -6   3  -6    4.00    1.00
  -6   3  -6    6.10    1.00
   6  -3  -6    2.20    0.90
  -6   3  -6    4.70    1.00
  -6  -3   6    6.10    1.10
   6   3   6    4.30    1.10
  -6  -3   6    4.70    1.10
   6  -3   7   34.80    2.30
  -6  -3  -7   34.20    2.30
   6   3  -7   35.80    1.70
  -6   3   7   37.80    2.60
   6   3  -7   35.70    2.30
  -6   3  -7   35.90    1.50
   6   3   7   39.90    2.40
  -6  -3   7   38.10    2.60
  -6  -3   7   34.30    1.70
   6  -3  -7   33.00    1.30
   6  -3  -7   35.20    2.20
  -6   3  -7   34.90    2.20
   6  -3  -7   31.80    1.30
  -6   3  -7   36.60    1.40
   6   3  -8  173.18    4.30
   6  -3   8  180.88    5.00
   6   3  -8  180.88    4.90
  -6  -3  -8  182.98    5.00
   6   3  -8  177.08    4.30
  -6   3   8  178.38    5.30
  -6   3  -8  175.58    5.00
  -6   3  -8  174.08    4.00
   6  -3  -8  181.88    4.80
  -6   3  -8  174.68    4.00
  -6  -3   8  175.48    4.30
   6  -3  -8  177.28    4.00
  -6  -3   8  173.28    5.00
   6   3   8  181.18    5.10
   6  -3  -8  179.98    4.00
   6   3  -9   53.39    2.90
  -6   3   9   49.30    3.20
   6   3  -9   52.49    2.40
   6  -3   9   57.69    3.00
   6   3  -9   50.69    2.40
  -6  -3  -9   54.09    3.00
  -6  -3   9   47.80    2.80
  -6   3  -9   52.39    1.80
  -6   3  -9   53.09    1.80
   6  -3  -9   51.29    2.10
   6   3   9   50.89    3.00
  -6   3  -9   53.39    2.90
   6  -3  -9   51.19    2.10
   6  -3  -9   55.29    2.80
  -6  -3   9   55.69    3.20
   6  -3  10    1.30    1.40
  -6  -3 -10    2.20    1.30
   6   3 -10    1.80    1.30
   6   3 -10    2.40    1.20
   6   3 -10    2.30    1.00
  -6   3  10    3.10    1.60
   6  -3 -10    1.80    1.00
  -6   3 -10    2.20    0.80
   6  -3 -10    2.40    1.00
  -6   3 -10    2.00    1.20
  -6  -3  10    3.30    1.00
   6   3  10    2.00    1.40
  -6   3 -10    2.90    0.80
  -6  -3  10    2.70    1.60
   6  -3 -10    3.40    1.30
  -6   3  11   34.00    3.40
   6   3 -11   32.40    2.40
   6  -3  11   31.50    3.00
  -6  -3 -11   31.50    3.20
   6   3 -11   37.20    3.00
  -6  -3  11   32.50    3.20
  -6   3 -11   30.60    1.80
   6  -3 -11   29.50    2.90
  -6   3 -11   36.60    3.00
   6  -3 -11   26.50    2.50
   6  -3 -11   29.90    2.30
  -6   3 -11   33.80    1.80
   6   3  11   32.60    3.00
  -6  -3 -12   23.50    3.20
   6   3 -12   24.50    3.10
   6   3 -12   31.80    2.60
   6  -3  12   26.20    3.40
  -6   3  12   25.30    3.50
  -6  -3  12   27.50    3.40
  -6   3 -12   23.60    1.90
   6  -3 -12   24.90    2.90
  -6   3 -12   23.50    3.00
   6  -3 -12   28.20    2.30
   6   3  12   24.40    3.30
   6  -3  13    1.70    1.90
   6   3 -13    1.30    1.40
   6   3 -13    2.40    1.60
  -6  -3 -13    1.70    1.80
   6   3  13    4.80    3.30
   6  -3 -13    3.70    1.30
   6  -3 -13    2.10    1.60
  -6  -3  13    4.80    2.10
  -6   3 -13    1.20    3.00
  -6  -3 -14   19.50    3.30
   6  -3  14   16.70    3.80
  -6   3  14   20.80    4.40
   6   3 -14   19.60    3.40
   6   3 -14   19.00    3.10
  -6   3 -14   20.90    3.20
   6  -3 -14   22.30    3.50
   6   3  14   16.40    3.50
   6  -3 -14   23.10    2.90
   6  -3  15    9.30    2.50
  -6  -3 -15    5.60    2.00
  -6   3  15    5.40    2.50
   6   3 -15    7.30    1.90
  -6   3 -15   16.30    3.60
   6  -3 -15    3.10    2.10
   6   3  15    7.50    2.20
  -6  -3  15    9.80    2.60
   6   3 -16  161.58    6.20
  -6  -3 -16  149.88    6.40
   6  -3  16  162.08    6.60
  -6   3  16  155.78    6.70
   6   3  16  155.78    6.70
  -6  -3  16  163.88    7.00
   6  -3 -16  142.59    6.60
  -6   3 -16  147.39    6.20
   6   3 -17   -0.90    2.50
   6  -3  17   -2.50    2.80
  -6   3  17    4.50    2.80
  -6  -3 -17    0.30    2.40
   6  -3 -17   -0.90    2.40
  -6   3 -17    4.50    2.20
   6   3  17   -5.50    2.40
  -6  -3  17    4.00    2.90
  -6   3  18  105.09    6.50
  -6  -3 -18   91.39    5.90
   6  -3  18   92.89    6.60
   6   3 -18  108.39    6.60
  -6  -3  18   91.79    6.50
   6   3  18   94.09    6.20
   6  -3 -18   96.39    6.10
  -6   3 -18   99.89    6.10
  -7   3   0  976.70   19.60
  -7   3   0  990.10   19.80
  -7   3   0  998.80   19.40
   7   3   0  992.30   19.50
   7   3   0  994.30   19.70
  -7  -3   0  981.50   19.50
  -7   3   0 1016.20   19.40
  -7  -3   0  988.80   19.70
  -7  -3   0  985.80   19.70
   7  -3   0  966.00   19.50
   7   3   0  997.80   19.50
  -7  -3   0  993.30   19.50
   7  -3   1   25.10    1.40
  -7  -3  -1   26.10    1.40
  -7   3   1   27.10    1.10
   7   3  -1   25.40    1.50
  -7  -3  -1   26.50    1.50
   7   3  -1   26.40    1.50
   7   3  -1   25.50    1.30
  -7   3   1   27.70    1.40
  -7  -3  -1   28.10    1.30
  -7   3   1   23.80    1.40
  -7   3   1   28.00    1.10
  -7   3  -1   27.30    1.40
   7  -3  -1   26.40    1.50
   7   3   1   28.80    1.40
  -7   3  -1   22.60    1.40
  -7   3  -1   25.40    1.40
   7   3   1   27.20    1.40
  -7  -3   1   28.80    1.60
  -7  -3   1   26.40    1.60
  -7  -3   1   26.10    1.40
  -7  -3   1   27.60    1.30
   7   3   1   25.00    1.80
  -7   3  -1   26.50    1.40
  -7   3   2  326.57    6.30
  -7   3   2  311.57    7.00
   7   3  -2  314.47    6.90
  -7   3   2  329.87    6.30
   7   3  -2  292.07    7.20
  -7  -3  -2  325.47    6.60
  -7   3   2  321.57    7.10
   7  -3   2  310.37    8.20
  -7  -3  -2  310.27    7.00
   7  -3   2  314.07    6.70
   7   3  -2  330.57    6.60
  -7   3   2  312.37    6.90
  -7  -3  -2  319.57    6.90
  -7  -3   2  309.77    6.80
  -7  -3   2  321.87    6.60
  -7   3  -2  314.07    6.70
   7   3   2  304.07    7.20
  -7  -3   2  312.27    6.90
  -7   3  -2  311.27    6.80
  -7   3  -2  317.47    7.00
   7  -3  -2  300.47    7.00
   7   3   2  324.67    6.90
  -7   3  -2  318.07    6.80
   7   3   2  315.87    6.60
   7  -3  -2  318.37    6.90
  -7  -3   2  313.37    7.10
   7   3  -3  991.30   19.90
   7  -3   3 1011.80   20.00
   7  -3   3  997.60   19.50
  -7   3   3  951.80   19.90
  -7  -3  -3 1015.10   19.40
  -7   3   3 1010.30   20.10
   7   3  -3 1014.90   19.40
  -7  -3  -3  992.70   19.90
  -7  -3  -3  955.70   19.90
   7   3  -3 1010.50   19.90
  -7   3  -3 1024.80   19.60
  -7   3  -3  995.50   19.80
   7   3   3 1004.00   20.00
  -7   3  -3  967.30   19.90
  -7  -3   3 1003.70   19.90
  -7   3  -3 1001.40   19.90
   7  -3  -3 1001.80   19.90
  -7  -3   3 1017.10   19.40
   7   3   3 1018.10   19.40
   7   3   3  975.50   19.80
  -7  -3   3  953.30   19.80
  -7  -3  -4   16.60    1.70
  -7   3   4   13.40    2.00
   7   3  -4   16.10    1.70
  -7  -3  -4   17.80    1.00
   7  -3   4   15.60    1.20
   7   3  -4   18.60    1.20
   7   3  -4   14.70    1.50
  -7   3  -4   15.90    1.50
  -7   3  -4   18.20    1.20
  -7   3  -4   17.80    1.40
   7  -3  -4   16.20    1.60
  -7   3  -4   14.80    1.40
  -7  -3   4   15.60    1.10
  -7  -3   4   14.80    1.70
  -7   3  -4   15.40    1.20
   7   3   4   18.80    1.00
   7   3   4   18.60    1.60
  -7  -3   4   15.80    1.70
  -7  -3  -5  164.58    4.50
  -7   3   5  161.18    4.60
   7   3  -5  166.28    4.40
   7  -3   5  161.48    4.40
  -7  -3  -5  161.98    3.40
   7   3  -5  169.38    3.80
  -7   3  -5  167.38    4.40
  -7   3  -5  164.68    3.80
  -7   3  -5  163.08    3.80
   7  -3  -5  163.78    4.30
   7   3   5  164.98    3.40
   7   3   5  162.98    4.50
  -7  -3   5  160.78    4.40
   7   3  -6   67.69    2.70
   7  -3   6   66.09    2.80
   7   3  -6   65.39    2.10
  -7   3   6   65.99    3.00
  -7  -3  -6   67.89    2.80
  -7  -3   6   67.59    2.90
   7  -3  -6   65.09    2.70
   7   3   6   69.69    2.90
  -7   3  -6   70.59    2.10
  -7   3  -6   66.59    2.00
  -7   3  -6   65.49    2.70
  -7  -3   6   65.89    2.10
   7   3  -7  450.85    9.30
   7  -3   7  448.86   10.10
   7   3  -7  470.35   10.10
  -7  -3  -7  460.65   10.20
  -7   3   7  445.36   10.30
  -7   3  -7  462.35    9.20
  -7   3  -7  458.75    9.20
  -7  -3   7  457.05    9.30
   7  -3  -7  452.05   10.00
  -7  -3   7  447.46   10.20
  -7   3  -7  444.36   10.10
   7   3   7  454.95   10.30
   7   3  -8   82.99    2.70
  -7  -3  -8   95.09    3.60
  -7   3   8   88.69    3.80
   7   3  -8   85.99    2.70
   7   3  -8   88.49    3.50
   7  -3   8   91.59    3.50
   7  -3  -8   90.79    3.40
   7   3   8   98.49    3.70
  -7  -3   8   89.09    3.70
  -7   3  -8   88.59    3.50
  -7  -3   8   83.99    2.70
   7  -3  -8   87.09    2.20
  -7   3  -8   91.99    2.40
  -7   3  -8   92.09    2.40
   7   3  -9  162.98    4.20
   7   3  -9  151.38    4.20
  -7   3   9  159.98    5.20
  -7  -3  -9  161.38    5.00
   7   3  -9  161.18    4.90
   7  -3   9  170.98    5.10
  -7   3  -9  162.28    3.70
  -7   3  -9  162.08    3.70
   7  -3  -9  157.88    3.70
   7  -3  -9  158.78    3.70
   7   3   9  162.28    5.10
  -7   3  -9  165.58    5.00
  -7  -3   9  165.58    5.10
   7  -3  -9  160.08    4.70
  -7  -3   9  158.48    4.10
  -7   3  10    7.50    1.80
   7   3 -10   11.40    2.20
  -7  -3 -10   10.50    2.50
   7   3 -10   12.50    2.40
   7  -3  10   13.00    2.60
   7   3  10   11.00    2.60
  -7  -3  10   13.10    3.10
  -7  -3  10   16.30    2.80
  -7   3 -10   13.20    1.40
   7  -3 -10   14.00    2.60
  -7   3 -10   13.40    1.40
   7  -3 -10   11.60    1.70
   7  -3 -10   12.20    1.80
  -7   3 -10   16.40    2.50
   7   3 -11    1.00    1.50
   7   3 -11    1.70    1.70
  -7  -3 -11    2.50    1.50
   7  -3  11    2.80    1.70
  -7   3  11    2.50    1.80
   7   3 -11    2.00    1.10
   7  -3 -11    2.40    1.50
  -7   3 -11    3.10    1.50
   7   3  11    3.10    1.70
  -7   3 -11    3.50    0.80
   7  -3 -11    3.70    1.10
  -7   3 -11    4.20    0.80
  -7  -3  11    5.80    2.00
   7   3 -12   36.30    2.60
  -7   3  12   34.90    3.70
  -7  -3 -12   28.60    3.20
   7   3 -12   37.10    3.30
   7  -3  12   38.30    3.70
   7   3  12   35.90    3.40
   7  -3 -12   33.60    3.20
  -7  -3  12   34.30    3.60
  -7   3 -12   26.70    3.10
   7  -3 -12   36.10    2.60
   7   3 -13    3.30    1.30
   7  -3  13    4.30    1.80
  -7   3  13    3.10    2.10
  -7  -3 -13    2.20    1.60
   7   3 -13    2.60    1.70
   7  -3 -13    0.50    1.30
   7  -3 -13    2.00    1.70
  -7   3 -13   -0.90    1.50
  -7  -3  13    4.20    2.20
   7   3  13    4.70    1.90
   7   3 -14   48.50    6.10
   7   3 -14   46.10    3.40
  -7   3  14   50.19    4.80
  -7  -3 -14   45.50    3.80
   7  -3  14   49.00    4.40
  -7   3 -14   47.10    4.00
   7  -3 -14   40.00    3.90
   7   3  14   38.10    4.00
  -7  -3  14   41.10    4.40
  -7   3  15    9.10    2.70
   7   3 -15   21.50    4.00
   7  -3  15   18.20    4.20
  -7  -3 -15    7.50    2.10
   7  -3 -15    6.10    2.40
  -7   3 -15   15.00    3.40
  -7  -3  15   10.70    2.70
   7   3  15    8.10    2.50
  -7   3  16    2.00    2.60
   7   3 -16    1.10    2.40
  -7  -3 -16   -1.40    2.10
   7  -3  16    6.10    2.70
  -7  -3  16    2.20    2.80
   7   3  16   -2.10    2.40
  -7   3 -16   -1.00    1.90
   7  -3 -16   -2.70    2.20
  -7   3  17    6.20    3.00
   7   3 -17    2.60    2.70
  -7  -3 -17    1.50    2.40
   7  -3  17    7.70    2.90
  -7  -3  17    4.30    3.00
   7   3  17    2.40    2.50
  -7   3 -17    1.30    2.20
   7  -3 -17   -0.60    2.50
   7   3 -18    6.40    3.20
  -7  -3 -18    5.50    2.80
   7  -3  18   24.60    5.80
  -7  -3  18   24.60    6.20
   7   3  18   10.70    3.10
   7  -3 -18    8.40    3.10
  -7   3 -18    5.10    2.60
   8  -3   0   -1.40    0.80
   8   3   0   -0.50    0.60
   8   3   0    0.30    0.60
  -8  -3   0    1.90    0.70
  -8   3   0   -0.90    0.60
   8  -3   0   -0.20    0.70
   8   3   0   -0.50    0.80
  -8  -3   0   -1.40    0.60
  -8  -3   0   -1.00    0.60
  -8   3   0    0.60    0.50
  -8  -3   0   -0.90    0.80
  -8   3   0   -0.80    0.90
  -8   3   0    0.60    0.60
  -8   3   0    1.50    0.60
  -8   3   1  282.07    6.60
  -8  -3  -1  302.87    6.60
   8   3  -1  307.47    6.80
  -8   3   1  296.37    6.90
  -8   3   1  327.07    8.00
  -8   3   1  302.97    6.20
  -8  -3  -1  302.27    6.50
   8  -3   1  301.17    6.90
   8   3  -1  291.07    6.70
   8   3  -1  304.57    6.40
   8  -3   1  289.77    6.60
  -8   3   1  310.07    6.20
  -8   3  -1  313.17    6.50
   8   3   1  305.57    6.50
  -8   3  -1  304.97    6.50
   8  -3  -1  297.97    6.70
  -8   3  -1  293.07    6.90
  -8  -3   1  307.37    6.90
   8   3   1  299.77    6.60
  -8  -3   1  289.67    6.80
  -8   3  -1  295.67    6.50
  -8   3  -1  301.17    6.90
  -8  -3   1  288.87    6.60
   8   3   1  301.67    6.90
  -8  -3   1  307.47    6.40
   8  -3   2 1228.68   23.80
   8  -3   2 1225.08   24.20
   8   3  -2 1161.88   24.00
  -8   3   2 1247.78   23.30
   8   3  -2 1229.18   23.60
  -8  -3  -2 1214.58   23.70
   8   3  -2 1249.57   24.10
  -8   3   2 1152.58   23.60
  -8   3   2 1211.78   24.20
   8  -3  -2 1243.88   24.10
  -8   3  -2 1206.88   23.80
  -8   3  -2 1226.98   23.90
  -8  -3   2 1229.48   24.10
  -8  -3   2 1236.68   23.60
  -8  -3   2 1164.68   24.10
   8   3   2 1218.88   23.70
   8   3   2 1222.28   24.20
  -8   3  -2 1228.48   24.20
  -8  -3   2 1160.88   24.00
  -8   3  -2 1215.18   23.90
   8   3   2 1203.98   24.00
  -8  -3  -3  160.68    3.60
   8   3  -3  148.39    4.30
  -8   3   3  156.68    4.40
  -8  -3  -3  159.88    4.10
   8  -3   3  160.08    3.80
   8   3  -3  167.38    3.70
   8   3  -3  162.78    4.20
   8  -3   3  159.08    4.30
   8   3   3  158.98    3.60
   8   3   3  149.09    4.00
   8   3   3  161.18    4.30
  -8  -3   3  156.28    4.20
  -8   3  -3  160.58    3.80
   8  -3  -3  156.68    4.20
  -8  -3   3  157.38    3.60
  -8   3  -3  155.08    4.10
  -8   3  -3  152.48    4.10
  -8  -3   3  150.08    4.20
  -8  -3  -4  193.08    4.90
   8   3  -4  187.78    4.90
   8  -3   4  191.08    5.00
  -8  -3  -4  195.48    4.20
   8  -3   4  195.88    4.40
   8   3  -4  190.88    4.30
  -8   3   4  196.48    5.10
  -8  -3   4  190.48    5.00
  -8   3  -4  187.88    4.40
  -8   3  -4  195.38    4.40
   8   3   4  190.88    4.20
  -8   3  -4  190.58    4.80
   8  -3  -4  187.88    4.80
  -8  -3   4  189.88    4.20
   8   3   4  190.18    5.00
  -8   3   5   11.90    2.00
   8  -3   5   13.10    1.30
   8   3  -5   14.00    1.80
   8  -3   5   12.00    1.80
  -8  -3  -5   12.10    1.00
  -8  -3  -5   12.30    1.90
   8   3  -5   11.80    1.30
   8   3   5    9.40    1.80
  -8  -3   5   10.70    2.10
  -8   3  -5    9.10    1.30
  -8   3  -5   10.70    1.80
  -8   3  -5   10.70    1.30
   8   3   5   11.90    0.90
   8  -3  -5    8.10    1.70
  -8  -3   5   10.30    1.20
  -8  -3  -6  194.28    5.20
  -8   3   6  186.98    5.40
   8   3  -6  192.58    5.10
   8  -3   6  194.38    5.20
   8   3  -6  186.78    4.30
  -8   3  -6  189.88    4.30
   8  -3  -6  193.28    5.10
   8   3   6  190.38    5.30
  -8  -3   6  190.98    5.30
  -8   3  -6  190.68    4.30
  -8  -3   6  192.08    4.30
  -8   3  -6  195.68    5.20
   8  -3   7   90.19    3.40
  -8  -3  -7   98.39    3.60
   8   3  -7   91.59    3.40
   8   3  -7   83.89    2.60
  -8   3   7   87.09    3.80
   8   3   7   88.69    3.60
  -8   3  -7   87.69    3.40
   8  -3  -7   89.89    3.30
  -8   3  -7   87.69    2.50
  -8   3  -7   93.59    2.50
  -8  -3   7   88.59    3.70
  -8  -3   7   87.29    2.60
   8  -3   8    3.10    1.40
   8   3  -8    3.30    1.20
  -8  -3  -8    0.70    1.20
  -8   3   8    2.10    1.50
   8   3  -8    2.90    0.90
   8   3  -8    2.30    0.90
  -8  -3   8    2.70    1.50
   8  -3  -8    1.40    1.20
  -8  -3   8    2.70    0.90
  -8   3  -8    5.40    1.40
  -8   3  -8    2.10    1.20
  -8   3  -8    5.70    0.80
   8   3   8    4.20    1.50
   8  -3   9   -0.30    1.30
   8   3  -9    1.10    1.00
  -8  -3  -9   -0.50    1.30
   8   3  -9    0.50    0.90
   8   3  -9    0.20    1.30
  -8   3   9   -0.50    1.60
   8   3   9    0.90    1.40
  -8   3  -9    1.20    0.80
  -8  -3   9   -0.80    1.50
  -8   3  -9   -0.20    0.70
  -8   3  -9   -1.20    1.20
   8  -3  -9    0.70    1.20
  -8  -3   9    0.80    0.90
   8   3 -10    3.10    1.20
  -8   3  10    4.50    1.90
   8   3 -10    2.50    1.40
   8   3 -10    5.70    1.10
   8  -3  10    2.70    1.60
  -8  -3 -10    2.50    1.40
  -8   3 -10    2.70    1.40
  -8  -3  10    3.50    1.80
  -8  -3  10    4.00    1.10
   8   3  10    3.30    1.50
   8  -3 -10    1.80    1.40
   8  -3  11   27.50    3.40
  -8   3  11   28.60    3.40
  -8  -3 -11   25.90    3.00
   8   3 -11   26.60    2.90
   8   3 -11   25.80    2.20
   8  -3 -11   26.90    2.00
   8  -3 -11   27.40    3.20
  -8  -3  11   27.30    3.50
  -8   3 -11   25.70    2.90
   8   3  11   28.80    3.40
   8  -3  12   12.50    3.10
   8   3 -12    7.80    1.80
  -8   3  12    8.00    3.40
   8   3 -12    6.60    1.30
  -8  -3  12    8.00    2.20
   8  -3 -12    8.80    1.80
   8  -3  13    6.20    2.50
   8   3 -13    3.10    2.00
  -8   3  13    6.50    2.40
  -8  -3 -13    4.00    1.70
   8   3 -13    6.60    1.40
   8   3  13    4.90    2.00
  -8   3 -13    5.80    1.70
  -8  -3  13    5.70    2.80
   8  -3 -13    4.00    1.80
  -8   3  14  161.58    6.60
   8   3 -14  173.88    6.10
  -8  -3 -14  165.28    6.30
   8  -3  14  169.38    6.60
  -8  -3  14  172.18    6.70
   8  -3 -14  163.28    6.20
   8   3  14  167.28    6.40
  -8   3 -14  170.18    6.10
[truncated: 1,570,549 more chars]
