# Supplementary material for: Crystal structure of μ6-chlorido-nona­kis­(μ-4-chloro­pyrazolato)bis-μ3-methoxo-hexa­copper(II)
Source: Acta Crystallogr E Crystallogr Commun. 2017 Jan 27;73(Pt 2):266–9. doi: 10.1107/S2056989017001189 (PMC5290579; doi:10.1107/S2056989017001189)
Supplement: Supplementary file 2 [file e-73-00266-Isup2.hkl]

data_I                                                                          
_shelx_title ' skg036a_a in Pbcn'                                               
_shelx_refln_list_code          4                                               
_shelx_F_calc_maximum      576.08                                               
_exptl_crystal_F_000      2736.00                                               
_reflns_d_resolution_high  0.7415                                               
                                                                                
loop_                                                                           
 _space_group_symop_operation_xyz                                               
 'x, y, z'                                                                      
 '-x+1/2, -y+1/2, z+1/2'                                                        
 '-x, y, -z+1/2'                                                                
 'x+1/2, -y+1/2, -z'                                                            
 '-x, -y, -z'                                                                   
 'x-1/2, y-1/2, -z-1/2'                                                         
 'x, -y, z-1/2'                                                                 
 '-x-1/2, y-1/2, z'                                                             
                                                                                
_cell_length_a    16.5655                                                       
_cell_length_b    18.4743                                                       
_cell_length_c    14.6065                                                       
_cell_angle_alpha  90.000                                                       
_cell_angle_beta   90.000                                                       
_cell_angle_gamma  90.000                                                       
                                                                                
_shelx_F_squared_multiplier     1.000                                           
                                                                                
loop_                                                                           
 _refln_index_h                                                                 
 _refln_index_k                                                                 
 _refln_index_l                                                                 
 _refln_F_squared_calc                                                          
 _refln_F_squared_meas                                                          
 _refln_F_squared_sigma                                                         
 _refln_observed_status                                                         
   4   0   0      19764.65      17370.50       130.88 o                         
   6   0   0      35345.20      35558.91       264.01 o                         
   8   0   0        715.12        508.63        19.12 o                         
  10   0   0      90551.90      99946.08       789.76 o                         
  12   0   0      68258.16      67551.62       541.12 o                         
  14   0   0       2515.18       2511.99        56.59 o                         
  16   0   0          8.66        -27.11        29.42 o                         
  18   0   0       2538.09       2563.07       108.43 o                         
  20   0   0        273.38        245.15        60.89 o                         
  22   0   0       7244.73       8563.99       220.85 o                         
   3   1   0        140.24        152.39         6.39 o                         
   5   1   0       5473.15       7105.18        39.82 o                         
   7   1   0        717.06        836.95        12.60 o                         
   9   1   0       8423.85       7947.92        51.34 o                         
  11   1   0       3690.54       4050.14        36.78 o                         
  13   1   0       6897.75       6972.50        59.65 o                         
  15   1   0          0.60         -0.39        17.86 o                         
  17   1   0         35.51        -12.89        22.41 o                         
  19   1   0        189.93        146.65        38.96 o                         
  21   1   0         89.97         73.63        45.34 o                         
   2   2   0      23056.30      18499.71       135.01 o                         
   4   2   0       9637.86      14374.87        72.32 o                         
   6   2   0       2693.17       4190.58        27.74 o                         
   8   2   0       2161.01       2793.28        23.91 o                         
  10   2   0      32539.85      35763.42       206.84 o                         
  12   2   0      18903.49      19674.21       133.00 o                         
  14   2   0       2798.89       2687.45        41.62 o                         
  16   2   0        126.49        141.81        23.02 o                         
  18   2   0       1342.80       1267.53        62.06 o                         
  20   2   0          1.63        -63.75        63.75 o                         
  22   2   0        631.86        648.52        99.90 o                         
   1   3   0       7766.52       6436.01        37.96 o                         
   3   3   0      12829.33      15660.47        86.37 o                         
   5   3   0       1618.79       1611.15        14.07 o                         
   7   3   0      31510.98      34443.24       196.44 o                         
   9   3   0       2769.84       2656.15        25.63 o                         
  11   3   0       7218.48       7040.03        59.32 o                         
  13   3   0       3697.70       3703.54        46.70 o                         
  15   3   0       1342.44       1303.57        39.24 o                         
  17   3   0       1353.16       1316.65        50.04 o                         
  19   3   0       6690.15       7032.12       122.12 o                         
  21   3   0        591.00        313.80        77.31 o                         
   0   4   0     297849.03     328902.12      2573.20 o                         
   2   4   0      23709.05      22489.14       117.84 o                         
   4   4   0       9894.93      13582.78        76.79 o                         
   6   4   0       4185.38       5124.46        32.16 o                         
   8   4   0       1643.37       1131.16        17.36 o                         
  10   4   0      18069.37      18349.97       129.10 o                         
  12   4   0       9097.42       9068.95        78.82 o                         
  14   4   0        647.16        660.96        31.43 o                         
  16   4   0        780.23        859.31        45.16 o                         
  18   4   0          0.58        -30.43        30.43 o                         
  20   4   0        380.47        228.18        46.50 o                         
  22   4   0       1287.01       1509.44       201.72 o                         
   1   5   0      13673.55      11151.91        91.53 o                         
   3   5   0       6199.21       6777.88        39.42 o                         
   5   5   0       4539.68       4305.16        29.58 o                         
   7   5   0      13526.72      12489.10        71.95 o                         
   9   5   0      66895.27      71045.23       417.35 o                         
  11   5   0      22441.05      23680.60       174.94 o                         
  13   5   0         22.85        -16.48        16.48 o                         
  15   5   0        620.23        690.75        37.42 o                         
  17   5   0         66.26          3.21        33.71 o                         
  19   5   0       3215.26       3870.84        96.08 o                         
  21   5   0        192.75        191.85        50.25 o                         
   0   6   0      14302.53      17052.38       140.02 o                         
   2   6   0     156021.55     171709.97       852.64 o                         
   4   6   0        244.10        118.57         7.91 o                         
   6   6   0       1937.35       2852.89        23.85 o                         
   8   6   0          8.46         29.91         7.92 o                         
  10   6   0      81576.25      86011.23       557.49 o                         
  12   6   0      66945.52      70554.14       525.59 o                         
  14   6   0      15539.32      16014.20       129.48 o                         
  16   6   0        991.50       1112.95        47.60 o                         
  18   6   0        133.72        124.29        38.70 o                         
  20   6   0       1750.32       1803.32        88.52 o                         
   1   7   0       1748.11       1099.16        13.12 o                         
   3   7   0      31802.45      31438.51       171.61 o                         
   5   7   0         24.46         -5.39         5.39 o                         
   7   7   0        281.00        369.06        15.07 o                         
   9   7   0       1306.20       1390.87        25.74 o                         
  11   7   0       3675.62       3509.66        41.74 o                         
  13   7   0        380.30        353.67        28.10 o                         
  15   7   0        739.91        706.55        39.63 o                         
  17   7   0        158.11        146.25        31.62 o                         
  19   7   0        157.19        274.26        44.67 o                         
  21   7   0         81.55         85.20        54.32 o                         
   0   8   0      19792.34      16342.40       126.84 o                         
   2   8   0      25233.48      27798.80       254.66 o                         
   4   8   0      13790.01      12616.62        95.42 o                         
   6   8   0       3561.81       4174.78        32.24 o                         
   8   8   0       3959.89       4258.28        44.67 o                         
  10   8   0      35441.28      38004.62       255.40 o                         
  12   8   0      48295.50      51494.14       390.19 o                         
  14   8   0       1869.67       1958.20        45.05 o                         
  16   8   0        274.66        240.98        31.50 o                         
  18   8   0       1823.79       1944.36        71.90 o                         
  20   8   0         71.36        150.83        49.05 o                         
   1   9   0      10746.81      11094.60       143.04 o                         
   3   9   0      20890.17      20242.68       123.66 o                         
   5   9   0          5.12         33.52         8.13 o                         
   7   9   0       2809.42       2841.73        29.98 o                         
   9   9   0      30590.15      32483.53       220.64 o                         
  11   9   0         90.44         84.46        15.49 o                         
  13   9   0          8.42         -8.80        18.08 o                         
  15   9   0         19.11        -21.45        22.11 o                         
  17   9   0        461.98        451.08        46.68 o                         
  19   9   0       6685.24       7585.42       128.09 o                         
   0  10   0      41497.71      45231.19       634.50 o                         
   2  10   0       1284.63        930.92        17.25 o                         
   4  10   0       3167.50       3500.62        35.06 o                         
   6  10   0        767.98        802.79        20.86 o                         
   8  10   0        947.12        964.33        25.93 o                         
  10  10   0         84.62        114.12        16.71 o                         
  12  10   0       1766.02       1865.48        37.23 o                         
  14  10   0        553.37        528.15        37.66 o                         
  16  10   0         41.60         33.49        31.96 o                         
  18  10   0          2.25         14.62        38.93 o                         
  20  10   0        788.41        973.60        87.78 o                         
   1  11   0       9103.40      10145.27        91.46 o                         
   3  11   0       4414.79       4284.06        37.45 o                         
   5  11   0       1554.66       1250.23        23.34 o                         
   7  11   0      26116.71      26283.04       171.53 o                         
   9  11   0         95.90         74.83        15.36 o                         
  11  11   0        611.34        553.55        29.92 o                         
  13  11   0       1610.61       1653.66        39.91 o                         
  15  11   0        230.06        135.10        25.42 o                         
  17  11   0       1014.10       1087.25        63.42 o                         
  19  11   0       2372.11       2581.24        85.23 o                         
   0  12   0      87670.42      91850.81      1265.06 o                         
   2  12   0      16535.29      17133.34       135.20 o                         
   4  12   0        789.85        559.57        19.14 o                         
   6  12   0       2157.96       2009.23        39.79 o                         
   8  12   0         43.19         46.10        14.23 o                         
  10  12   0       8696.38       8978.96        82.45 o                         
  12  12   0      15799.00      16377.44       126.66 o                         
  14  12   0        711.23        643.22        42.57 o                         
  16  12   0        360.52        209.64        32.99 o                         
  18  12   0        118.51         86.15        38.25 o                         
   1  13   0      23792.57      24217.14       255.63 o                         
   3  13   0          4.25         -8.62        13.21 o                         
   5  13   0        382.67        422.14        21.83 o                         
   7  13   0       2557.10       2350.63        34.28 o                         
   9  13   0       4884.50       4814.75        55.64 o                         
  11  13   0      21363.31      23081.75       178.40 o                         
  13  13   0       4928.03       5314.99        67.64 o                         
  15  13   0        260.79        176.82        31.26 o                         
  17  13   0        677.10        649.10        56.32 o                         
  19  13   0         25.95          8.91        60.03 o                         
   0  14   0      79416.45      82305.54      1143.58 o                         
   2  14   0      28108.13      28006.24       234.07 o                         
   4  14   0       2128.67       2116.83        30.71 o                         
   6  14   0        578.29        548.79        27.27 o                         
   8  14   0       1732.94       1671.96        36.08 o                         
  10  14   0      15100.60      15382.63       127.14 o                         
  12  14   0      26742.38      28210.96       229.80 o                         
  14  14   0       5194.70       5357.52        72.09 o                         
  16  14   0        518.07        482.32        41.49 o                         
  18  14   0         95.98          9.80        44.78 o                         
   1  15   0        301.73        258.97        26.90 o                         
   3  15   0         18.40         -1.02        15.70 o                         
   5  15   0       1178.92       1024.82        30.77 o                         
   7  15   0      16975.67      16926.67       142.16 o                         
   9  15   0       2245.10       2518.02        58.06 o                         
  11  15   0       1295.40       1479.28        48.45 o                         
  13  15   0        578.07        662.01        63.26 o                         
  15  15   0        722.06        753.77        64.94 o                         
  17  15   0        322.73        106.35        44.77 o                         
   0  16   0       5716.48       5777.86       126.64 o                         
   2  16   0       9651.62       9803.16       128.23 o                         
   4  16   0        192.28        145.76        21.55 o                         
   6  16   0       1158.85       1234.78        47.82 o                         
   8  16   0        353.50        340.72        34.60 o                         
  10  16   0       3072.97       3060.61        72.39 o                         
  12  16   0       7787.39       7931.87       101.65 o                         
  14  16   0        547.77        521.67        64.69 o                         
  16  16   0          8.60        -34.52        42.25 o                         
   1  17   0       1610.25       1482.78        56.03 o                         
   3  17   0        382.23        270.52        38.65 o                         
   5  17   0       1308.13       1377.19        62.89 o                         
   7  17   0       2960.66       3158.17        66.11 o                         
   9  17   0       2087.93       2303.71        64.98 o                         
  11  17   0       9154.80       8982.21       120.33 o                         
  13  17   0        958.11        710.04        51.65 o                         
  15  17   0        811.75        701.82       154.50 o                         
   0  18   0       5106.72       5040.71       160.96 o                         
   2  18   0       3292.11       3442.81        98.38 o                         
   4  18   0        242.11        202.52        34.02 o                         
   6  18   0       1980.01       2093.87        69.47 o                         
   8  18   0       3682.65       3457.56        83.44 o                         
  10  18   0       5714.79       5658.64       122.46 o                         
  12  18   0       2646.97       2792.49        89.09 o                         
  14  18   0        482.02        488.67       111.90 o                         
   1  19   0       7593.37       7864.48       118.68 o                         
   3  19   0        802.38        618.88        58.20 o                         
   5  19   0         80.37         59.97        30.40 o                         
   7  19   0          8.26        -18.26        31.30 o                         
   9  19   0         99.36         26.65        34.26 o                         
  11  19   0       3547.68       3439.68        95.97 o                         
  13  19   0       1547.86       1775.99       186.22 o                         
   0  20   0      53018.89      57379.14       832.47 o                         
   2  20   0      21128.12      21903.04       253.02 o                         
   4  20   0          0.16         27.49        30.33 o                         
   6  20   0        599.57        712.39        62.31 o                         
   8  20   0        107.23         10.30        41.70 o                         
  10  20   0       4554.03       4684.35       107.37 o                         
  12  20   0       9552.58      10528.10       196.23 o                         
   1  21   0       2437.27       2693.53       109.94 o                         
   3  21   0         21.95         69.15        32.97 o                         
   5  21   0          6.61         13.15        49.20 o                         
   7  21   0       1175.64       1276.48        82.33 o                         
   9  21   0        798.02        655.86        67.19 o                         
  11  21   0        257.52        229.79        48.92 o                         
   0  22   0      10749.91      11684.09       283.46 o                         
   2  22   0        438.62        420.63        44.45 o                         
   4  22   0        218.31        194.61        38.20 o                         
   6  22   0        553.88        612.37        72.25 o                         
   8  22   0        324.77        269.27        44.78 o                         
  10  22   0        295.75        251.59        51.40 o                         
   1  23   0        229.30        308.87       112.76 o                         
   3  23   0       3785.97       3869.06       101.40 o                         
   5  23   0        234.90        191.76        49.34 o                         
   7  23   0        263.23        226.19        44.96 o                         
   0  24   0        124.27        598.21       153.03 o                         
   2  24   0        987.04       1030.16       105.73 o                         
   4  24   0        893.64        880.64       107.23 o                         
   6  24   0        104.53         38.26       100.86 o                         
   2   1   1        127.45        180.57         6.26 o                         
   3   1   1         20.77        509.80         5.10 o                         
   4   1   1       4366.00       4278.72        19.89 o                         
   5   1   1        925.57       1887.31        11.01 o                         
   6   1   1      35877.04      38653.52       137.97 o                         
   7   1   1      11572.75      10456.42        43.89 o                         
   8   1   1       2760.46       2871.61        18.32 o                         
   9   1   1       6865.57       7860.01        36.59 o                         
  10   1   1        559.80        598.04        12.19 o                         
  11   1   1      19203.40      18978.09        91.79 o                         
  12   1   1        311.39        305.73        13.20 o                         
  13   1   1      14531.24      14895.80        76.53 o                         
  14   1   1       1138.39       1158.84        23.42 o                         
  15   1   1        982.40       1094.85        27.25 o                         
  16   1   1        332.41        268.05        19.24 o                         
  17   1   1        643.22        488.60        25.45 o                         
  18   1   1       3417.97       3549.01        57.67 o                         
  19   1   1        874.28        735.93        55.38 o                         
  20   1   1        470.74        435.18        34.58 o                         
  21   1   1        680.67        787.24        61.90 o                         
  22   1   1        168.27         11.61        45.05 o                         
   1   2   1         19.61         20.17         5.79 o                         
   2   2   1       3063.40       3762.53        16.97 o                         
   3   2   1      21575.92      23032.45        90.03 o                         
   4   2   1      12187.06      13977.54        52.18 o                         
   5   2   1      35572.03      38159.76       138.07 o                         
   6   2   1        951.22       1059.54        10.02 o                         
   7   2   1      61604.29      65581.04       254.07 o                         
   8   2   1      65272.17      68683.98       254.56 o                         
   9   2   1      27705.19      27991.53       120.18 o                         
  10   2   1       7870.71       8317.43        42.85 o                         
  11   2   1       1536.74       1443.54        18.76 o                         
  12   2   1        858.77        766.00        19.07 o                         
  13   2   1       2760.45       2591.78        27.48 o                         
  14   2   1       7664.95       7853.40        52.09 o                         
  15   2   1       5055.53       5300.55        45.40 o                         
  16   2   1        149.46        164.18        18.97 o                         
  17   2   1       2871.79       2948.72        45.35 o                         
  18   2   1       1831.34       1976.54        47.31 o                         
  19   2   1       4190.32       4773.50        82.64 o                         
  20   2   1       2544.02       2720.23        64.65 o                         
  21   2   1        411.81        322.44        34.70 o                         
  22   2   1        101.07         10.76        53.12 o                         
   1   3   1      43679.68      36645.86       141.18 o                         
   2   3   1        682.83        431.71         6.53 o                         
   3   3   1       1810.15       4072.92        18.19 o                         
   4   3   1       1316.92       1368.42         9.19 o                         
   5   3   1       9396.38       7511.18        30.96 o                         
   6   3   1      10227.26      10525.18        41.54 o                         
   7   3   1        550.42        924.66        10.08 o                         
   8   3   1       9808.05      10469.75        48.39 o                         
   9   3   1       1101.75       1433.16        14.84 o                         
  10   3   1         41.78         34.39         6.59 o                         
  11   3   1       8486.17       8836.11        51.61 o                         
  12   3   1        283.98        242.12        11.44 o                         
  13   3   1        175.69        131.16        10.63 o                         
  14   3   1        211.85        165.80        12.56 o                         
  15   3   1          3.24        -10.09        13.55 o                         
  16   3   1        591.26        698.77        32.27 o                         
  17   3   1        735.23        800.56        34.18 o                         
  18   3   1        211.13        163.88        25.10 o                         
  19   3   1         69.94         14.55        26.03 o                         
  20   3   1        670.65        601.10        60.36 o                         
  21   3   1         25.29        -14.31        45.72 o                         
  22   3   1         12.31        -54.53        58.32 o                         
   0   4   1       6340.46       5281.85        36.17 o                         
   1   4   1        415.92        805.44         6.95 o                         
   2   4   1       1854.34       1746.52        11.15 o                         
   3   4   1         46.13         60.08         3.76 o                         
   4   4   1      35962.48      41057.23       156.56 o                         
   5   4   1      88356.64      93453.24       345.48 o                         
   6   4   1      24004.79      25572.28        96.47 o                         
   7   4   1      58896.77      60596.95       230.98 o                         
   8   4   1       9273.83       8508.01        40.16 o                         
   9   4   1         66.49         25.02         6.17 o                         
  10   4   1         50.21         33.94         7.07 o                         
  11   4   1       3961.44       4221.39        31.57 o                         
  12   4   1       4061.90       4251.51        32.55 o                         
  13   4   1       3090.84       3052.62        30.26 o                         
  14   4   1        140.03        104.37        12.60 o                         
  15   4   1       2425.47       2522.75        34.36 o                         
  16   4   1       1464.57       1482.07        35.57 o                         
  17   4   1      11064.97      11922.96        89.78 o                         
  18   4   1       1887.72       2034.97        49.17 o                         
  19   4   1       1557.54       1569.24        52.77 o                         
  20   4   1       2179.14       2243.12        63.29 o                         
  21   4   1        561.34        511.18        42.99 o                         
   1   5   1      17007.85      20522.53        87.42 o                         
   2   5   1      28371.39      32508.68       129.38 o                         
   3   5   1      27534.14      26763.31       101.34 o                         
   4   5   1         32.89         53.32         3.42 o                         
   5   5   1       1842.45       1251.59         9.87 o                         
   6   5   1        271.03        239.66         8.78 o                         
   7   5   1       1081.15       1523.59        15.61 o                         
   8   5   1       5013.10       5279.16        27.14 o                         
   9   5   1      12852.26      13384.78        65.76 o                         
  10   5   1        240.16        235.19        11.33 o                         
  11   5   1      32670.43      34082.07       163.20 o                         
  12   5   1        307.23        339.29        18.63 o                         
  13   5   1      10666.57      10785.15        69.62 o                         
  14   5   1         60.35         46.95        12.41 o                         
  15   5   1          0.10          3.86        14.13 o                         
  16   5   1         78.70         44.99        17.85 o                         
  17   5   1        315.16        293.07        24.12 o                         
  18   5   1        368.38        309.44        30.02 o                         
  19   5   1         34.83         34.31        26.01 o                         
  20   5   1        247.81        228.00        32.11 o                         
  21   5   1        689.44        668.41        63.05 o                         
   0   6   1       5021.65       4589.26        40.29 o                         
   1   6   1       3858.65       3507.43        18.83 o                         
   2   6   1      15723.54      15166.83        62.83 o                         
   3   6   1        179.42        258.97         6.20 o                         
   4   6   1      13886.58      15677.83        61.77 o                         
   5   6   1       2230.55       2044.86        12.95 o                         
   6   6   1         16.77         35.29         4.28 o                         
   7   6   1       4553.54       4846.08        26.05 o                         
   8   6   1       1140.87       1044.17        14.06 o                         
   9   6   1       3801.75       3735.59        26.18 o                         
  10   6   1       1960.68       1833.05        22.33 o                         
  11   6   1        317.00        258.70        19.01 o                         
  12   6   1       3785.68       3791.22        36.06 o                         
  13   6   1       1320.82       1271.03        25.88 o                         
  14   6   1         11.14          1.33        13.58 o                         
  15   6   1         70.14         41.42        15.05 o                         
  16   6   1        171.28        160.74        18.98 o                         
  17   6   1       1299.65       1261.51        37.66 o                         
  18   6   1         49.77          3.23        21.15 o                         
  19   6   1        428.47        353.19        32.44 o                         
  20   6   1         51.12         26.58        31.32 o                         
  21   6   1        121.35         97.91        45.87 o                         
   1   7   1     140032.66     151152.48       592.03 o                         
   2   7   1       2209.21       2794.51        15.83 o                         
   3   7   1        223.28        111.01         5.64 o                         
   4   7   1       2760.27       3019.00        18.15 o                         
   5   7   1        260.56        192.89         6.99 o                         
   6   7   1       2763.40       3037.65        18.44 o                         
   7   7   1       4076.08       4637.15        28.63 o                         
   8   7   1       5887.94       5791.08        35.61 o                         
   9   7   1       5349.26       5227.32        33.81 o                         
  10   7   1         58.61        104.27         9.89 o                         
  11   7   1      77748.14      83146.11       419.59 o                         
  12   7   1       4104.52       4278.11        38.25 o                         
  13   7   1      11972.92      12195.31        77.95 o                         
  14   7   1        815.42        763.31        29.07 o                         
  15   7   1       1223.09       1316.30        33.61 o                         
  16   7   1        223.12        157.45        20.62 o                         
  17   7   1         15.96         -2.77        20.48 o                         
  18   7   1          8.72          6.31        21.69 o                         
  19   7   1         92.97         79.56        28.43 o                         
  20   7   1        107.18         90.63        33.98 o                         
  21   7   1        490.61        413.95        43.16 o                         
   0   8   1         33.88         64.03         6.44 o                         
   1   8   1      12452.22      13048.62        78.71 o                         
   2   8   1       7303.14       6993.72        35.66 o                         
   3   8   1       8979.41      10157.38        50.45 o                         
   4   8   1      12309.63      11760.47        51.36 o                         
   5   8   1      21552.14      21826.91        90.87 o                         
   6   8   1      16207.62      17587.34        78.35 o                         
   7   8   1      11208.79      11312.88        55.44 o                         
   8   8   1       1139.35       1256.37        17.56 o                         
   9   8   1         48.91         47.47         8.42 o                         
  10   8   1       2398.70       2491.13        25.31 o                         
  11   8   1          8.00         20.59        11.05 o                         
  12   8   1        411.80        351.83        24.26 o                         
  13   8   1        431.33        425.30        21.86 o                         
  14   8   1        515.20        462.09        24.61 o                         
  15   8   1         73.82         22.82        15.14 o                         
  16   8   1        971.29        910.99        37.14 o                         
  17   8   1       1084.26       1229.46        43.16 o                         
  18   8   1        486.89        524.15        32.17 o                         
  19   8   1         56.03         19.40        30.29 o                         
  20   8   1        237.63        259.86        38.74 o                         
  21   8   1        105.85         39.33        41.78 o                         
   1   9   1      33050.32      35003.45       237.97 o                         
   2   9   1      17619.54      18233.88        95.87 o                         
   3   9   1      27680.52      30105.26       158.63 o                         
   4   9   1       3327.97       2800.76        19.25 o                         
   5   9   1       2531.26       2241.28        17.35 o                         
   6   9   1       9657.23       9376.12        48.39 o                         
   7   9   1       4388.55       4369.02        29.30 o                         
   8   9   1       2229.85       2082.08        22.34 o                         
   9   9   1          3.74         -8.90         8.90 o                         
  10   9   1        502.08        565.80        19.28 o                         
  11   9   1      12038.02      12390.14        70.27 o                         
  12   9   1        442.60        388.78        18.61 o                         
  13   9   1       1460.90       1414.79        30.01 o                         
  14   9   1        121.74         92.47        15.25 o                         
  15   9   1         93.61         54.44        16.92 o                         
  16   9   1       1906.72       2047.38        44.22 o                         
  17   9   1         97.54         92.63        22.71 o                         
  18   9   1        871.24        908.41        51.10 o                         
  19   9   1        137.58        135.60        31.32 o                         
  20   9   1          2.33         -3.50        38.09 o                         
   0  10   1       1631.18       1617.49        26.35 o                         
   1  10   1        650.45        685.51        18.30 o                         
   2  10   1       6332.95       6062.38        42.01 o                         
   3  10   1      31904.43      32102.81       150.71 o                         
   4  10   1      18675.60      17362.20        82.91 o                         
   5  10   1       9406.92       8775.32        44.28 o                         
   6  10   1       2886.38       2922.52        22.12 o                         
   7  10   1       2860.30       2443.12        23.02 o                         
   8  10   1       5958.50       5842.09        38.56 o                         
   9  10   1       9859.20       9621.23        58.85 o                         
  10  10   1       2266.23       2260.00        26.80 o                         
  11  10   1          7.19         15.47        10.81 o                         
  12  10   1       7537.87       7954.20        54.07 o                         
  13  10   1         50.67         45.91        12.76 o                         
  14  10   1         84.30         38.59        15.36 o                         
  15  10   1        369.85        335.70        22.32 o                         
  16  10   1        312.47        233.81        21.73 o                         
  17  10   1       1429.88       1284.45        44.87 o                         
  18  10   1       2491.68       2721.12        56.71 o                         
  19  10   1       2236.56       2320.82        63.38 o                         
  20  10   1        871.07        809.14        57.90 o                         
   1  11   1      29359.35      30674.95       177.61 o                         
   2  11   1      13279.57      13719.83        81.34 o                         
   3  11   1      11054.85      11046.58        65.13 o                         
   4  11   1       1698.33       1809.32        18.30 o                         
   5  11   1        808.57        727.60        15.30 o                         
   6  11   1       1418.43       1313.84        19.19 o                         
   7  11   1          8.61         -1.89         9.03 o                         
   8  11   1       2423.25       2301.31        25.98 o                         
   9  11   1       4307.25       4434.97        37.30 o                         
  10  11   1        817.91        764.36        23.32 o                         
  11  11   1       8899.57       8770.55        57.75 o                         
  12  11   1        863.52        809.70        24.38 o                         
  13  11   1         88.52         41.34        13.30 o                         
  14  11   1       1321.19       1326.83        34.71 o                         
  15  11   1        298.37        248.35        20.52 o                         
  16  11   1         54.83          9.38        20.74 o                         
  17  11   1         45.78          2.91        24.69 o                         
  18  11   1         75.14         79.45        27.12 o                         
  19  11   1        203.90        217.81        34.11 o                         
   0  12   1       8669.10       9516.95        88.40 o                         
   1  12   1          5.53         23.79         8.81 o                         
   2  12   1       3606.00       3426.21        30.86 o                         
   3  12   1      10073.06      10502.54        60.66 o                         
   4  12   1       1342.48       1212.25        16.77 o                         
   5  12   1      33484.55      34393.09       162.97 o                         
   6  12   1        874.09        723.39        17.66 o                         
   7  12   1      11802.66      11727.04        68.32 o                         
   8  12   1      13235.54      13259.01        79.03 o                         
   9  12   1        937.60        935.24        23.86 o                         
  10  12   1         92.17         25.07        11.94 o                         
  11  12   1        514.09        518.85        24.16 o                         
  12  12   1       2374.36       2611.30        32.58 o                         
  13  12   1         16.39         -2.39        13.98 o                         
  14  12   1         10.68        -14.81        14.81 o                         
  15  12   1       1307.73       1218.24        38.04 o                         
  16  12   1        362.60        269.79        25.35 o                         
  17  12   1        949.11       1041.54        46.99 o                         
  18  12   1        560.47        583.58        38.45 o                         
  19  12   1        565.07        430.89        36.01 o                         
   1  13   1      63718.19      66493.52       375.41 o                         
   2  13   1       4709.87       4803.71        40.89 o                         
   3  13   1      12417.62      12166.79        69.54 o                         
   4  13   1       1118.61        988.32        19.02 o                         
   5  13   1       1145.07       1180.00        18.28 o                         
   6  13   1       5571.70       5465.48        36.64 o                         
   7  13   1       5554.09       5583.15        42.39 o                         
   8  13   1        148.95        129.53        12.00 o                         
   9  13   1        183.73        201.31        15.95 o                         
  10  13   1        519.77        571.12        25.16 o                         
  11  13   1      14163.75      14705.02        90.44 o                         
  12  13   1        220.96        247.76        16.37 o                         
  13  13   1       4789.83       5040.99        45.89 o                         
  14  13   1        384.81        401.86        33.82 o                         
  15  13   1        108.88         88.81        20.66 o                         
  16  13   1         34.00          3.73        23.23 o                         
  17  13   1        234.92        210.96        26.49 o                         
  18  13   1        320.20        227.19        29.62 o                         
  19  13   1         64.26         58.94        61.44 o                         
   0  14   1       3631.88       3292.71        44.88 o                         
   1  14   1       3948.92       3902.16        46.83 o                         
   2  14   1        142.25        128.34        14.57 o                         
   3  14   1         28.30          5.48         9.43 o                         
   4  14   1         10.86          9.86         9.57 o                         
   5  14   1        313.08        354.96        15.47 o                         
   6  14   1       5856.46       5378.45        37.00 o                         
   7  14   1        165.47        137.96        12.70 o                         
   8  14   1       1234.44       1302.85        26.91 o                         
   9  14   1       1641.32       1566.35        28.50 o                         
  10  14   1       1200.46       1153.82        29.38 o                         
  11  14   1        132.24        147.06        19.02 o                         
  12  14   1        262.79        286.64        17.76 o                         
  13  14   1          6.44         33.72        15.84 o                         
  14  14   1        895.08        959.12        38.57 o                         
  15  14   1        266.91        177.67        21.91 o                         
  16  14   1         17.42        -11.79        24.68 o                         
  17  14   1          3.06        -17.51        27.22 o                         
  18  14   1          1.16         -3.76        32.47 o                         
   1  15   1       4111.74       4016.87        38.72 o                         
   2  15   1       2160.62       2069.33        29.09 o                         
   3  15   1       7320.21       6951.64        50.25 o                         
   4  15   1       6560.17       6235.40        43.56 o                         
   5  15   1        304.26        255.59        15.64 o                         
   6  15   1       5940.31       5759.68        43.50 o                         
   7  15   1        857.02        893.46        29.64 o                         
   8  15   1       1176.08       1235.63        28.45 o                         
   9  15   1        468.32        412.05        23.95 o                         
  10  15   1         79.18         70.52        15.78 o                         
  11  15   1       8740.36       8639.70        66.22 o                         
  12  15   1       1730.55       1784.47        35.68 o                         
  13  15   1       4382.62       4515.03        48.02 o                         
  14  15   1        115.02        117.38        21.03 o                         
  15  15   1         67.62         65.08        25.73 o                         
  16  15   1        368.78        298.42        29.94 o                         
  17  15   1         29.15         34.59        31.01 o                         
   0  16   1        208.89         90.23        23.43 o                         
   1  16   1         28.19         49.61        14.04 o                         
   2  16   1       2293.54       2257.33        33.93 o                         
   3  16   1         87.22        101.35        14.59 o                         
   4  16   1        144.96        133.72        13.49 o                         
   5  16   1      12316.65      12166.00       105.51 o                         
   6  16   1         18.71         11.99        13.92 o                         
   7  16   1      10882.15      10722.77       114.59 o                         
   8  16   1       8724.78       8679.21        78.36 o                         
   9  16   1        679.94        587.53        31.00 o                         
  10  16   1        182.51        189.54        18.23 o                         
  11  16   1        552.28        489.05        29.51 o                         
  12  16   1         16.04          9.83        19.79 o                         
  13  16   1         40.94         32.44        20.13 o                         
  14  16   1        300.20        291.16        25.59 o                         
  15  16   1       1359.99       1303.77        68.90 o                         
  16  16   1        337.77        329.74        48.34 o                         
  17  16   1       2610.47       2891.84       104.89 o                         
   1  17   1         15.26          6.28        16.57 o                         
   2  17   1         13.97        -16.72        16.72 o                         
   3  17   1       1127.50       1142.63        33.54 o                         
   4  17   1       1374.29       1413.37        37.19 o                         
   5  17   1         41.08         23.39        28.77 o                         
   6  17   1       2981.42       2901.09        44.06 o                         
   7  17   1        738.04        734.44        37.20 o                         
   8  17   1        741.75        740.55        37.13 o                         
   9  17   1       1291.05       1123.73        42.86 o                         
  10  17   1        124.02         92.60        21.43 o                         
  11  17   1         30.96         40.53        21.35 o                         
  12  17   1         14.78         56.76        23.21 o                         
  13  17   1         51.18         10.96        25.12 o                         
  14  17   1          1.59         -3.50        27.25 o                         
  15  17   1        103.13        131.62        33.45 o                         
  16  17   1        632.38        583.98        46.53 o                         
   0  18   1       3707.47       3586.73       112.81 o                         
   1  18   1       1488.33       1308.95        68.62 o                         
   2  18   1         33.52         13.97        22.11 o                         
   3  18   1       1127.72       1127.28        42.58 o                         
   4  18   1       5106.63       4879.44        64.67 o                         
   5  18   1       5745.96       6267.89        75.42 o                         
   6  18   1       1489.20       1755.50        56.85 o                         
   7  18   1      11002.78      10976.25       113.03 o                         
   8  18   1       5321.61       5746.06        74.33 o                         
   9  18   1       4353.70       4384.56        66.06 o                         
  10  18   1         98.58         58.88        24.36 o                         
  11  18   1        249.85        204.61        27.18 o                         
  12  18   1        274.32        212.01        28.97 o                         
  13  18   1         11.20          3.54        27.18 o                         
  14  18   1         48.76        -16.51        39.30 o                         
  15  18   1         89.48         50.25        36.53 o                         
   1  19   1       6973.84       7194.07        80.06 o                         
   2  19   1        103.76         72.28        21.53 o                         
   3  19   1        421.87        368.00        42.82 o                         
   4  19   1        692.10        659.43        41.59 o                         
   5  19   1        253.37        205.00        25.80 o                         
   6  19   1        810.59        736.26        43.09 o                         
   7  19   1         66.26         79.71        22.75 o                         
   8  19   1         10.96          5.57        22.90 o                         
   9  19   1        351.17        275.44        26.80 o                         
  10  19   1         89.10         97.03        32.73 o                         
  11  19   1       1865.56       1980.13        60.13 o                         
  12  19   1        979.87       1150.36        63.93 o                         
  13  19   1       1071.91       1184.61        67.59 o                         
  14  19   1         50.47         71.27        38.85 o                         
   0  20   1      12134.78      12586.44       167.79 o                         
   1  20   1        703.53        876.35        58.32 o                         
   2  20   1       3917.66       4209.30        75.54 o                         
   3  20   1          3.64         -9.99        26.74 o                         
   4  20   1          4.51        -19.44        29.41 o                         
   5  20   1         48.28         63.42        22.02 o                         
   6  20   1        113.83        105.65        23.40 o                         
   7  20   1         49.23         69.82        23.86 o                         
   8  20   1          8.80         23.08        24.31 o                         
   9  20   1        107.86         80.91        30.64 o                         
  10  20   1       1053.88       1155.19        78.22 o                         
  11  20   1        110.06         98.21        31.71 o                         
  12  20   1       1785.24       1726.05        81.13 o                         
  13  20   1         71.81         69.13        39.38 o                         
   1  21   1       6242.71       6451.51        84.02 o                         
   2  21   1        244.23        297.80        35.62 o                         
   3  21   1        144.45        103.29        23.99 o                         
   4  21   1         90.16        114.07        24.25 o                         
   5  21   1        498.31        600.36        65.39 o                         
   6  21   1       1235.38       1290.78        51.66 o                         
   7  21   1        122.39        134.57        26.74 o                         
   8  21   1        272.22        224.24        28.22 o                         
   9  21   1        473.68        343.68        39.87 o                         
  10  21   1         53.71         53.10        30.29 o                         
  11  21   1       4426.49       4194.37        97.96 o                         
   0  22   1        781.82        918.73        73.86 o                         
   1  22   1        219.53        191.23        42.72 o                         
   2  22   1        306.35        207.50        29.25 o                         
   3  22   1       1339.74       1384.50        63.43 o                         
   4  22   1        602.60        704.92        46.46 o                         
   5  22   1       1249.79       1280.94        54.56 o                         
   6  22   1        592.27        498.31        40.51 o                         
   7  22   1        837.69        909.11        55.91 o                         
   8  22   1       1229.82       1276.02        59.28 o                         
   9  22   1        427.76        407.41        47.65 o                         
  10  22   1       1020.03       1139.05        71.98 o                         
   1  23   1       2678.75       2981.94        72.97 o                         
   2  23   1          1.09          0.06        31.38 o                         
   3  23   1          7.78         93.80        41.57 o                         
   4  23   1          8.20         82.76        28.84 o                         
   5  23   1         89.80         73.31        32.35 o                         
   6  23   1        171.38        145.73        30.09 o                         
   7  23   1        238.09        255.79        32.03 o                         
   8  23   1        370.98        484.93        98.21 o                         
   0  24   1       2967.11       3077.69       180.72 o                         
   1  24   1        201.72        244.23        31.60 o                         
   2  24   1        187.33        160.35        30.70 o                         
   3  24   1        195.93        135.88        33.18 o                         
   4  24   1        527.39        606.54        91.77 o                         
   5  24   1       1256.46       1355.94        90.41 o                         
   1   0   2        873.58       1291.93        18.64 o                         
   2   0   2         28.78        267.40         7.74 o                         
   3   0   2      95774.66     109655.86       668.87 o                         
   4   0   2      20386.06      18797.74       133.08 o                         
   5   0   2      23778.76      26529.98       144.87 o                         
   6   0   2      31939.08      30011.90       171.15 o                         
   7   0   2        504.32        366.15        12.58 o                         
   8   0   2      13329.50      12640.66        75.45 o                         
   9   0   2       1399.21       1053.63        18.98 o                         
  10   0   2       2397.95       2242.31        28.87 o                         
  11   0   2        102.16        158.13        11.09 o                         
  12   0   2       1055.69       1047.91        27.23 o                         
  13   0   2      17693.16      18360.61       131.87 o                         
  14   0   2        670.26        648.15        27.42 o                         
  15   0   2         69.17         43.92        18.13 o                         
  16   0   2       9296.66       9683.18       115.19 o                         
  17   0   2          5.86        -15.69        24.63 o                         
  18   0   2          9.52        -26.21        26.21 o                         
  19   0   2        643.63        636.59        53.20 o                         
  20   0   2         46.03         -9.07        44.28 o                         
  21   0   2        129.46         64.51        53.37 o                         
  22   0   2         33.11         57.41        77.65 o                         
   1   1   2        275.63        174.82         3.57 o                         
   2   1   2        242.22        157.90         3.75 o                         
   3   1   2      99194.41     110406.67       486.75 o                         
   4   1   2      21281.15      25999.08       111.44 o                         
   5   1   2      42999.76      46564.82       184.51 o                         
   6   1   2      49504.11      52706.46       204.83 o                         
   7   1   2        830.70        742.51         9.65 o                         
   8   1   2      12182.37      12372.84        61.81 o                         
   9   1   2        698.06        518.40        10.69 o                         
  10   1   2         60.33         36.01         5.98 o                         
  11   1   2       4976.01       4953.73        29.53 o                         
  12   1   2       1573.84       1609.13        20.77 o                         
  13   1   2       1533.66       1648.77        22.85 o                         
  14   1   2        229.88        216.61        12.35 o                         
  15   1   2        891.42        906.94        25.88 o                         
  16   1   2       1145.16       1120.43        34.50 o                         
  17   1   2         71.49         50.40        17.95 o                         
  18   1   2       1399.84       1280.30        39.02 o                         
  19   1   2        559.58        545.72        37.09 o                         
  20   1   2         47.66        -30.34        30.34 o                         
  21   1   2         12.35        -38.63        38.63 o                         
  22   1   2         97.35         69.27        81.09 o                         
   0   2   2       2725.93       1068.68        11.91 o                         
   1   2   2       5000.90       5820.03        25.91 o                         
   2   2   2      30160.92      44455.25       174.67 o                         
   3   2   2        185.07        117.39         5.89 o                         
   4   2   2        392.99        837.04         7.68 o                         
   5   2   2      31738.92      35623.01       142.36 o                         
   6   2   2       4633.43       3870.93        19.96 o                         
   7   2   2       1113.73       1064.32        10.32 o                         
   8   2   2      13782.07      12412.03        71.68 o                         
   9   2   2         76.17         52.08         5.73 o                         
  10   2   2        628.09        704.82        13.09 o                         
  11   2   2       2503.67       2712.58        22.40 o                         
  12   2   2       1574.81       1444.21        20.41 o                         
  13   2   2       3803.70       3894.31        32.52 o                         
  14   2   2       1761.47       1795.47        25.19 o                         
  15   2   2        230.01        184.39        14.82 o                         
  16   2   2       2107.64       2231.99        37.42 o                         
  17   2   2       2170.52       2143.57        41.67 o                         
  18   2   2        235.30        164.38        25.32 o                         
  19   2   2        265.12        194.94        25.14 o                         
  20   2   2         21.35        -29.42        29.42 o                         
  21   2   2          0.98        -40.67        40.67 o                         
  22   2   2        323.61        229.16        66.08 o                         
   1   3   2        165.83         40.27         5.29 o                         
   2   3   2      19231.34      22629.10        97.41 o                         
   3   3   2      21904.54      24239.88        95.29 o                         
   4   3   2      15314.09      14392.93        56.20 o                         
   5   3   2      13417.89      14955.29        59.99 o                         
   6   3   2      80169.66      84004.11       311.53 o                         
   7   3   2      11076.15      10994.11        46.79 o                         
   8   3   2      40364.32      42223.33       181.43 o                         
   9   3   2       8047.72       7962.01        43.79 o                         
  10   3   2       1444.47       1324.97        16.29 o                         
  11   3   2        340.04        429.07        14.67 o                         
  12   3   2        314.61        298.15        13.86 o                         
  13   3   2       2518.61       2599.32        28.06 o                         
  14   3   2        676.44        644.24        21.28 o                         
  15   3   2       6298.41       6617.74        51.95 o                         
  16   3   2      11796.03      12572.51        90.42 o                         
  17   3   2        965.81       1006.96        35.46 o                         
  18   3   2      12790.96      13896.06       107.15 o                         
  19   3   2       1419.42       1574.47        49.49 o                         
  20   3   2       1925.07       1930.83        95.65 o                         
  21   3   2         78.05          9.30        41.24 o                         
  22   3   2        169.16         40.28        62.76 o                         
   0   4   2       1862.75       3727.28        24.02 o                         
   1   4   2      11161.55      12021.20        50.75 o                         
   2   4   2       1144.07       2214.80        13.64 o                         
   3   4   2       3885.74       3941.78        18.72 o                         
   4   4   2       3331.31       2497.41        13.78 o                         
   5   4   2      20869.07      21669.88        83.53 o                         
   6   4   2         26.04         17.47         3.97 o                         
   7   4   2        457.14        409.06         8.26 o                         
   8   4   2        220.78        175.02        12.50 o                         
   9   4   2       1741.57       1526.94        16.74 o                         
  10   4   2        378.33        382.86        14.40 o                         
  11   4   2        461.76        413.60        15.40 o                         
  12   4   2        763.83        709.54        19.59 o                         
  13   4   2       2506.88       2570.65        27.57 o                         
  14   4   2          0.44          1.29        11.33 o                         
  15   4   2         49.48         15.20        13.40 o                         
  16   4   2        906.33        723.25        31.55 o                         
  17   4   2        316.40        298.49        26.45 o                         
  18   4   2         60.94         24.83        21.42 o                         
  19   4   2          1.62        -25.12        25.12 o                         
  20   4   2         57.09         22.16        31.96 o                         
  21   4   2          4.87         38.92        39.41 o                         
   1   5   2       1288.83       1883.48        10.72 o                         
   2   5   2          4.91          5.36         2.91 o                         
   3   5   2        994.43       1396.99        10.44 o                         
   4   5   2     144921.70     154457.25       581.30 o                         
   5   5   2        806.53        924.20         9.07 o                         
   6   5   2      64574.82      65783.08       250.41 o                         
   7   5   2      10976.26      10670.06        54.45 o                         
   8   5   2      36341.54      36565.21       166.43 o                         
   9   5   2       6701.08       6472.82        39.27 o                         
  10   5   2       7455.92       7361.65        45.52 o                         
  11   5   2        518.30        427.57        17.33 o                         
  12   5   2        728.41        688.75        19.21 o                         
  13   5   2        101.41         83.91        11.17 o                         
  14   5   2        188.49        174.84        13.54 o                         
  15   5   2       7176.20       7540.58        57.54 o                         
  16   5   2       3954.08       4131.65        48.95 o                         
  17   5   2        312.77        299.16        34.70 o                         
  18   5   2       4815.85       5309.52        61.84 o                         
  19   5   2        126.63         79.22        25.11 o                         
  20   5   2       1675.11       1667.69        69.64 o                         
  21   5   2         36.96        -11.28        36.22 o                         
   0   6   2      44856.92      51349.96       287.56 o                         
   1   6   2      11790.58      12471.61        52.48 o                         
   2   6   2       8907.99       7775.52        38.71 o                         
   3   6   2       4528.05       4158.29        20.48 o                         
   4   6   2      61730.30      61883.12       235.26 o                         
   5   6   2      30960.28      32070.01       126.95 o                         
   6   6   2       3411.49       3285.48        20.08 o                         
   7   6   2        544.83        690.33        11.40 o                         
   8   6   2      21956.39      22473.24       103.44 o                         
   9   6   2       2160.90       2211.84        20.51 o                         
  10   6   2       2984.10       3010.64        26.63 o                         
  11   6   2       1496.26       1674.75        22.93 o                         
  12   6   2       6685.56       6648.63        46.88 o                         
  13   6   2       3950.51       4145.18        36.72 o                         
  14   6   2       5768.03       5767.06        47.67 o                         
  15   6   2       4429.40       4465.06        45.07 o                         
  16   6   2       1535.91       1483.98        38.20 o                         
  17   6   2        155.61        170.82        20.08 o                         
  18   6   2        362.90        325.32        28.37 o                         
  19   6   2         11.33        -23.25        26.25 o                         
  20   6   2        534.93        542.32        51.51 o                         
  21   6   2          8.20        -28.10        37.38 o                         
   1   7   2       9459.81       7939.20        39.10 o                         
   2   7   2       4814.46       5182.29        23.97 o                         
   3   7   2        182.02        265.51         7.45 o                         
   4   7   2       4563.85       4446.33        24.97 o                         
   5   7   2        143.87         45.58         4.84 o                         
   6   7   2       2298.33       2361.40        17.07 o                         
   7   7   2       3896.44       3564.74        23.22 o                         
   8   7   2       1272.20       1299.49        16.63 o                         
   9   7   2        790.43        716.03        16.36 o                         
  10   7   2          3.82         -7.77         8.20 o                         
  11   7   2       2527.98       2433.97        44.56 o                         
  12   7   2        939.50        922.85        22.63 o                         
  13   7   2       1429.62       1495.91        26.97 o                         
  14   7   2        253.53        154.30        14.71 o                         
  15   7   2        789.66        836.94        42.49 o                         
  16   7   2       1215.04       1206.36        36.83 o                         
  17   7   2        458.48        340.39        22.40 o                         
  18   7   2         49.07         61.80        24.11 o                         
  19   7   2         93.12         59.76        27.12 o                         
  20   7   2         51.95         38.81        36.19 o                         
  21   7   2         22.48         37.72        39.89 o                         
   0   8   2         36.89         41.51         6.35 o                         
   1   8   2       3205.15       3142.01        20.54 o                         
   2   8   2       2110.96       1442.46        13.47 o                         
   3   8   2       2836.25       3059.69        18.38 o                         
   4   8   2      32754.92      33985.98       140.30 o                         
   5   8   2      21956.43      23364.57       101.10 o                         
   6   8   2       3085.08       2975.15        21.00 o                         
   7   8   2      12395.73      12483.94        63.08 o                         
   8   8   2       3000.94       3144.73        25.91 o                         
   9   8   2          0.53         -6.08         8.40 o                         
  10   8   2          2.82         -9.02         9.02 o                         
  11   8   2        507.56        550.47        19.93 o                         
  12   8   2        612.82        590.97        22.26 o                         
  13   8   2        528.40        548.47        22.40 o                         
  14   8   2       1882.97       1714.28        32.39 o                         
  15   8   2        514.82        493.20        31.52 o                         
  16   8   2        625.94        545.10        30.61 o                         
  17   8   2       1376.61       1408.03        42.17 o                         
  18   8   2          2.32        -26.57        26.57 o                         
  19   8   2        379.75        347.28        33.41 o                         
  20   8   2        345.51        307.25        35.34 o                         
  21   8   2        127.90        101.51        59.48 o                         
   1   9   2        388.03        251.92        11.21 o                         
   2   9   2       9030.05       9525.95        51.11 o                         
   3   9   2      21027.22      19539.62        97.08 o                         
   4   9   2      99564.84     107378.45       487.26 o                         
   5   9   2        654.27        331.90        12.16 o                         
   6   9   2      73808.71      75578.06       320.85 o                         
   7   9   2       4695.00       4363.89        31.04 o                         
   8   9   2      14349.43      14072.55        80.42 o                         
   9   9   2       2712.43       2597.23        27.44 o                         
  10   9   2        347.75        314.70        16.20 o                         
  11   9   2         15.87         22.42        10.58 o                         
  12   9   2          3.30        -10.80        10.80 o                         
  13   9   2        165.76        203.19        15.21 o                         
  14   9   2       1020.87        957.17        30.96 o                         
  15   9   2       5992.92       5817.81        55.87 o                         
  16   9   2       7355.01       7935.19        72.24 o                         
  17   9   2        274.76        140.84        21.87 o                         
  18   9   2       4649.94       5010.91        66.52 o                         
  19   9   2        549.88        545.73        42.18 o                         
  20   9   2        885.32        787.37        61.46 o                         
   0  10   2         45.96        123.98        30.67 o                         
   1  10   2        190.05        210.29        12.33 o                         
   2  10   2         25.53         28.50        10.35 o                         
   3  10   2          6.33         35.74         7.25 o                         
   4  10   2       7848.46       7284.75        40.84 o                         
   5  10   2         24.34         15.74         7.28 o                         
   6  10   2        137.24        115.76         9.26 o                         
   7  10   2       2518.30       2427.28        23.19 o                         
   8  10   2         25.46         22.70         9.69 o                         
   9  10   2          1.52          0.69        10.32 o                         
  10  10   2        522.11        519.14        22.39 o                         
  11  10   2        567.71        493.92        20.97 o                         
  12  10   2        210.05        137.93        12.47 o                         
  13  10   2        324.91        245.74        15.13 o                         
  14  10   2         39.27         13.44        15.01 o                         
  15  10   2       1315.82       1309.93        39.47 o                         
  16  10   2         43.32         11.14        20.90 o                         
  17  10   2        354.32        329.75        24.89 o                         
  18  10   2        113.83        116.35        27.27 o                         
  19  10   2         67.71         71.06        31.01 o                         
  20  10   2          1.22        -30.22        35.39 o                         
   1  11   2        233.14        215.59        12.37 o                         
   2  11   2       3065.93       2874.75        28.14 o                         
   3  11   2      27616.97      27149.34       142.04 o                         
   4  11   2      30509.02      30368.32       148.33 o                         
   5  11   2       4954.18       4543.99        32.39 o                         
   6  11   2      88553.31      92511.98       435.71 o                         
   7  11   2       3870.36       3561.77        30.45 o                         
   8  11   2      12332.59      11994.45        75.03 o                         
   9  11   2       9438.82       9557.98        63.94 o                         
  10  11   2         88.18         66.63        11.87 o                         
  11  11   2        517.48        511.46        23.89 o                         
  12  11   2        203.84        176.27        13.91 o                         
  13  11   2        172.63        109.90        14.18 o                         
  14  11   2        126.55         66.39        16.45 o                         
  15  11   2       4984.22       4944.58        55.30 o                         
  16  11   2       7333.90       8161.89        74.31 o                         
  17  11   2       1192.17       1055.81        52.64 o                         
  18  11   2       4497.27       4691.34        72.01 o                         
  19  11   2        574.43        631.12        46.24 o                         
   0  12   2        106.78         94.50        13.51 o                         
   1  12   2       2813.22       2967.34        29.51 o                         
   2  12   2         56.28         59.73         9.70 o                         
   3  12   2        172.78        234.18        12.82 o                         
   4  12   2       9547.40      10368.41        62.12 o                         
   5  12   2         38.37         30.84         8.67 o                         
   6  12   2        523.95        448.38        17.82 o                         
   7  12   2       1190.16       1052.76        21.43 o                         
   8  12   2         36.24         30.29        11.72 o                         
   9  12   2        806.01        934.32        24.33 o                         
  10  12   2         35.97         23.16        12.63 o                         
  11  12   2         19.43        -11.89        12.36 o                         
  12  12   2        166.81        112.06        14.39 o                         
  13  12   2        387.86        348.89        17.65 o                         
  14  12   2        248.83        189.33        18.33 o                         
  15  12   2        514.47        531.05        27.73 o                         
  16  12   2         32.71         60.35        21.72 o                         
  17  12   2         15.19        -15.73        24.33 o                         
  18  12   2         25.19         21.58        27.58 o                         
  19  12   2          1.13        -32.84        32.84 o                         
   1  13   2        475.78        336.53        22.41 o                         
   2  13   2       1004.87        953.07        30.49 o                         
   3  13   2        611.31        559.61        23.58 o                         
   4  13   2       1335.43       1238.18        21.72 o                         
   5  13   2       3054.68       2917.73        26.42 o                         
   6  13   2        127.59         69.08        10.62 o                         
   7  13   2        158.31        132.37        11.41 o                         
   8  13   2         61.62         48.08        12.00 o                         
   9  13   2         74.59         52.41        13.33 o                         
  10  13   2         41.32         21.26        12.94 o                         
  11  13   2         18.45          8.69        16.74 o                         
  12  13   2        148.86        135.59        15.72 o                         
  13  13   2        160.05        181.94        16.30 o                         
  14  13   2        595.77        521.36        27.78 o                         
  15  13   2         30.42          4.91        20.48 o                         
  16  13   2        183.67        199.38        24.22 o                         
  17  13   2        245.87        111.82        25.84 o                         
  18  13   2         76.36         34.90        29.63 o                         
   0  14   2       5085.82       4916.90        58.60 o                         
   1  14   2       5198.11       5127.85        43.01 o                         
   2  14   2        898.28        860.96        23.04 o                         
   3  14   2       1403.05       1431.42        26.18 o                         
   4  14   2      28548.65      28934.25       153.47 o                         
   5  14   2       2068.64       2191.49        26.17 o                         
   6  14   2       2136.44       1841.59        25.35 o                         
   7  14   2        386.58        349.31        17.94 o                         
   8  14   2       5717.15       5685.55        48.62 o                         
   9  14   2        638.39        594.05        27.18 o                         
  10  14   2       1919.61       1758.49        34.07 o                         
  11  14   2        346.21        344.94        28.25 o                         
  12  14   2       1929.41       2149.42        34.96 o                         
  13  14   2       4567.86       4669.67        47.60 o                         
  14  14   2       3826.24       3850.43        47.79 o                         
  15  14   2        827.70        998.74        42.94 o                         
  16  14   2        991.10       1190.82        51.63 o                         
  17  14   2        325.49        343.74        30.81 o                         
  18  14   2        222.04        191.72        34.78 o                         
   1  15   2         19.58         17.94        11.68 o                         
   2  15   2        552.79        499.17        22.57 o                         
   3  15   2        840.05        816.37        24.73 o                         
   4  15   2       1541.57       1596.13        26.08 o                         
   5  15   2         21.88         20.83        12.08 o                         
   6  15   2       8028.18       8511.35        68.57 o                         
   7  15   2         13.36          9.42        13.09 o                         
   8  15   2       4507.56       4080.46        42.69 o                         
   9  15   2       2490.44       2545.42        37.17 o                         
  10  15   2        641.11        661.85        31.65 o                         
  11  15   2         70.67         82.29        17.42 o                         
  12  15   2         39.09         16.49        17.59 o                         
  13  15   2        782.37        892.29        36.44 o                         
  14  15   2        249.90        249.81        22.39 o                         
  15  15   2         52.93         38.09        23.67 o                         
  16  15   2       2108.27       2225.45        57.34 o                         
  17  15   2         98.42        115.98        33.95 o                         
   0  16   2       1684.25       1839.97        45.45 o                         
   1  16   2         12.98         18.18        13.59 o                         
   2  16   2         36.75         36.23        13.99 o                         
   3  16   2         31.03         27.38        13.98 o                         
   4  16   2        661.73        668.19        30.81 o                         
   5  16   2       4129.83       4151.11        48.80 o                         
   6  16   2         14.50          9.58        16.01 o                         
   7  16   2        404.72        330.88        25.35 o                         
   8  16   2       3147.12       2997.97        41.56 o                         
   9  16   2         13.42         14.29        16.42 o                         
  10  16   2        107.91         57.87        17.46 o                         
  11  16   2        205.98        144.35        19.13 o                         
  12  16   2        483.92        400.09        24.26 o                         
  13  16   2          3.81         14.83        23.34 o                         
  14  16   2        573.21        567.38        45.51 o                         
  15  16   2        232.05        221.68        33.85 o                         
  16  16   2        813.94        795.68        61.20 o                         
   1  17   2        286.24        204.65        16.62 o                         
   2  17   2        409.24        337.61        23.07 o                         
   3  17   2        738.51        727.31        29.48 o                         
   4  17   2      10389.08      10509.32       135.30 o                         
   5  17   2       4388.39       4113.26        56.97 o                         
   6  17   2       9530.98       9596.91       119.83 o                         
   7  17   2       2855.46       2936.71        45.12 o                         
   8  17   2       3520.22       3707.86        51.74 o                         
   9  17   2        906.52       1026.68        40.78 o                         
  10  17   2        977.27        959.07        45.56 o                         
  11  17   2          5.94         -0.69        21.63 o                         
  12  17   2       1054.29       1022.84        52.61 o                         
  13  17   2        708.63        758.95        58.78 o                         
  14  17   2         42.38         37.36        26.62 o                         
  15  17   2       1805.44       1920.20        70.45 o                         
  16  17   2       1405.67       1458.48        86.95 o                         
   0  18   2         23.25         25.25        27.74 o                         
   1  18   2       1546.68       1751.51        50.34 o                         
   2  18   2        444.66        361.47        32.04 o                         
   3  18   2       2526.33       2599.11        50.18 o                         
   4  18   2        237.16        247.16        32.58 o                         
   5  18   2        732.61        672.16        35.90 o                         
   6  18   2        215.24        209.85        28.24 o                         
   7  18   2       4306.66       4459.40        64.21 o                         
   8  18   2         21.00         92.68        22.08 o                         
   9  18   2        669.57        630.37        37.74 o                         
  10  18   2        793.03        867.58        46.11 o                         
  11  18   2        159.71         87.43        24.11 o                         
  12  18   2        622.89        468.52        32.85 o                         
  13  18   2        608.69        546.78        54.19 o                         
  14  18   2         22.15         18.37        31.66 o                         
  15  18   2       1316.39       1514.53        80.55 o                         
   1  19   2          8.71          4.38        20.39 o                         
   2  19   2        274.65        207.86        22.70 o                         
   3  19   2       6584.86       6682.67        77.75 o                         
   4  19   2        289.59        208.18        23.46 o                         
   5  19   2       2793.75       2698.17        55.09 o                         
   6  19   2       7077.55       7067.21        83.79 o                         
   7  19   2        486.39        554.86        37.33 o                         
   8  19   2       1219.18       1347.84        53.25 o                         
   9  19   2        134.26        206.64        28.34 o                         
  10  19   2         60.44         57.04        26.30 o                         
  11  19   2        263.01        211.88        30.18 o                         
  12  19   2        983.86        924.24        63.08 o                         
  13  19   2         24.43        -29.33        29.33 o                         
  14  19   2         48.69          2.74        39.18 o                         
   0  20   2       1895.87       2014.64        71.72 o                         
   1  20   2        922.18        938.08        59.49 o                         
   2  20   2          6.00        -12.84        25.21 o                         
   3  20   2       2742.53       2892.28        75.03 o                         
   4  20   2         35.40          0.36        26.46 o                         
   5  20   2         51.33          1.96        22.57 o                         
   6  20   2        525.25        578.44        44.49 o                         
   7  20   2         72.41         63.67        25.81 o                         
   8  20   2        926.44       1013.99        51.50 o                         
   9  20   2        269.02        192.16        27.85 o                         
  10  20   2         30.59         19.58        28.11 o                         
  11  20   2        502.82        445.72        38.08 o                         
  12  20   2         45.58         39.42        34.25 o                         
  13  20   2        844.56        977.47        69.26 o                         
   1  21   2        172.28        207.42        34.06 o                         
   2  21   2        196.19        204.57        35.70 o                         
   3  21   2          1.90         40.50        26.44 o                         
   4  21   2        217.59        129.27        25.16 o                         
   5  21   2        601.35        775.38        47.56 o                         
   6  21   2          4.90         24.90        24.93 o                         
   7  21   2         32.44        -20.40        27.32 o                         
   8  21   2          8.93         27.81        27.52 o                         
   9  21   2         46.55         54.27        29.14 o                         
  10  21   2         12.20         34.46        30.46 o                         
  11  21   2          3.36         11.84        34.16 o                         
   0  22   2        713.14        774.02       108.43 o                         
   1  22   2         10.01          1.61        24.99 o                         
   2  22   2        140.08        100.54        26.05 o                         
   3  22   2        372.40        288.66        29.53 o                         
   4  22   2       1287.78       1217.67        61.65 o                         
   5  22   2       1769.78       1597.90        56.64 o                         
   6  22   2        604.69        753.74        53.53 o                         
   7  22   2       3378.46       3456.13        78.81 o                         
   8  22   2        798.02        948.87        59.21 o                         
   9  22   2        106.93         90.42        36.32 o                         
  10  22   2         23.35         -2.22        43.82 o                         
   1  23   2        361.29        386.72        54.88 o                         
   2  23   2        899.77       1064.80        63.64 o                         
   3  23   2       2659.26       3060.60        68.65 o                         
   4  23   2       1649.23       1628.93        68.75 o                         
   5  23   2        342.92        341.37        34.83 o                         
   6  23   2       5242.32       5348.16        84.76 o                         
   7  23   2         28.80         99.34        31.16 o                         
   8  23   2       1551.68       1661.61        97.45 o                         
   0  24   2        415.64        488.08       113.95 o                         
   1  24   2         19.34         31.50        34.85 o                         
   2  24   2        722.88        689.59        52.48 o                         
   3  24   2        648.12        781.22        75.26 o                         
   4  24   2        612.25        593.14        68.26 o                         
   5  24   2       1853.75       1872.51        92.12 o                         
   1   1   3      25788.67      38334.03       148.38 o                         
   2   1   3     103158.56     109488.02       653.56 o                         
   3   1   3     153813.12     176144.72       739.73 o                         
   4   1   3       1865.06       2026.29        12.64 o                         
   5   1   3        307.71        122.94         5.26 o                         
   6   1   3        955.94        945.73         9.90 o                         
   7   1   3      19941.69      18630.77        86.61 o                         
   8   1   3       7434.14       7727.42        44.21 o                         
   9   1   3      25702.65      24720.70       121.83 o                         
  10   1   3       2728.41       2701.55        24.70 o                         
  11   1   3       1235.56       1130.62        19.17 o                         
  12   1   3       2701.58       3001.21        26.86 o                         
  13   1   3       3504.39       3543.21        31.94 o                         
  14   1   3       1236.51       1180.32        23.30 o                         
  15   1   3       9317.83       9878.23        71.46 o                         
  16   1   3         55.68         22.65        16.89 o                         
  17   1   3       1823.05       1909.81        39.65 o                         
  18   1   3          7.47        -18.83        18.83 o                         
  19   1   3        843.97        733.64        39.26 o                         
  20   1   3       1111.19        987.92        62.77 o                         
  21   1   3        153.76         -6.97        37.21 o                         
  22   1   3         67.55         81.95        70.06 o                         
   0   2   3      39819.33      48926.58       272.17 o                         
   1   2   3       1724.88       1437.25         9.07 o                         
   2   2   3      43098.45      49740.22       200.03 o                         
   3   2   3      15895.86      17514.01        70.06 o                         
   4   2   3      21219.55      23133.24        91.88 o                         
   5   2   3     111210.66     120438.80       472.10 o                         
   6   2   3        250.73        388.28         7.81 o                         
   7   2   3      44271.24      46490.57       283.63 o                         
   8   2   3       1051.57       1525.90        16.09 o                         
   9   2   3       1145.12       1315.59        16.53 o                         
  10   2   3        623.48        621.87        16.14 o                         
  11   2   3        770.76        670.87        17.94 o                         
  12   2   3        141.93        119.93        10.70 o                         
  13   2   3         29.22         10.74        11.22 o                         
  14   2   3         20.59          3.68        12.65 o                         
  15   2   3       3148.75       3231.98        38.28 o                         
  16   2   3       7011.08       7380.47        63.05 o                         
  17   2   3       9548.86      10333.49        82.44 o                         
  18   2   3        561.69        518.59        30.26 o                         
  19   2   3       1254.85       1169.87        47.71 o                         
  20   2   3         37.09         37.54        33.51 o                         
  21   2   3        191.34         71.81        38.27 o                         
   1   3   3       7477.53      11596.16        47.17 o                         
   2   3   3       1043.86       1069.38         8.83 o                         
   3   3   3       7407.90       5942.81        26.77 o                         
   4   3   3       4738.38       4336.86        21.41 o                         
   5   3   3         18.48        175.25         7.40 o                         
   6   3   3       1620.68       1344.91        11.83 o                         
   7   3   3      33176.77      34661.01       150.06 o                         
   8   3   3       5393.90       5487.56        32.80 o                         
   9   3   3       2313.46       2398.23        22.04 o                         
  10   3   3       1769.54       1518.87        19.87 o                         
  11   3   3      12523.04      12695.57        77.12 o                         
  12   3   3       7291.53       7200.03        50.51 o                         
  13   3   3        186.32        181.10        12.52 o                         
  14   3   3       5784.25       5955.76        50.63 o                         
  15   3   3        949.32       1030.31        31.14 o                         
  16   3   3        535.33        535.88        29.44 o                         
  17   3   3          8.67          5.14        18.16 o                         
  18   3   3         66.49         32.20        19.99 o                         
  19   3   3        119.11        131.54        24.00 o                         
  20   3   3        369.69        306.99        34.23 o                         
  21   3   3         15.07        -41.32        41.32 o                         
   0   4   3      10252.18      10757.81        64.15 o                         
   1   4   3      16400.38      18395.59        73.25 o                         
   2   4   3       5367.25       5776.68        26.17 o                         
   3   4   3      21840.64      23726.02        95.95 o                         
   4   4   3       8903.40       9465.21        42.07 o                         
   5   4   3       5857.91       4615.44        22.68 o                         
   6   4   3        138.53        189.06         6.93 o                         
   7   4   3      45062.01      47540.08       209.06 o                         
   8   4   3      22235.64      21195.21       105.84 o                         
   9   4   3        184.02        277.67        11.93 o                         
  10   4   3       2720.69       2736.57        25.93 o                         
  11   4   3        695.15        704.22        20.81 o                         
  12   4   3        478.42        405.55        21.83 o                         
  13   4   3        108.85        123.45        13.48 o                         
  14   4   3      13192.12      14384.27        94.15 o                         
  15   4   3        674.03        742.47        28.47 o                         
  16   4   3       4598.91       4972.41        52.73 o                         
  17   4   3       5492.21       5991.77        60.19 o                         
  18   4   3        618.12        604.82        34.78 o                         
  19   4   3       1797.54       1736.61        53.73 o                         
  20   4   3        379.33        386.09        33.84 o                         
  21   4   3          4.19        -35.63        35.63 o                         
   1   5   3      27150.58      24396.37        96.40 o                         
   2   5   3      20635.06      21681.04        88.11 o                         
   3   5   3      18217.77      15962.38        65.03 o                         
   4   5   3       2522.97       2261.32        13.66 o                         
   5   5   3      24804.26      23380.72        90.45 o                         
   6   5   3       3516.35       4094.02        22.52 o                         
   7   5   3        137.78        137.86         6.38 o                         
   8   5   3      12129.20      12663.31        58.50 o                         
   9   5   3       2865.43       3068.78        23.73 o                         
  10   5   3      13855.32      13603.99        77.73 o                         
  11   5   3       4323.71       4377.98        38.31 o                         
  12   5   3       6880.64       7157.76        53.92 o                         
  13   5   3       4298.09       4140.99        39.19 o                         
  14   5   3       3412.70       3541.19        39.76 o                         
  15   5   3       3616.17       3460.96        40.92 o                         
  16   5   3        137.70        103.48        17.57 o                         
  17   5   3        546.46        416.81        30.09 o                         
  18   5   3        789.33        756.95        42.59 o                         
  19   5   3        384.88        355.71        34.16 o                         
  20   5   3        478.86        400.99        47.26 o                         
  21   5   3        736.76        680.38        61.94 o                         
   0   6   3       4405.48       5348.46        36.14 o                         
   1   6   3       5724.28       6082.09        27.75 o                         
   2   6   3      32863.02      37270.92       148.96 o                         
   3   6   3        743.15        790.73         9.31 o                         
   4   6   3       5886.10       6044.32        28.40 o                         
   5   6   3       2900.98       3059.53        17.99 o                         
   6   6   3        160.57        208.92         8.39 o                         
   7   6   3       2426.93       2549.05        17.68 o                         
   8   6   3       5613.46       5149.18        31.46 o                         
   9   6   3       1118.23       1071.30        16.53 o                         
  10   6   3       1299.61       1251.34        19.48 o                         
  11   6   3        352.54        391.38        16.78 o                         
  12   6   3         11.39         -9.97         9.97 o                         
  13   6   3        695.52        600.71        24.73 o                         
  14   6   3       3579.66       3865.52        41.72 o                         
  15   6   3         75.00         63.74        16.22 o                         
  16   6   3        219.61        228.95        19.56 o                         
  17   6   3        364.76        295.24        22.35 o                         
  18   6   3        109.70         70.52        22.90 o                         
  19   6   3         22.49        -27.22        27.22 o                         
  20   6   3         26.55        -30.06        30.06 o                         
  21   6   3         20.64         -2.54        38.37 o                         
   1   7   3      38098.13      38124.47       159.21 o                         
   2   7   3      29378.29      30246.98       122.40 o                         
   3   7   3      50384.41      50734.99       193.89 o                         
   4   7   3      19570.21      18855.46        79.79 o                         
   5   7   3      54249.90      57087.44       237.27 o                         
   6   7   3        677.37        845.68        12.16 o                         
   7   7   3      22715.71      24333.64       111.09 o                         
   8   7   3      18538.14      19144.19        92.12 o                         
   9   7   3      10880.25      10773.81        62.04 o                         
  10   7   3      19636.14      19701.26        98.49 o                         
  11   7   3      10539.21      10409.06        64.20 o                         
  12   7   3       3291.39       3316.13        32.02 o                         
  13   7   3       9955.17      10229.59        66.44 o                         
  14   7   3      14559.61      15508.51        97.63 o                         
  15   7   3      12801.47      13027.81        94.48 o                         
  16   7   3        974.08        851.41        38.67 o                         
  17   7   3         34.13        -19.41        19.41 o                         
  18   7   3        313.82        195.39        27.58 o                         
  19   7   3        535.03        420.59        32.06 o                         
  20   7   3        575.42        526.68        38.37 o                         
  21   7   3        677.01        789.40        76.27 o                         
   0   8   3      29587.47      32816.67       282.28 o                         
   1   8   3       4369.16       4193.02        24.61 o                         
   2   8   3       5891.53       4857.83        24.27 o                         
   3   8   3       3858.18       4039.06        22.28 o                         
   4   8   3        358.41        643.43        11.03 o                         
   5   8   3       3818.40       3926.26        24.94 o                         
   6   8   3       3222.35       3014.02        22.56 o                         
   7   8   3      30587.53      32949.74       156.32 o                         
   8   8   3        499.35        401.18        15.29 o                         
   9   8   3        180.81        128.50         9.41 o                         
  10   8   3         85.29         50.07         9.36 o                         
  11   8   3        767.17        724.87        19.25 o                         
  12   8   3       1548.51       1673.42        26.08 o                         
  13   8   3          1.98         11.76        12.30 o                         
  14   8   3       1826.96       1656.29        32.27 o                         
  15   8   3        369.84        393.53        27.79 o                         
  16   8   3       1548.97       1466.16        38.75 o                         
  17   8   3       1327.12       1287.82        41.47 o                         
  18   8   3        376.40        260.54        26.21 o                         
  19   8   3        322.52        270.05        29.90 o                         
  20   8   3        219.54        244.27        32.93 o                         
   1   9   3         13.71          2.56         6.03 o                         
   2   9   3      13872.19      13450.74        67.36 o                         
   3   9   3      31570.03      30518.69       147.81 o                         
   4   9   3        147.59        112.08         7.00 o                         
   5   9   3        499.94        433.93        21.04 o                         
   6   9   3       2390.35       2248.47        20.89 o                         
   7   9   3       4175.37       4025.71        28.90 o                         
   8   9   3       4325.82       4228.05        31.50 o                         
   9   9   3      17763.66      18052.41        97.63 o                         
  10   9   3         11.02          1.92         9.80 o                         
  11   9   3         22.16         17.65        10.20 o                         
  12   9   3        243.77        194.85        12.48 o                         
  13   9   3       7187.73       7151.48        55.36 o                         
  14   9   3        416.59        359.62        27.43 o                         
  15   9   3       5163.78       5368.30        56.51 o                         
  16   9   3        154.36        133.33        21.19 o                         
  17   9   3        462.49        492.34        38.81 o                         
  18   9   3        377.37        309.18        33.34 o                         
  19   9   3        427.96        466.59        34.49 o                         
  20   9   3         97.61         61.80        32.98 o                         
   0  10   3       3537.90       3110.50        41.08 o                         
   1  10   3      20026.86      20519.08       122.97 o                         
   2  10   3      32121.14      32549.54       158.04 o                         
   3  10   3       2479.11       2626.99        21.95 o                         
   4  10   3      24813.60      23998.41       112.18 o                         
   5  10   3      41572.05      41643.54       189.66 o                         
   6  10   3       2789.04       2857.16        24.29 o                         
   7  10   3       7650.52       7793.22        48.66 o                         
   8  10   3         33.51         10.15         9.98 o                         
   9  10   3        160.16        126.97        11.37 o                         
  10  10   3         85.97         70.13        11.86 o                         
  11  10   3         22.69         18.44        11.80 o                         
  12  10   3        234.36        165.51        13.37 o                         
  13  10   3       1163.37       1135.71        29.22 o                         
  14  10   3       1989.66       1839.54        36.80 o                         
  15  10   3        768.04        737.56        38.75 o                         
  16  10   3       5773.38       5580.20        62.15 o                         
  17  10   3       7522.57       8163.03        76.47 o                         
  18  10   3          2.69        -20.48        28.86 o                         
  19  10   3        230.82        153.23        32.02 o                         
  20  10   3         16.35        -19.33        34.22 o                         
   1  11   3        823.36        893.47        19.66 o                         
   2  11   3       1789.31       1836.28        23.23 o                         
   3  11   3       2671.78       2340.88        23.23 o                         
   4  11   3      13107.32      12835.23        71.16 o                         
   5  11   3          3.56          9.90         8.52 o                         
   6  11   3      18123.39      18731.23        99.95 o                         
   7  11   3      10542.44      10752.65        63.59 o                         
   8  11   3       5220.83       5415.63        42.95 o                         
   9  11   3       5024.91       4999.42        41.93 o                         
  10  11   3         14.76         13.10        11.68 o                         
  11  11   3       3454.55       3446.26        37.08 o                         
  12  11   3        171.68        136.64        13.87 o                         
  13  11   3       1605.10       1511.52        31.16 o                         
  14  11   3       1695.25       1695.25        40.67 o                         
  15  11   3       1809.11       1809.49        45.73 o                         
  16  11   3       1402.37       1541.38        44.44 o                         
  17  11   3        165.75        152.72        24.67 o                         
  18  11   3        189.38        168.62        30.70 o                         
  19  11   3         78.55         49.46        33.16 o                         
   0  12   3          3.63          4.60        13.86 o                         
   1  12   3       4090.03       4207.63        37.20 o                         
   2  12   3       3083.73       2981.20        31.45 o                         
   3  12   3        332.37        269.90        13.41 o                         
   4  12   3      31271.79      31736.44       166.42 o                         
   5  12   3      29461.28      30035.26       152.99 o                         
   6  12   3         84.13         70.43         9.94 o                         
   7  12   3       4868.21       4723.72        37.71 o                         
   8  12   3       1225.74       1215.18        25.42 o                         
   9  12   3        334.75        353.35        21.35 o                         
  10  12   3       1077.69       1003.96        27.10 o                         
  11  12   3        430.54        325.21        16.26 o                         
  12  12   3        175.35        104.27        14.97 o                         
  13  12   3         58.14         54.15        15.99 o                         
  14  12   3       1706.93       1609.11        39.44 o                         
  15  12   3        299.03        274.86        22.94 o                         
  16  12   3       3126.55       2961.95        52.25 o                         
  17  12   3       1305.46       1224.40        55.77 o                         
  18  12   3        101.00         43.07        31.32 o                         
  19  12   3        657.21        562.78        38.38 o                         
   1  13   3       5226.57       5478.74        45.03 o                         
   2  13   3      33093.23      33982.53       199.57 o                         
   3  13   3      28070.09      29038.64       191.40 o                         
   4  13   3       1831.68       1760.24        23.90 o                         
   5  13   3        925.86        918.15        21.82 o                         
   6  13   3        679.66        646.50        19.89 o                         
   7  13   3       1500.27       1451.54        24.78 o                         
   8  13   3       8073.48       8130.38        60.22 o                         
   9  13   3      12873.97      13051.30        86.25 o                         
  10  13   3       1065.52       1127.70        29.90 o                         
  11  13   3        380.40        365.79        19.88 o                         
  12  13   3        276.46        229.98        16.30 o                         
  13  13   3       5466.33       5608.69        52.32 o                         
  14  13   3       1009.83       1110.82        48.21 o                         
  15  13   3       2207.18       2294.18        46.33 o                         
  16  13   3        569.43        698.14        40.89 o                         
  17  13   3        631.37        627.51        45.18 o                         
  18  13   3         22.15         29.58        31.19 o                         
   0  14   3       5861.13       5434.03        71.47 o                         
   1  14   3        266.31        266.63        15.58 o                         
   2  14   3         12.23          0.96        11.73 o                         
   3  14   3         89.21         74.78        13.18 o                         
   4  14   3        598.11        474.94        20.45 o                         
   5  14   3       2150.34       2128.45        27.97 o                         
   6  14   3        136.12         68.57        12.19 o                         
   7  14   3        340.35        269.95        18.81 o                         
   8  14   3       1755.63       1692.20        30.44 o                         
   9  14   3       1849.10       1713.77        32.12 o                         
  10  14   3       1081.33        926.27        31.44 o                         
  11  14   3         22.54          4.09        15.76 o                         
  12  14   3        128.84         68.08        16.58 o                         
  13  14   3        617.45        639.32        33.32 o                         
  14  14   3        804.08        783.95        35.21 o                         
  15  14   3          9.31         14.37        22.91 o                         
  16  14   3         32.73         21.80        25.26 o                         
  17  14   3        138.76        106.42        29.50 o                         
  18  14   3         41.46         20.46        33.79 o                         
   1  15   3       2781.05       2602.04        33.40 o                         
   2  15   3       1733.22       1639.68        29.55 o                         
   3  15   3       5241.10       5157.09        46.93 o                         
   4  15   3         91.87         94.69        14.87 o                         
   5  15   3       4157.31       4305.93        42.40 o                         
   6  15   3       4254.55       4293.11        43.48 o                         
   7  15   3       1529.52       1470.24        32.83 o                         
   8  15   3         61.33         69.87        16.75 o                         
   9  15   3       1050.60        949.94        33.33 o                         
  10  15   3       3672.64       3795.94        47.52 o                         
  11  15   3        567.98        529.31        28.32 o                         
  12  15   3        983.16       1085.50        38.57 o                         
  13  15   3       2255.35       2213.64        47.89 o                         
  14  15   3       2021.56       2049.58        46.79 o                         
  15  15   3       2426.71       2511.99        60.01 o                         
  16  15   3        148.14        176.08        30.92 o                         
  17  15   3        662.79        658.82        80.12 o                         
   0  16   3       2373.01       2232.09        51.32 o                         
   1  16   3       1278.08       1282.50        31.25 o                         
   2  16   3        654.52        626.80        29.48 o                         
   3  16   3       3599.92       3506.24        43.39 o                         
   4  16   3       1922.60       1882.56        37.61 o                         
   5  16   3      14616.49      14563.44       102.37 o                         
   6  16   3         10.79          3.14        15.40 o                         
   7  16   3       2730.00       2789.05        42.73 o                         
   8  16   3       3936.57       3904.49        47.95 o                         
   9  16   3          7.81          8.54        16.91 o                         
  10  16   3        689.23        596.20        32.36 o                         
  11  16   3         82.61         21.46        19.23 o                         
  12  16   3         11.59         32.64        20.08 o                         
  13  16   3          0.58         11.36        21.71 o                         
  14  16   3       1174.46       1257.24        47.71 o                         
  15  16   3       1908.55       2133.34        62.37 o                         
  16  16   3        733.37        963.02        66.94 o                         
   1  17   3         12.34          2.80        14.99 o                         
   2  17   3       1443.17       1264.16        33.59 o                         
   3  17   3        197.56        199.78        17.39 o                         
   4  17   3        184.10        249.93        28.70 o                         
   5  17   3       2461.28       2561.68        44.63 o                         
   6  17   3       1137.40       1082.83        36.11 o                         
   7  17   3          2.81         30.22        19.44 o                         
   8  17   3       1880.84       1792.88        40.70 o                         
   9  17   3        172.20        162.43        20.46 o                         
  10  17   3        303.51        237.05        21.70 o                         
  11  17   3          6.81         -9.51        22.23 o                         
  12  17   3        931.88        943.67        46.77 o                         
  13  17   3         98.99         87.72        27.19 o                         
  14  17   3         44.98         45.05        27.92 o                         
  15  17   3        746.73        881.54        68.36 o                         
   0  18   3        963.11        971.54        54.52 o                         
   1  18   3        106.41         68.41        19.52 o                         
   2  18   3       1706.95       1545.85        41.86 o                         
   3  18   3        429.79        369.44        26.22 o                         
   4  18   3        783.17        757.12        42.09 o                         
   5  18   3      11642.12      12072.96       103.84 o                         
   6  18   3        451.21        383.63        32.83 o                         
   7  18   3       7109.94       7478.91        78.13 o                         
   8  18   3       2482.59       2690.21        54.35 o                         
   9  18   3        396.63        389.02        37.41 o                         
  10  18   3        118.12        149.08        23.81 o                         
  11  18   3         49.98         36.50        25.66 o                         
  12  18   3         15.51         14.98        25.32 o                         
  13  18   3       1297.44       1369.60        59.41 o                         
  14  18   3       1238.60       1381.21        64.27 o                         
  15  18   3        289.19        447.03       149.63 o                         
   1  19   3        763.03        780.42        42.52 o                         
   2  19   3       1522.05       1559.11        47.10 o                         
   3  19   3       1921.62       1891.34        48.19 o                         
   4  19   3        919.00        807.79        45.19 o                         
   5  19   3        310.62        285.97        27.20 o                         
   6  19   3        149.13        111.42        24.85 o                         
   7  19   3       2755.91       2826.75        70.62 o                         
   8  19   3        183.67        239.57        35.45 o                         
   9  19   3        139.34        157.12        26.63 o                         
  10  19   3       1134.87       1306.07        60.80 o                         
  11  19   3        187.88        199.25        29.42 o                         
  12  19   3         36.00        -28.26        28.26 o                         
  13  19   3        182.63        163.55        31.56 o                         
  14  19   3        997.45        990.61       104.80 o                         
   0  20   3        979.23        968.64        67.30 o                         
   1  20   3       1211.36       1341.85        65.07 o                         
   2  20   3       1813.20       1688.85        50.54 o                         
   3  20   3       1909.32       1967.29        51.14 o                         
   4  20   3       1251.71       1201.84        61.16 o                         
   5  20   3        479.17        444.25        54.40 o                         
   6  20   3        560.26        700.08        46.52 o                         
   7  20   3        262.37        340.21        45.29 o                         
   8  20   3       1125.17       1251.39        71.15 o                         
   9  20   3        716.20        738.92        69.01 o                         
  10  20   3       1201.22       1403.18        61.48 o                         
  11  20   3          0.51         43.42        31.96 o                         
  12  20   3        616.95        491.50        40.83 o                         
   1  21   3       2997.24       2953.28        60.37 o                         
   2  21   3       2325.59       2521.47        57.72 o                         
   3  21   3       7214.82       7333.25        87.27 o                         
   4  21   3        317.48        346.61        38.55 o                         
   5  21   3       1251.33       1275.29        53.13 o                         
   6  21   3         20.94         53.22        25.83 o                         
   7  21   3        768.52        941.16        54.14 o                         
   8  21   3        609.94        625.57        68.57 o                         
   9  21   3       1217.96       1270.58        60.53 o                         
  10  21   3        298.68        206.72        34.47 o                         
  11  21   3        336.99        251.65        38.53 o                         
   0  22   3       1553.87       1364.80        77.37 o                         
   1  22   3          3.54         16.45        24.98 o                         
   2  22   3        218.55        153.63        26.63 o                         
   3  22   3       1147.23       1245.09        57.26 o                         
   4  22   3        250.10        214.75        33.03 o                         
   5  22   3       2499.62       2667.94        62.58 o                         
   6  22   3          0.74          1.84        27.68 o                         
   7  22   3       2133.77       2343.39        65.27 o                         
   8  22   3        109.20        232.38        52.83 o                         
   9  22   3        243.20        275.16        54.79 o                         
   1  23   3        751.89        562.18        42.93 o                         
   2  23   3        882.40       1108.17        57.04 o                         
   3  23   3       1431.80       1319.84        60.44 o                         
   4  23   3         23.83         76.11        28.82 o                         
   5  23   3         10.58         37.84        29.41 o                         
   6  23   3        460.52        462.72        51.95 o                         
   7  23   3         92.51        120.37        36.66 o                         
   0  24   3        378.85        367.57        69.46 o                         
   1  24   3        292.80        244.64        31.97 o                         
   2  24   3        545.63        527.93        63.59 o                         
   3  24   3         83.78        109.90        33.55 o                         
   4  24   3       1720.82       1888.90        87.39 o                         
   0   0   4      38857.52      49186.58       358.87 o                         
   1   0   4      28723.38      31950.21       166.84 o                         
   2   0   4     109048.99     129353.25       688.33 o                         
   3   0   4     331863.28     338533.88      1967.22 o                         
   4   0   4      82005.81      90794.78       552.77 o                         
   5   0   4       3261.48       3296.01        22.85 o                         
   6   0   4      11336.64      11067.07        83.83 o                         
   7   0   4      23623.47      25713.75       267.76 o                         
   8   0   4      95372.11      95990.41       702.16 o                         
   9   0   4      61023.21      62747.72       501.37 o                         
  10   0   4      32205.85      31759.51       262.75 o                         
  11   0   4      18002.77      18570.73       162.70 o                         
  12   0   4      17379.35      17689.45       175.15 o                         
  13   0   4      13680.50      14092.96       132.64 o                         
  14   0   4      14391.51      15376.10       146.79 o                         
  15   0   4       1028.70       1034.47        43.90 o                         
  16   0   4       6401.72       6953.99        91.16 o                         
  17   0   4         40.70          0.09        25.21 o                         
  18   0   4       2650.22       2580.69        72.59 o                         
  19   0   4       5551.36       5884.53       102.73 o                         
  20   0   4        784.29        583.33        63.54 o                         
  21   0   4       2955.41       3062.10       161.14 o                         
   1   1   4      93191.71     104705.38       394.28 o                         
   2   1   4         65.97         42.91         4.12 o                         
   3   1   4       1093.43       1484.51        17.46 o                         
   4   1   4        496.46        566.33         7.65 o                         
   5   1   4       5197.50       5179.69        29.47 o                         
   6   1   4        338.13        483.04         8.77 o                         
   7   1   4      12554.41      13475.93        65.93 o                         
   8   1   4       6334.58       7413.94        46.72 o                         
   9   1   4       2600.35       2513.69        22.64 o                         
  10   1   4       5424.91       5471.40        38.22 o                         
  11   1   4       2906.86       2915.92        26.99 o                         
  12   1   4        981.91        925.72        23.29 o                         
  13   1   4        177.76        146.48        12.21 o                         
  14   1   4         79.08         64.32        13.39 o                         
  15   1   4         31.32        -15.07        15.07 o                         
  16   1   4          1.66        -17.17        17.17 o                         
  17   1   4        269.61        204.91        19.65 o                         
  18   1   4         47.90         -2.47        19.79 o                         
  19   1   4         28.43        -24.30        24.30 o                         
  20   1   4         53.98          8.73        28.53 o                         
  21   1   4        245.82        109.21        34.17 o                         
   0   2   4      20316.48      19312.78       110.85 o                         
   1   2   4       5607.40       5457.38        25.45 o                         
   2   2   4      13951.61      17487.12        70.00 o                         
   3   2   4       4603.65       4607.47        23.70 o                         
   4   2   4       2498.01       3385.85        18.89 o                         
   5   2   4       1203.71       1088.21        10.63 o                         
   6   2   4       1925.48       1477.24        12.28 o                         
   7   2   4      11064.23      11320.62        54.64 o                         
   8   2   4      11127.92      10986.12        69.78 o                         
   9   2   4       7757.70       7503.68        47.61 o                         
  10   2   4      12443.51      12878.08        75.83 o                         
  11   2   4        998.58        986.03        20.38 o                         
  12   2   4       4062.28       4264.09        37.40 o                         
  13   2   4       3134.04       3089.26        31.77 o                         
  14   2   4       1254.32       1299.36        27.89 o                         
  15   2   4       1770.86       1722.10        31.31 o                         
  16   2   4       1811.77       2008.64        47.90 o                         
  17   2   4        930.50        960.10        42.30 o                         
  18   2   4          7.72        -20.72        20.72 o                         
  19   2   4       1039.91        856.70        56.92 o                         
  20   2   4        338.21        174.43        30.10 o                         
  21   2   4       1744.32       1712.68        68.04 o                         
   1   3   4        158.83         45.34         3.28 o                         
   2   3   4       9106.76       9334.36        39.34 o                         
   3   3   4        171.00        181.24         5.67 o                         
   4   3   4        859.00        873.65         8.06 o                         
   5   3   4       1531.14       1294.38        12.42 o                         
   6   3   4      12381.14      12882.72        69.08 o                         
   7   3   4        373.58        585.13        12.11 o                         
   8   3   4       6526.84       6666.74        41.34 o                         
   9   3   4       2859.82       2928.44        25.69 o                         
  10   3   4      28242.22      29627.03       161.07 o                         
  11   3   4       2904.66       2610.80        28.54 o                         
  12   3   4        854.20        818.60        22.66 o                         
  13   3   4        634.79        584.50        21.18 o                         
  14   3   4       1031.66        992.20        27.67 o                         
  15   3   4       1104.16       1214.66        30.90 o                         
  16   3   4       2181.50       2239.28        41.12 o                         
  17   3   4       2424.05       2675.13        48.02 o                         
  18   3   4        256.11        207.66        23.30 o                         
  19   3   4        163.43         88.88        27.10 o                         
  20   3   4       1785.33       1892.02        63.89 o                         
  21   3   4         78.25        -35.22        35.22 o                         
   0   4   4      41099.31      42189.09       237.11 o                         
   1   4   4        757.86       1000.40        10.54 o                         
   2   4   4       2441.85       1540.79        11.37 o                         
   3   4   4      27740.42      28868.28       111.92 o                         
   4   4   4       3752.79       2926.28        15.95 o                         
   5   4   4         66.03         70.79         6.06 o                         
   6   4   4          7.86         -1.04         4.47 o                         
   7   4   4        297.65        209.12         9.43 o                         
   8   4   4       5232.47       5557.92        36.58 o                         
   9   4   4       2256.60       2186.21        22.18 o                         
  10   4   4       5392.24       5447.73        39.86 o                         
  11   4   4        360.12        334.59        17.33 o                         
  12   4   4       1703.76       1696.24        27.15 o                         
  13   4   4       4386.22       4406.77        39.46 o                         
  14   4   4       1342.95       1314.75        30.08 o                         
  15   4   4          8.62         -6.06        15.85 o                         
  16   4   4        343.70        246.22        19.77 o                         
  17   4   4          0.10        -18.25        18.25 o                         
  18   4   4        501.33        548.41        31.04 o                         
  19   4   4        540.28        464.82        29.60 o                         
  20   4   4         59.48         42.57        30.42 o                         
  21   4   4        113.27         -9.51        36.73 o                         
   1   5   4      41764.76      41364.57       161.48 o                         
   2   5   4      28987.83      30212.52       124.28 o                         
   3   5   4         62.51         95.85         4.38 o                         
   4   5   4        975.01        932.80         9.94 o                         
   5   5   4        293.93        396.43         9.43 o                         
   6   5   4      27312.35      27531.92       120.47 o                         
   7   5   4       9027.92       8339.22        42.95 o                         
   8   5   4      17852.82      18307.30        99.59 o                         
   9   5   4       1191.95       1157.70        21.46 o                         
  10   5   4       9575.48       9717.49        59.58 o                         
  11   5   4         42.86         19.34        10.12 o                         
  12   5   4        977.36        968.12        23.80 o                         
  13   5   4        742.60        626.04        25.05 o                         
  14   5   4       2463.00       2571.31        36.51 o                         
  15   5   4       1064.80       1118.47        31.92 o                         
  16   5   4        178.75        198.52        18.16 o                         
  17   5   4        855.86        907.77        37.40 o                         
  18   5   4        412.29        333.45        25.83 o                         
  19   5   4          2.54        -24.22        24.22 o                         
  20   5   4        933.79        917.99        60.04 o                         
  21   5   4        268.95        152.60        40.12 o                         
   0   6   4      32126.57      32313.68       177.03 o                         
   1   6   4      43162.09      44694.90       178.10 o                         
   2   6   4      68673.98      67899.16       280.36 o                         
   3   6   4      29974.22      32034.27       126.81 o                         
   4   6   4       9485.46       8382.81        37.51 o                         
   5   6   4      10530.85       9653.05        45.55 o                         
   6   6   4        174.72        127.34         7.02 o                         
   7   6   4      22202.30      22244.85       104.69 o                         
   8   6   4       5031.31       5413.31        32.97 o                         
   9   6   4      41337.29      43164.66       208.60 o                         
  10   6   4      14770.39      14970.27        85.68 o                         
  11   6   4       2531.76       2344.32        29.02 o                         
  12   6   4      10235.65      10564.60        66.78 o                         
  13   6   4       4082.00       4049.83        40.84 o                         
  14   6   4       5784.76       5559.01        50.10 o                         
  15   6   4       2996.13       2855.39        40.11 o                         
  16   6   4        894.87        795.52        31.54 o                         
  17   6   4       2618.75       2877.64        47.62 o                         
  18   6   4         12.78        -22.60        22.60 o                         
  19   6   4        724.72        583.21        74.01 o                         
  20   6   4       1720.34       1756.87        67.20 o                         
  21   6   4       1497.40       1466.72        77.39 o                         
   1   7   4       1238.24       1515.18        12.62 o                         
   2   7   4       3941.48       3856.87        22.46 o                         
   3   7   4       2730.35       1857.54        14.78 o                         
   4   7   4        215.70        177.83         8.00 o                         
   5   7   4         42.59         13.00         5.58 o                         
   6   7   4       5011.77       5065.88        30.31 o                         
   7   7   4       1369.22       1516.65        16.99 o                         
   8   7   4        406.39        370.82        13.37 o                         
   9   7   4       2815.05       2739.80        24.25 o                         
  10   7   4        196.27        170.58        10.75 o                         
  11   7   4         18.90         -9.78        10.98 o                         
  12   7   4         41.62         25.74        12.79 o                         
  13   7   4        108.99        134.44        14.40 o                         
  14   7   4          0.93         -7.69        14.62 o                         
  15   7   4        195.47        129.28        18.81 o                         
  16   7   4        846.32        880.57        33.15 o                         
  17   7   4          3.96        -19.94        19.94 o                         
  18   7   4        269.53        241.64        25.59 o                         
  19   7   4        674.06        634.46        40.66 o                         
  20   7   4         53.52         22.81        34.50 o                         
   0   8   4       9259.34       8118.95        56.78 o                         
   1   8   4      29108.37      29532.41       132.01 o                         
   2   8   4      11751.80      10769.94        48.97 o                         
   3   8   4      30468.26      30498.16       132.94 o                         
   4   8   4      25756.80      24893.91       109.80 o                         
   5   8   4        177.90        127.00         7.14 o                         
   6   8   4        244.25        218.28        11.12 o                         
   7   8   4       5248.44       5209.58        32.70 o                         
   8   8   4      10371.17      10587.24        57.69 o                         
   9   8   4      46765.13      49305.77       245.03 o                         
  10   8   4        278.57        228.63        12.11 o                         
  11   8   4        676.50        630.60        18.61 o                         
  12   8   4        836.18        823.12        24.15 o                         
  13   8   4       4445.43       4576.37        44.95 o                         
  14   8   4       6304.35       6510.07        57.49 o                         
  15   8   4       2060.95       2020.29        39.91 o                         
  16   8   4        946.22        895.77        40.94 o                         
  17   8   4         48.43         39.22        22.30 o                         
  18   8   4          9.69        -24.26        24.26 o                         
  19   8   4       1568.49       1605.40        57.12 o                         
  20   8   4        379.73        331.58        41.01 o                         
   1   9   4      30530.80      34441.00       166.60 o                         
   2   9   4       5970.87       5642.36        31.07 o                         
   3   9   4       1788.39       2035.27        17.48 o                         
   4   9   4         43.88         21.20         6.22 o                         
   5   9   4       1707.98       1608.22        16.89 o                         
   6   9   4       5458.53       5465.21        36.87 o                         
   7   9   4       2470.97       2683.29        25.34 o                         
   8   9   4        548.62        441.23        15.85 o                         
   9   9   4       9568.09       9161.30        54.52 o                         
  10   9   4        821.79        804.56        20.97 o                         
  11   9   4        739.34        801.18        21.20 o                         
  12   9   4       1270.80       1160.37        26.08 o                         
  13   9   4       1377.08       1439.19        32.19 o                         
  14   9   4        151.13        183.00        18.22 o                         
  15   9   4        627.88        520.89        34.21 o                         
  16   9   4        952.33        963.27        38.45 o                         
  17   9   4       1024.00        808.19        48.28 o                         
  18   9   4        534.67        407.56        28.38 o                         
  19   9   4         31.15          2.42        29.85 o                         
  20   9   4        257.47        125.09        38.26 o                         
   0  10   4      13294.92      13231.67       118.78 o                         
   1  10   4         75.72         47.83         9.03 o                         
   2  10   4        606.92        516.03        13.15 o                         
   3  10   4       5754.08       5387.05        32.14 o                         
   4  10   4       5159.62       4960.09        29.43 o                         
   5  10   4          6.58          4.29         7.18 o                         
   6  10   4       1103.90       1022.19        18.33 o                         
   7  10   4          0.42         -9.28         9.28 o                         
   8  10   4         56.56         59.28        10.45 o                         
   9  10   4         65.20         55.32        10.77 o                         
  10  10   4         55.02         87.79        11.34 o                         
  11  10   4       2173.70       2230.24        30.07 o                         
  12  10   4        323.04        327.04        17.47 o                         
  13  10   4         20.11         15.94        15.40 o                         
  14  10   4         13.63         -2.47        17.51 o                         
  15  10   4        180.39        159.60        19.63 o                         
  16  10   4        536.11        446.95        29.43 o                         
  17  10   4        342.13        386.70        36.01 o                         
  18  10   4        161.85        107.52        29.22 o                         
  19  10   4         30.39         -0.23        31.64 o                         
   1  11   4       3225.17       3484.27        34.86 o                         
   2  11   4      13971.69      14174.97        91.08 o                         
   3  11   4        929.17        941.43        17.08 o                         
   4  11   4        520.04        457.93        14.90 o                         
   5  11   4       1410.39       1335.74        23.75 o                         
   6  11   4        316.55        316.98        14.58 o                         
   7  11   4        721.90        617.54        19.07 o                         
   8  11   4        728.10        680.77        21.74 o                         
   9  11   4        428.20        449.40        21.98 o                         
  10  11   4       4671.99       4799.49        41.32 o                         
  11  11   4       3640.13       3734.21        41.11 o                         
  12  11   4         32.88         21.95        13.81 o                         
  13  11   4        383.48        313.71        20.12 o                         
  14  11   4        731.11        641.72        33.40 o                         
  15  11   4       1510.34       1351.40        42.15 o                         
  16  11   4        370.06        281.95        24.44 o                         
  17  11   4         54.65         19.55        26.58 o                         
  18  11   4        236.78        172.34        31.11 o                         
  19  11   4        153.30         74.12        33.74 o                         
   0  12   4      20299.59      21586.36       204.35 o                         
   1  12   4       8264.00       8332.50        66.41 o                         
   2  12   4       4252.06       4343.51        39.88 o                         
   3  12   4      22263.83      22384.50       121.04 o                         
   4  12   4      13581.99      13384.09        80.75 o                         
   5  12   4       1740.80       1608.57        22.84 o                         
   6  12   4        269.13        214.29        14.29 o                         
   7  12   4       1959.13       1982.23        26.32 o                         
   8  12   4       4066.45       3949.92        38.92 o                         
   9  12   4      19549.71      19730.32       120.54 o                         
  10  12   4         22.19         -2.54        13.39 o                         
  11  12   4        393.20        369.69        21.09 o                         
  12  12   4        215.39        181.05        19.40 o                         
  13  12   4        955.30        981.07        35.05 o                         
  14  12   4       2293.03       2384.16        47.12 o                         
  15  12   4       1064.46       1128.03        41.73 o                         
  16  12   4        327.54        276.67        28.12 o                         
  17  12   4        154.46        125.60        27.99 o                         
  18  12   4         36.55        -15.62        32.23 o                         
  19  12   4       1204.58       1333.51       178.23 o                         
   1  13   4       2344.05       2194.53        51.70 o                         
   2  13   4      13745.13      13595.57        89.65 o                         
   3  13   4      16844.98      16797.06       107.29 o                         
   4  13   4       1413.41       1477.78        24.15 o                         
   5  13   4        995.39        897.17        23.39 o                         
   6  13   4        324.87        282.82        15.43 o                         
   7  13   4       1032.23        893.94        23.86 o                         
   8  13   4       3800.86       3785.16        39.60 o                         
   9  13   4        972.36        886.54        28.05 o                         
  10  13   4       3315.49       3350.38        41.27 o                         
  11  13   4        965.20        938.60        31.13 o                         
  12  13   4         99.44         68.83        17.52 o                         
  13  13   4       1724.17       1629.09        42.80 o                         
  14  13   4       1187.68       1286.72        41.58 o                         
  15  13   4       1538.55       1524.90        52.20 o                         
  16  13   4         30.34         15.49        25.32 o                         
  17  13   4         32.76         -2.08        29.89 o                         
  18  13   4        404.74        386.38        40.09 o                         
   0  14   4      23913.77      24396.60       211.01 o                         
   1  14   4       9843.83       9799.92        70.45 o                         
   2  14   4      12687.62      12425.97        84.43 o                         
   3  14   4      15214.68      15322.19       105.18 o                         
   4  14   4      10813.33      10575.52        68.56 o                         
   5  14   4       2537.80       2329.86        30.85 o                         
   6  14   4         61.30         32.21        13.01 o                         
   7  14   4       4220.71       4279.69        41.88 o                         
   8  14   4       2302.92       2196.18        33.42 o                         
   9  14   4       7155.76       7362.12        68.34 o                         
  10  14   4      13042.22      13037.92        86.31 o                         
  11  14   4       1805.67       1897.33        36.57 o                         
  12  14   4       3602.81       3737.21        47.72 o                         
  13  14   4       2115.89       2197.90        47.74 o                         
  14  14   4       2403.67       2481.47        50.31 o                         
  15  14   4       2507.70       2519.30        55.48 o                         
  16  14   4       1488.76       1475.89        54.48 o                         
  17  14   4         99.74         52.54        35.70 o                         
   1  15   4       3348.69       3617.48        39.66 o                         
   2  15   4          8.62         -7.30        13.18 o                         
   3  15   4        430.14        418.98        23.63 o                         
   4  15   4       1217.18       1127.56        31.42 o                         
   5  15   4         94.20        100.86        14.25 o                         
   6  15   4       1216.73       1137.77        29.70 o                         
   7  15   4        139.85        132.85        16.48 o                         
   8  15   4        107.48         74.90        17.01 o                         
   9  15   4          8.59         -2.62        16.17 o                         
  10  15   4       2037.38       2032.78        40.58 o                         
  11  15   4       4761.12       4534.39        54.62 o                         
  12  15   4        147.14        113.49        20.28 o                         
  13  15   4        168.64        101.97        21.13 o                         
  14  15   4          0.18         38.27        23.49 o                         
  15  15   4          4.90         78.69        25.20 o                         
  16  15   4        334.36        322.08        38.55 o                         
  17  15   4          1.72         -6.91        42.08 o                         
   0  16   4        565.49        522.80        40.20 o                         
   1  16   4       5563.17       5184.89        53.38 o                         
   2  16   4       1352.86       1331.10        32.72 o                         
   3  16   4       2049.08       1994.93        36.66 o                         
   4  16   4        476.25        453.02        26.37 o                         
   5  16   4          3.31        -15.81        15.81 o                         
   6  16   4        434.05        358.08        26.09 o                         
   7  16   4        531.92        403.77        24.57 o                         
   8  16   4        715.48        695.43        33.21 o                         
   9  16   4       4893.45       4901.70        53.33 o                         
  10  16   4       1967.48       1967.97        41.63 o                         
  11  16   4        360.58        374.19        23.66 o                         
  12  16   4        892.24        858.50        39.40 o                         
  13  16   4        981.60        951.73        42.99 o                         
  14  16   4       1151.24       1280.04        52.01 o                         
  15  16   4          2.72          4.03        28.39 o                         
  16  16   4        190.81        134.69        34.79 o                         
   1  17   4        491.20        505.51        27.11 o                         
   2  17   4       1233.89       1285.46        40.26 o                         
   3  17   4        734.84        614.31        57.13 o                         
   4  17   4        409.82        343.89        25.48 o                         
   5  17   4         97.78         68.26        17.88 o                         
   6  17   4       1610.46       1659.24        39.81 o                         
   7  17   4       2585.94       2520.57        43.60 o                         
   8  17   4       1925.36       1864.09        41.70 o                         
   9  17   4        252.73        261.47        26.69 o                         
  10  17   4       3185.48       2995.58        49.81 o                         
  11  17   4          9.57         -6.35        21.64 o                         
  12  17   4         34.56         58.08        25.15 o                         
  13  17   4          9.11         10.76        27.02 o                         
  14  17   4        892.66       1088.17        57.95 o                         
  15  17   4        352.50        412.06        48.15 o                         
   0  18   4       1127.11       1078.75        67.94 o                         
   1  18   4       1224.92       1089.84        35.75 o                         
   2  18   4       4817.39       4714.83        54.53 o                         
   3  18   4         71.21         49.70        18.15 o                         
   4  18   4       1460.48       1270.12        39.32 o                         
   5  18   4        463.34        400.80        35.15 o                         
   6  18   4        642.17        628.80        40.42 o                         
   7  18   4       3101.70       3113.63        54.49 o                         
   8  18   4        145.77        156.69        22.06 o                         
   9  18   4          9.51         46.35        22.14 o                         
  10  18   4       3334.13       3569.53        59.90 o                         
  11  18   4         10.10        -10.35        25.37 o                         
  12  18   4       1344.17       1487.98        53.70 o                         
  13  18   4         87.61         59.15        29.33 o                         
  14  18   4        110.05         73.46        32.39 o                         
   1  19   4       3090.88       3064.20        58.00 o                         
   2  19   4       2295.05       2267.82        66.55 o                         
   3  19   4       2127.78       1648.31        52.41 o                         
   4  19   4        728.13        776.56        44.22 o                         
   5  19   4       1518.06       1432.70        51.86 o                         
   6  19   4        125.85        109.03        28.47 o                         
   7  19   4        209.96        228.00        36.97 o                         
   8  19   4       1164.11       1305.02        56.76 o                         
   9  19   4         89.00        139.98        26.35 o                         
  10  19   4       2196.10       2094.78        59.42 o                         
  11  19   4         18.37         -1.95        28.00 o                         
  12  19   4        115.05         52.91        30.66 o                         
  13  19   4          3.00         21.22        32.09 o                         
   0  20   4       1247.40       1055.91        65.91 o                         
   1  20   4       4848.85       4730.53        68.83 o                         
   2  20   4       5823.74       5786.49        76.07 o                         
   3  20   4       5416.72       5608.15        74.22 o                         
   4  20   4       2208.24       2242.49        64.41 o                         
   5  20   4        264.97        319.15        29.10 o                         
   6  20   4        688.13        802.45        48.12 o                         
   7  20   4       1214.42       1208.13        53.40 o                         
   8  20   4       4816.28       5435.02        82.26 o                         
   9  20   4       6115.07       6668.44        88.33 o                         
  10  20   4       2938.87       3130.82        80.18 o                         
  11  20   4        524.37        540.64        65.83 o                         
  12  20   4       1610.37       1640.30        69.80 o                         
   1  21   4         18.51         20.12        23.97 o                         
   2  21   4        372.54        390.28        50.52 o                         
   3  21   4         36.36         88.74        25.23 o                         
   4  21   4        353.31        296.36        31.29 o                         
   5  21   4          1.39         20.97        25.23 o                         
   6  21   4         54.50         53.07        27.12 o                         
   7  21   4         84.21        151.22        28.60 o                         
   8  21   4        500.64        766.81        66.35 o                         
   9  21   4        725.62        934.29        64.05 o                         
  10  21   4        321.00        318.17        38.43 o                         
  11  21   4         26.31         92.26        58.23 o                         
   0  22   4         23.39        -28.67        35.66 o                         
   1  22   4        167.23        108.63        26.77 o                         
   2  22   4         10.76         -7.72        25.68 o                         
   3  22   4       1599.29       1658.52        57.54 o                         
   4  22   4        161.15        179.85        34.81 o                         
   5  22   4         46.57         63.78        28.04 o                         
   6  22   4         58.01          0.75        35.99 o                         
   7  22   4         22.08         98.23        29.90 o                         
   8  22   4        506.64        869.25        64.29 o                         
   9  22   4       2293.83       2462.14       112.01 o                         
   1  23   4        245.71        146.21        31.84 o                         
   2  23   4        313.89        219.96        35.16 o                         
   3  23   4          0.05          6.61        28.17 o                         
   4  23   4         30.17         26.69        28.92 o                         
   5  23   4        243.25        277.05        32.67 o                         
   6  23   4        665.39        601.51        60.32 o                         
   7  23   4        366.86        521.57        89.16 o                         
   0  24   4        247.15        233.71        48.44 o                         
   1  24   4         34.07          7.02        31.68 o                         
   2  24   4          3.59        -28.57        35.70 o                         
   3  24   4         40.34         51.56        42.81 o                         
   1   1   5         55.75         68.11         4.18 o                         
   2   1   5      81974.42      88267.45       332.83 o                         
   3   1   5       1899.42       2513.02        15.12 o                         
   4   1   5        888.48        792.60        12.04 o                         
   5   1   5        431.38        268.07         8.37 o                         
   6   1   5        107.56        137.23         9.54 o                         
   7   1   5        557.04        795.57        13.73 o                         
   8   1   5      27710.96      29329.67       157.10 o                         
   9   1   5         43.93          8.97         8.93 o                         
  10   1   5      47795.77      50233.38       287.69 o                         
  11   1   5       9032.57       9299.94        65.22 o                         
  12   1   5        492.27        375.49        24.30 o                         
  13   1   5        225.06        151.71        14.96 o                         
  14   1   5       4101.21       3960.33        46.91 o                         
  15   1   5         62.80         69.39        19.24 o                         
  16   1   5        392.53        412.92        26.08 o                         
  17   1   5          0.42         11.15        19.97 o                         
  18   1   5        806.11        802.67        42.42 o                         
  19   1   5        215.01         92.30        26.45 o                         
  20   1   5       2949.05       3274.31        63.97 o                         
  21   1   5        534.28        341.62        36.45 o                         
   0   2   5     140161.16     140646.69       779.50 o                         
   1   2   5       5567.40       5706.31        26.21 o                         
   2   2   5      20691.91      20970.81        82.39 o                         
   3   2   5      67725.59      72603.41       292.53 o                         
   4   2   5       5929.10       6113.86        31.90 o                         
   5   2   5        661.47        571.07         9.28 o                         
   6   2   5       7979.73       8290.02        46.61 o                         
   7   2   5        160.39         70.95         6.79 o                         
   8   2   5       2744.79       2843.08        22.45 o                         
   9   2   5      33892.22      36742.07       188.86 o                         
  10   2   5      22514.56      22728.50       125.79 o                         
  11   2   5         25.80         13.95        10.27 o                         
  12   2   5      20549.26      20825.57       170.98 o                         
  13   2   5       2569.44       2781.14        35.89 o                         
  14   2   5       1289.55       1231.57        31.55 o                         
  15   2   5       2671.84       2676.75        48.82 o                         
  16   2   5        133.59         73.67        17.52 o                         
  17   2   5        385.01        364.90        24.41 o                         
  18   2   5        521.68        528.05        35.77 o                         
  19   2   5       1901.80       1994.73        55.35 o                         
  20   2   5         84.13         29.02        28.06 o                         
  21   2   5       1565.10       1480.63        70.48 o                         
   1   3   5       6521.48       5529.26        26.30 o                         
   2   3   5       2686.23       2832.12        16.82 o                         
   3   3   5       1643.50       1110.06        10.62 o                         
   4   3   5       1374.82       1619.92        15.13 o                         
   5   3   5        846.38       1016.10        11.25 o                         
   6   3   5       1666.05       1749.88        18.70 o                         
   7   3   5       5994.42       5709.35        39.19 o                         
   8   3   5        342.58        398.93        12.59 o                         
   9   3   5      14591.76      14648.83        81.55 o                         
  10   3   5         56.80         90.04         9.27 o                         
  11   3   5        150.14        132.41        10.78 o                         
  12   3   5       5122.39       4963.52        39.89 o                         
  13   3   5       3680.77       3890.37        40.58 o                         
  14   3   5       1528.76       1514.62        30.13 o                         
  15   3   5        586.10        641.83        36.56 o                         
  16   3   5        520.09        378.89        26.12 o                         
  17   3   5         67.30         29.58        20.31 o                         
  18   3   5         12.20         11.89        23.66 o                         
  19   3   5        522.22        406.64        31.17 o                         
  20   3   5        171.10        112.57        28.99 o                         
  21   3   5         22.25        -23.77        33.31 o                         
   0   4   5       5916.67       4672.95        32.97 o                         
   1   4   5      54469.67      56005.46       221.85 o                         
   2   4   5      70227.75      73004.69       282.07 o                         
   3   4   5      19775.53      20223.95        92.68 o                         
   4   4   5       7189.43       5790.71        28.02 o                         
   5   4   5         33.09         42.75         4.32 o                         
   6   4   5       1208.32       1252.89        15.95 o                         
   7   4   5       1445.51       1542.86        17.24 o                         
   8   4   5       1439.63       1315.40        17.25 o                         
   9   4   5      55431.21      58756.72       297.64 o                         
  10   4   5       2408.09       2178.21        25.73 o                         
  11   4   5       8965.94       9288.61        57.88 o                         
  12   4   5       5907.52       5867.55        44.50 o                         
  13   4   5       7247.90       7096.39        62.61 o                         
  14   4   5       4052.29       4051.00        41.29 o                         
  15   4   5        549.33        547.78        33.54 o                         
  16   4   5       1017.46        859.39        33.42 o                         
  17   4   5        259.41        224.80        21.26 o                         
  18   4   5         32.14         -4.57        22.29 o                         
  19   4   5       1479.83       1499.67        61.23 o                         
  20   4   5        398.29        463.27        47.03 o                         
  21   4   5       2189.99       2322.47        73.15 o                         
   1   5   5       5920.95       4829.17        24.26 o                         
   2   5   5      14652.44      14674.87        63.68 o                         
   3   5   5       5653.40       4728.87        24.70 o                         
   4   5   5      11627.06      12127.14        50.90 o                         
   5   5   5       5344.06       4431.65        24.99 o                         
   6   5   5          6.12         16.80         5.42 o                         
   7   5   5        914.55       1017.65        15.60 o                         
   8   5   5       8124.44       7941.72        49.02 o                         
   9   5   5       4620.65       4892.33        37.18 o                         
  10   5   5       6256.59       6259.14        43.03 o                         
  11   5   5        293.81        206.07        14.06 o                         
  12   5   5       2826.73       2771.53        30.25 o                         
  13   5   5        363.60        352.76        24.29 o                         
  14   5   5        866.34        890.75        30.26 o                         
  15   5   5        208.65        142.17        18.85 o                         
  16   5   5          7.53        -17.82        17.82 o                         
  17   5   5        381.45        363.58        24.61 o                         
  18   5   5         37.09          3.25        22.66 o                         
  19   5   5        185.61        153.39        28.67 o                         
  20   5   5       1305.28       1207.52        64.05 o                         
  21   5   5        158.38        127.93        41.99 o                         
   0   6   5         34.98         35.02         5.87 o                         
   1   6   5       6425.21       6487.90        31.79 o                         
   2   6   5        767.82        646.68        13.95 o                         
   3   6   5        209.80        139.55         6.47 o                         
   4   6   5        498.16        494.50        10.66 o                         
   5   6   5          0.56          1.24         5.22 o                         
   6   6   5        126.73        101.62         6.53 o                         
   7   6   5        127.69         83.37         7.52 o                         
   8   6   5        622.54        555.37        17.46 o                         
   9   6   5       3963.88       4007.85        31.76 o                         
  10   6   5         74.29         65.50        10.47 o                         
  11   6   5       5169.88       5139.51        40.18 o                         
  12   6   5        629.74        539.13        22.36 o                         
  13   6   5        266.15        255.32        16.62 o                         
  14   6   5        118.21         77.70        14.91 o                         
  15   6   5       1299.86       1256.86        33.05 o                         
  16   6   5          5.84        -18.29        18.29 o                         
  17   6   5         67.45         62.69        20.77 o                         
  18   6   5        311.95        206.67        24.37 o                         
  19   6   5         11.66        -27.07        27.07 o                         
  20   6   5          2.81        -31.86        31.86 o                         
   1   7   5      20790.64      20094.98        85.55 o                         
   2   7   5      44286.69      46580.09       199.58 o                         
   3   7   5        335.47        122.69         8.46 o                         
   4   7   5      12682.78      12623.56        60.10 o                         
   5   7   5       2020.41       1838.87        16.40 o                         
   6   7   5       1213.79       1090.97        14.33 o                         
   7   7   5       2501.30       2582.70        21.86 o                         
   8   7   5      22063.48      22415.92       116.46 o                         
   9   7   5      12201.60      12233.37        71.35 o                         
  10   7   5      13269.94      13527.50        79.82 o                         
  11   7   5         30.17         37.45        11.63 o                         
  12   7   5         68.75         60.78        13.18 o                         
  13   7   5       1782.66       1774.93        31.72 o                         
  14   7   5       2008.96       2037.45        36.38 o                         
  15   7   5        123.57         73.54        16.55 o                         
  16   7   5        269.90        253.16        21.17 o                         
  17   7   5         38.65         15.55        21.17 o                         
  18   7   5          0.70        -24.03        24.03 o                         
  19   7   5        875.14        936.10        60.09 o                         
  20   7   5       2204.88       2077.44        72.31 o                         
   0   8   5       2147.91       2716.72        30.79 o                         
   1   8   5      10712.81      10530.27        52.10 o                         
   2   8   5      25625.19      27170.81       125.61 o                         
   3   8   5       1399.83       1429.42        16.02 o                         
   4   8   5       5362.79       5078.21        31.66 o                         
   5   8   5       1596.48       1598.36        17.39 o                         
   6   8   5       1808.91       1625.31        17.84 o                         
   7   8   5       1124.04       1115.66        18.05 o                         
   8   8   5       3689.80       3686.27        30.97 o                         
   9   8   5       3801.76       3709.25        30.76 o                         
  10   8   5       1323.12       1389.89        22.90 o                         
  11   8   5       2619.44       2538.96        31.72 o                         
  12   8   5        400.36        393.03        23.28 o                         
  13   8   5       1177.55       1110.97        30.06 o                         
  14   8   5        848.61        913.80        32.23 o                         
  15   8   5         40.57         16.17        18.02 o                         
  16   8   5        250.02        188.75        21.53 o                         
  17   8   5        357.99        264.46        23.92 o                         
  18   8   5        112.75        107.71        25.05 o                         
  19   8   5          1.79        -23.48        31.24 o                         
  20   8   5        643.27        555.39        46.86 o                         
   1   9   5       1383.61       1224.50        15.28 o                         
   2   9   5      20674.23      20173.86        98.30 o                         
   3   9   5        528.48        411.48        13.28 o                         
   4   9   5        332.51        302.88        13.46 o                         
   5   9   5       2736.25       2848.29        23.37 o                         
   6   9   5          0.57          6.81         8.01 o                         
   7   9   5       2666.13       2796.46        26.39 o                         
   8   9   5       3078.08       2996.53        27.08 o                         
   9   9   5         94.15         79.54        10.57 o                         
  10   9   5       5022.89       5075.72        38.83 o                         
  11   9   5       4486.58       4627.82        36.41 o                         
  12   9   5        540.08        476.44        24.70 o                         
  13   9   5        196.70        186.81        17.11 o                         
  14   9   5       1352.15       1365.50        36.06 o                         
  15   9   5        248.62        265.62        22.03 o                         
  16   9   5        119.18         90.13        21.61 o                         
  17   9   5         88.85         30.47        24.38 o                         
  18   9   5         32.81          8.42        28.14 o                         
  19   9   5          1.58         -6.08        34.32 o                         
  20   9   5       1087.16       1424.24       145.10 o                         
   0  10   5      22002.30      21808.93       149.92 o                         
   1  10   5       2659.56       2396.15        21.98 o                         
   2  10   5        821.82        932.84        15.16 o                         
   3  10   5       8076.85       7134.59        41.07 o                         
   4  10   5        977.43        743.38        15.21 o                         
   5  10   5        278.98        262.20        12.17 o                         
   6  10   5        282.05        269.19        13.31 o                         
   7  10   5       1687.02       1672.54        22.65 o                         
   8  10   5       2489.94       2441.96        26.15 o                         
   9  10   5       2810.98       2778.29        29.28 o                         
  10  10   5       4316.09       4268.81        37.64 o                         
  11  10   5       1682.39       1647.04        29.23 o                         
  12  10   5       5031.38       5436.01        49.85 o                         
  13  10   5       1814.31       1821.69        36.89 o                         
  14  10   5       4457.31       4676.39        51.89 o                         
  15  10   5       2800.68       2916.96        48.36 o                         
  16  10   5         58.51         20.44        21.90 o                         
  17  10   5         94.62         85.63        25.65 o                         
  18  10   5        206.01        216.88        32.50 o                         
  19  10   5        283.70        250.67        38.78 o                         
   1  11   5       9594.28       9621.96        61.25 o                         
   2  11   5       1029.43        977.35        19.38 o                         
   3  11   5          6.65          9.76         7.82 o                         
   4  11   5       1880.41       1839.46        21.45 o                         
   5  11   5        214.29        146.36        10.79 o                         
   6  11   5       3029.83       2985.64        29.58 o                         
   7  11   5       1672.99       1816.07        25.15 o                         
   8  11   5        472.10        391.14        18.93 o                         
   9  11   5       6942.29       6684.57        51.21 o                         
  10  11   5        107.24         84.31        13.41 o                         
  11  11   5       6559.52       6767.13        53.75 o                         
  12  11   5        121.18        115.65        16.93 o                         
  13  11   5        998.81       1009.15        37.78 o                         
  14  11   5         18.44         15.41        20.29 o                         
  15  11   5          5.55          9.20        23.16 o                         
  16  11   5        504.66        466.06        28.24 o                         
  17  11   5         65.96         65.72        26.89 o                         
  18  11   5          8.29          3.03        32.18 o                         
  19  11   5        243.12        151.72        40.03 o                         
   0  12   5       8856.36       9115.56       101.07 o                         
   1  12   5       4852.49       4735.71        46.17 o                         
   2  12   5       1459.00       1399.46        27.57 o                         
   3  12   5      23757.73      24363.72       135.50 o                         
   4  12   5       3342.55       3508.15        30.43 o                         
   5  12   5        188.87        158.16        10.52 o                         
   6  12   5        220.73        165.53        12.10 o                         
   7  12   5       4618.94       4513.82        37.30 o                         
   8  12   5       4273.09       4377.22        39.35 o                         
   9  12   5       6069.22       6123.18        49.16 o                         
  10  12   5       3124.54       3301.91        37.31 o                         
  11  12   5       1987.91       2035.85        36.39 o                         
  12  12   5       1603.53       1686.41        36.47 o                         
  13  12   5       1548.09       1509.18        40.80 o                         
  14  12   5       2385.74       2396.98        51.20 o                         
  15  12   5        726.32        753.34        42.71 o                         
  16  12   5        120.76        123.74        26.46 o                         
  17  12   5         54.31        -28.68        29.25 o                         
  18  12   5        135.37        100.09        35.23 o                         
   1  13   5       1317.77       1381.46        29.67 o                         
   2  13   5      24204.51      24635.41       157.37 o                         
   3  13   5       4309.05       3975.34        38.76 o                         
   4  13   5        529.44        543.90        21.83 o                         
   5  13   5        390.55        373.67        18.78 o                         
   6  13   5         80.38         46.09        11.47 o                         
   7  13   5       4864.18       4593.03        41.08 o                         
   8  13   5       4561.35       4470.67        45.61 o                         
   9  13   5         16.28         21.16        13.72 o                         
  10  13   5       9189.62       9487.25        69.15 o                         
  11  13   5       2004.39       2321.13        37.20 o                         
  12  13   5         13.59         12.02        18.04 o                         
  13  13   5        482.09        422.09        29.34 o                         
  14  13   5        941.90        936.86        44.23 o                         
  15  13   5        136.22        107.55        25.18 o                         
  16  13   5          4.27         15.33        28.45 o                         
  17  13   5         32.01          6.34        31.85 o                         
  18  13   5         32.01        -22.50        39.82 o                         
   0  14   5        920.78       1000.47        41.21 o                         
   1  14   5       1082.70       1100.32        29.82 o                         
   2  14   5       1195.56       1109.53        30.16 o                         
   3  14   5        167.81        145.48        14.69 o                         
   4  14   5         19.97         46.16        12.29 o                         
   5  14   5        874.29        765.39        25.37 o                         
   6  14   5         61.92         60.54        14.16 o                         
   7  14   5        688.14        615.36        26.54 o                         
   8  14   5        245.81        149.39        15.76 o                         
   9  14   5        572.09        539.40        26.50 o                         
  10  14   5       1207.26       1062.81        32.09 o                         
  11  14   5         65.18         26.86        18.76 o                         
  12  14   5        587.24        426.38        25.48 o                         
  13  14   5        316.37        308.86        26.16 o                         
  14  14   5        724.46        558.09        32.27 o                         
  15  14   5         64.04         50.75        25.85 o                         
  16  14   5          4.21         14.64        27.49 o                         
  17  14   5         58.68         51.62        32.61 o                         
   1  15   5       2245.04       2155.33        36.20 o                         
   2  15   5       9657.34       9510.64        78.22 o                         
   3  15   5        259.56        214.23        17.37 o                         
   4  15   5       2913.88       2820.70        38.92 o                         
   5  15   5        872.70        796.43        27.83 o                         
   6  15   5        127.49        105.60        15.33 o                         
   7  15   5         13.50         -5.56        17.38 o                         
   8  15   5       6912.82       6680.88        59.93 o                         
   9  15   5       1246.89       1244.62        36.78 o                         
  10  15   5       4175.01       4104.13        50.47 o                         
  11  15   5        911.30        984.23        38.34 o                         
  12  15   5        448.65        332.55        31.39 o                         
  13  15   5          2.69        -21.51        23.26 o                         
  14  15   5       2185.98       2187.13        53.29 o                         
  15  15   5         23.51         21.53        26.22 o                         
  16  15   5        113.52         65.45        29.69 o                         
   0  16   5       4846.14       4874.88        74.43 o                         
   1  16   5        940.39        943.88        31.81 o                         
   2  16   5       9262.63       9662.10        87.99 o                         
   3  16   5       6841.79       6846.77        64.54 o                         
   4  16   5       3556.24       3647.35        48.17 o                         
   5  16   5         66.85         59.15        17.17 o                         
   6  16   5        323.37        249.63        20.37 o                         
   7  16   5       1494.52       1360.74        52.69 o                         
   8  16   5        773.87        677.01        34.34 o                         
   9  16   5       3730.05       3754.74        50.20 o                         
  10  16   5       2754.75       2744.02        45.74 o                         
  11  16   5       2954.84       2959.65        50.79 o                         
  12  16   5       1859.97       1797.20        48.69 o                         
  13  16   5       1186.60       1267.86        56.22 o                         
  14  16   5       1515.52       1513.00        53.92 o                         
  15  16   5        243.52        216.21        30.46 o                         
  16  16   5        330.17        237.58        51.94 o                         
   1  17   5          8.65        -17.44        17.44 o                         
   2  17   5       1703.93       1757.50        39.84 o                         
   3  17   5       1197.32       1063.59        36.07 o                         
   4  17   5       2281.74       2179.57        42.37 o                         
   5  17   5          6.43         -3.52        17.94 o                         
   6  17   5         11.28         -2.89        17.62 o                         
   7  17   5       1467.42       1490.88        40.23 o                         
   8  17   5       1159.18       1184.86        39.52 o                         
   9  17   5        251.15        299.05        25.00 o                         
  10  17   5       1011.05       1139.86        55.12 o                         
  11  17   5       1024.63       1192.42        52.05 o                         
  12  17   5         57.39         46.12        25.15 o                         
  13  17   5        332.88        248.26        30.04 o                         
  14  17   5         50.66         52.45        29.74 o                         
  15  17   5         98.19        154.43        38.64 o                         
   0  18   5       5306.79       5559.47        86.32 o                         
   1  18   5       2178.63       2324.45        47.90 o                         
   2  18   5       7216.27       7835.05        73.53 o                         
   3  18   5       5984.62       5940.00        67.08 o                         
   4  18   5       1623.45       1721.37        41.87 o                         
   5  18   5        448.75        464.38        32.14 o                         
   6  18   5         58.13         82.95        20.67 o                         
   7  18   5        206.49        186.70        22.59 o                         
   8  18   5         39.85         24.51        21.22 o                         
   9  18   5       5119.40       5260.38        65.61 o                         
  10  18   5       1417.77       1367.65        63.70 o                         
  11  18   5       1977.12       1958.87        58.24 o                         
  12  18   5       2727.86       2641.54        78.86 o                         
  13  18   5       1144.25       1198.76        60.99 o                         
  14  18   5        186.03        159.40        38.94 o                         
   1  19   5         44.18         11.68        21.44 o                         
   2  19   5       2362.60       2423.44        79.40 o                         
   3  19   5        102.21         27.57        22.53 o                         
   4  19   5        281.42        232.12        25.40 o                         
   5  19   5         11.00        -14.15        24.15 o                         
   6  19   5          9.59         42.40        26.36 o                         
   7  19   5        482.99        433.66        32.62 o                         
   8  19   5       3315.36       3447.70        63.40 o                         
   9  19   5       1059.09       1275.87        69.07 o                         
  10  19   5       2069.32       2318.49        90.12 o                         
  11  19   5        280.88        245.10        31.24 o                         
  12  19   5        125.12        162.26        31.51 o                         
  13  19   5        253.40        315.02        44.37 o                         
   0  20   5          8.54        -30.25        30.25 o                         
   1  20   5        490.67        379.79        49.85 o                         
   2  20   5        901.39        954.19        75.12 o                         
   3  20   5        627.82        644.19        42.70 o                         
   4  20   5         17.03         51.01        24.17 o                         
   5  20   5        262.84        268.02        40.46 o                         
   6  20   5        162.04        264.41        29.06 o                         
   7  20   5         18.42         76.62        26.53 o                         
   8  20   5        733.98        971.02        54.80 o                         
   9  20   5       1897.38       2010.31        66.90 o                         
  10  20   5        559.53        551.01        63.98 o                         
  11  20   5         12.80         28.95        30.96 o                         
  12  20   5         62.24        121.77        58.88 o                         
   1  21   5        551.13        375.72        29.53 o                         
   2  21   5       3228.90       3107.41        83.95 o                         
   3  21   5        519.06        626.57        47.46 o                         
   4  21   5        262.53        241.16        43.66 o                         
   5  21   5         40.44         21.15        30.21 o                         
   6  21   5        183.76        181.65        29.13 o                         
   7  21   5          8.20         36.44        30.29 o                         
   8  21   5       1532.47       1602.94        72.09 o                         
   9  21   5          2.29         49.45        33.30 o                         
  10  21   5       3039.65       3190.65        89.82 o                         
   0  22   5       4180.10       4319.11       102.28 o                         
   1  22   5         55.33         48.38        28.26 o                         
   2  22   5       2425.03       2271.59        60.39 o                         
   3  22   5        203.77        168.45        28.88 o                         
   4  22   5        411.43        385.96        47.96 o                         
   5  22   5        274.14        264.50        45.19 o                         
   6  22   5          4.18         11.63        32.21 o                         
   7  22   5         18.43         79.88        31.29 o                         
   8  22   5        521.25        913.00        83.97 o                         
   1  23   5         46.18         44.05        34.28 o                         
   2  23   5        725.16        618.07        85.61 o                         
   3  23   5          8.48         34.37        30.06 o                         
   4  23   5          3.06         56.76        30.19 o                         
   5  23   5         25.78        104.67        33.51 o                         
   6  23   5         67.26        -53.60        71.29 o                         
   0  24   5        629.44        431.27        78.58 o                         
   1  24   5        967.89       1378.56       131.68 o                         
   0   0   6        948.73        708.49        15.98 o                         
   1   0   6        885.50        644.83        11.52 o                         
   2   0   6       3377.03       2578.39        21.76 o                         
   3   0   6       5123.41       5081.67        65.41 o                         
   4   0   6      85065.63      85436.44       548.18 o                         
   5   0   6     133921.16     141157.84      1005.79 o                         
   6   0   6         23.96         84.96        11.15 o                         
   7   0   6       6348.06       6122.54        82.59 o                         
   8   0   6        762.12        626.22        24.98 o                         
   9   0   6       4546.55       5003.66        49.42 o                         
  10   0   6       3351.78       3453.25        40.57 o                         
  11   0   6       4299.01       4494.12        55.39 o                         
  12   0   6        766.14        699.77        43.40 o                         
  13   0   6          5.12        -17.79        17.79 o                         
  14   0   6         88.46         74.25        28.50 o                         
  15   0   6       1232.72       1167.94        48.92 o                         
  16   0   6        924.60        871.74        57.41 o                         
  17   0   6       3177.12       3080.82        89.42 o                         
  18   0   6         19.92          8.16        34.13 o                         
  19   0   6        628.75        537.34        52.05 o                         
  20   0   6        475.76        327.52        45.71 o                         
  21   0   6        445.36        229.63        57.70 o                         
   1   1   6       1208.02       1094.88         9.86 o                         
   2   1   6      17012.59      15781.43        64.99 o                         
   3   1   6      29292.23      30385.65       129.00 o                         
   4   1   6        490.62        557.42        14.60 o                         
   5   1   6        544.39        503.08        12.66 o                         
   6   1   6      13307.36      13776.26        81.00 o                         
   7   1   6       3995.78       4095.61        30.61 o                         
   8   1   6        390.74        465.71        18.04 o                         
   9   1   6       5704.06       5763.71        46.55 o                         
  10   1   6       1652.02       1393.29        20.51 o                         
  11   1   6       5603.21       5379.14        41.86 o                         
  12   1   6        900.62        903.17        28.93 o                         
  13   1   6       2023.79       2071.80        31.57 o                         
  14   1   6       2593.79       2590.90        40.57 o                         
  15   1   6        527.00        430.73        24.27 o                         
  16   1   6         33.09         11.54        20.55 o                         
  17   1   6       1523.77       1527.47        49.19 o                         
  18   1   6          3.28        -23.86        23.86 o                         
  19   1   6          2.47        -28.94        28.94 o                         
  20   1   6        639.24        589.60        42.67 o                         
  21   1   6        181.47        118.41        40.26 o                         
   0   2   6      10756.39       9551.05        57.64 o                         
   1   2   6       7587.54       7819.70        35.01 o                         
   2   2   6       9494.86       8505.14        40.06 o                         
   3   2   6       3187.48       2945.19        18.46 o                         
   4   2   6       1384.77       1137.28        10.93 o                         
   5   2   6      41991.22      45026.73       214.30 o                         
   6   2   6        128.71         30.61         7.18 o                         
   7   2   6       2963.97       2498.37        24.76 o                         
   8   2   6       1987.63       2399.43        25.09 o                         
   9   2   6       8415.77       8529.34        56.36 o                         
  10   2   6         99.26         53.49         7.95 o                         
  11   2   6       1213.75       1144.88        23.05 o                         
  12   2   6        222.07        271.61        17.15 o                         
  13   2   6       5136.51       5005.31        48.96 o                         
  14   2   6       2154.53       2017.79        39.86 o                         
  15   2   6          1.31        -15.88        15.88 o                         
  16   2   6        165.79         56.88        19.59 o                         
  17   2   6        815.95        727.98        42.44 o                         
  18   2   6        320.40        228.96        38.68 o                         
  19   2   6        106.81         61.26        26.39 o                         
  20   2   6         19.57        -28.41        28.41 o                         
  21   2   6        416.83        348.42        49.68 o                         
   1   3   6      38671.12      39566.75       162.21 o                         
   2   3   6      25797.20      25900.98       106.09 o                         
   3   3   6      28216.44      27842.40       119.02 o                         
   4   3   6      21903.76      23540.37       140.11 o                         
   5   3   6         64.02         33.63         6.58 o                         
   6   3   6        253.56        154.54        10.03 o                         
   7   3   6       2400.40       2331.75        24.93 o                         
   8   3   6       6518.08       6655.09        48.72 o                         
   9   3   6      13126.60      13264.78        85.76 o                         
  10   3   6      11757.50      12347.60        71.02 o                         
  11   3   6      15522.80      15785.95        88.91 o                         
  12   3   6       1403.97       1391.33        24.18 o                         
  13   3   6       9647.53       9915.84        68.45 o                         
  14   3   6       7315.57       7645.51        65.09 o                         
  15   3   6       7835.41       8119.57        74.41 o                         
  16   3   6        904.27        786.15        39.90 o                         
  17   3   6       1281.04       1127.47        49.39 o                         
  18   3   6         16.53        -27.05        27.05 o                         
  19   3   6        215.01        217.64        41.04 o                         
  20   3   6       1026.04       1013.51        55.13 o                         
  21   3   6        437.76        598.69       130.02 o                         
   0   4   6        562.07        375.80        16.19 o                         
   1   4   6       1616.15       1636.22        13.17 o                         
   2   4   6       1315.51       1086.10        10.63 o                         
   3   4   6        538.95        321.49         8.53 o                         
   4   4   6       1363.37       1666.70        18.99 o                         
   5   4   6      10229.35      10419.18        59.50 o                         
   6   4   6        689.99        588.14        13.69 o                         
   7   4   6       3032.45       3149.39        30.14 o                         
   8   4   6       3996.56       4033.31        35.80 o                         
   9   4   6         77.73         61.06        10.40 o                         
  10   4   6        909.40        983.89        22.15 o                         
  11   4   6       1863.20       1939.95        29.23 o                         
  12   4   6       2870.50       2899.02        31.77 o                         
  13   4   6         54.51         32.58        13.21 o                         
  14   4   6         46.54         -1.91        13.94 o                         
  15   4   6       1469.66       1591.76        39.50 o                         
  16   4   6        933.57        915.40        39.17 o                         
  17   4   6        227.51        155.61        24.27 o                         
  18   4   6        106.22         79.49        25.63 o                         
  19   4   6         57.65         39.05        27.19 o                         
  20   4   6         28.93         26.61        29.92 o                         
   1   5   6      67915.09      67226.53       278.46 o                         
   2   5   6      12648.69      13065.79        56.71 o                         
   3   5   6      13582.51      12282.62        56.49 o                         
   4   5   6      20279.99      19628.62        88.09 o                         
   5   5   6      29635.11      29729.64       136.66 o                         
   6   5   6       4441.54       4722.29        30.71 o                         
   7   5   6      10334.75      10655.38        62.21 o                         
   8   5   6       6562.97       6407.83        43.77 o                         
   9   5   6       4479.44       4312.71        35.82 o                         
  10   5   6      10079.81      10600.90        66.50 o                         
  11   5   6       4964.48       4974.56        38.51 o                         
  12   5   6        346.26        286.99        15.57 o                         
  13   5   6       1836.52       1767.67        30.99 o                         
  14   5   6       2896.52       2829.63        40.29 o                         
  15   5   6       5700.42       6039.98        62.00 o                         
  16   5   6        360.76        334.09        22.84 o                         
  17   5   6        197.40        135.21        23.36 o                         
  18   5   6          1.60        -24.53        24.53 o                         
  19   5   6          5.04        -27.36        27.36 o                         
  20   5   6        122.51         48.44        31.60 o                         
   0   6   6        848.90        788.84        16.44 o                         
   1   6   6      10806.50      10455.85        48.13 o                         
   2   6   6       3785.54       4150.78        24.42 o                         
   3   6   6      13844.85      14516.27        68.83 o                         
   4   6   6       1651.92       1172.91        14.07 o                         
   5   6   6      35652.97      37099.80       164.89 o                         
   6   6   6       1145.40       1059.83        15.03 o                         
   7   6   6      16202.76      15999.39        82.47 o                         
   8   6   6        345.09        316.67        25.35 o                         
   9   6   6      11488.50      11324.47        69.93 o                         
  10   6   6        456.59        466.88        20.17 o                         
  11   6   6        468.96        461.09        21.19 o                         
  12   6   6        542.63        510.16        24.44 o                         
  13   6   6       3238.41       3384.12        38.46 o                         
  14   6   6       2090.07       2319.94        45.91 o                         
  15   6   6       4001.09       3936.22        53.21 o                         
  16   6   6        284.57        244.28        21.98 o                         
  17   6   6       4389.87       4517.72        62.33 o                         
  18   6   6        733.51        731.82        45.45 o                         
  19   6   6          2.73        -22.83        28.27 o                         
  20   6   6          1.63        -33.17        33.17 o                         
   1   7   6         15.09          9.25         6.06 o                         
   2   7   6       4831.03       4419.05        28.39 o                         
   3   7   6       3337.97       3183.45        24.00 o                         
   4   7   6       3018.59       2987.31        22.41 o                         
   5   7   6        699.56        644.03        17.70 o                         
   6   7   6       1030.64        947.78        15.57 o                         
   7   7   6        782.94        688.53        16.27 o                         
   8   7   6          4.37         -2.45         8.47 o                         
   9   7   6          3.60         -3.89        10.26 o                         
  10   7   6          0.12          0.31        11.39 o                         
  11   7   6        113.70        131.59        13.29 o                         
  12   7   6        271.73        211.56        15.43 o                         
  13   7   6         43.59         31.68        15.20 o                         
  14   7   6        880.50        866.50        32.93 o                         
  15   7   6        880.64       1005.48        37.58 o                         
  16   7   6         51.72          1.76        21.02 o                         
  17   7   6          1.48        -22.69        22.69 o                         
  18   7   6          0.86        -26.21        26.21 o                         
  19   7   6          9.51        -19.74        30.37 o                         
  20   7   6        283.22        253.54        37.40 o                         
   0   8   6          3.36         -0.43        10.72 o                         
   1   8   6      10282.79      10404.39        53.39 o                         
   2   8   6       1567.77       1745.52        19.19 o                         
   3   8   6       3244.15       3302.18        26.84 o                         
   4   8   6       1163.97       1158.10        17.66 o                         
   5   8   6        158.45        133.06         8.76 o                         
   6   8   6       1443.32       1499.56        20.59 o                         
   7   8   6       1338.69       1274.69        21.14 o                         
   8   8   6       1071.58        914.04        18.71 o                         
   9   8   6        611.21        540.54        18.55 o                         
  10   8   6        486.25        470.94        21.69 o                         
  11   8   6       1138.46       1186.38        28.02 o                         
  12   8   6       1411.61       1338.33        31.21 o                         
  13   8   6        684.39        638.54        32.84 o                         
  14   8   6       3812.17       3791.40        48.08 o                         
  15   8   6        236.15        236.27        20.71 o                         
  16   8   6        829.55        790.94        44.53 o                         
  17   8   6       1009.63        961.75        46.10 o                         
  18   8   6          1.95        -29.70        29.70 o                         
  19   8   6         34.84        -30.49        30.49 o                         
  20   8   6         21.31        -72.52        72.52 o                         
   1   9   6      21144.04      21066.20       109.05 o                         
   2   9   6      28974.22      28860.97       150.99 o                         
   3   9   6       2170.26       2074.79        21.49 o                         
   4   9   6       9128.26       9199.99        54.14 o                         
   5   9   6       6795.66       7185.67        47.03 o                         
   6   9   6       5332.50       5319.12        34.34 o                         
   7   9   6       2389.14       2500.50        24.34 o                         
   8   9   6      12967.10      12872.09        73.07 o                         
   9   9   6       4756.48       4747.96        36.65 o                         
  10   9   6       7067.27       7157.63        48.55 o                         
  11   9   6       6872.02       7126.57        60.34 o                         
  12   9   6       1883.24       1882.24        36.20 o                         
  13   9   6       7396.03       7777.09        71.60 o                         
  14   9   6      10774.22      10693.44        88.31 o                         
  15   9   6       6491.40       7043.61        71.04 o                         
  16   9   6        155.42        152.97        24.95 o                         
  17   9   6        128.21         87.56        24.80 o                         
  18   9   6        117.63        101.76        45.27 o                         
  19   9   6        339.30        277.99        41.87 o                         
   0  10   6        392.66        353.49        19.97 o                         
   1  10   6        469.59        434.84        15.69 o                         
   2  10   6        843.77        796.02        16.61 o                         
   3  10   6        240.39        213.70        12.29 o                         
   4  10   6       3691.38       3748.86        30.04 o                         
   5  10   6          4.78         -9.56         9.56 o                         
   6  10   6        970.65        909.94        19.76 o                         
   7  10   6         45.20         34.45        10.16 o                         
   8  10   6        209.58        225.31        13.17 o                         
   9  10   6        127.97        107.45        11.23 o                         
  10  10   6        122.13        113.40        12.98 o                         
  11  10   6          2.80         -4.89        14.06 o                         
  12  10   6       2720.38       2884.65        40.96 o                         
  13  10   6         39.86         50.70        19.14 o                         
  14  10   6         45.58         77.10        21.19 o                         
  15  10   6        347.06        362.05        33.70 o                         
  16  10   6        304.20        315.71        28.52 o                         
  17  10   6         50.35         17.43        27.35 o                         
  18  10   6        117.91         98.68        33.11 o                         
  19  10   6          5.70        -25.65        36.84 o                         
   1  11   6      11546.94      11242.79        65.87 o                         
   2  11   6      32158.17      31997.66       167.45 o                         
   3  11   6      34829.20      35099.43       182.92 o                         
   4  11   6        271.24        222.02        13.90 o                         
   5  11   6       2873.98       2787.93        27.49 o                         
   6  11   6         34.08         31.18        10.12 o                         
   7  11   6        172.32        136.33        11.17 o                         
   8  11   6       4745.77       4687.78        37.95 o                         
   9  11   6       4116.16       4210.55        40.52 o                         
  10  11   6       4114.55       4108.77        40.70 o                         
  11  11   6       2667.17       2840.23        41.11 o                         
  12  11   6        787.67        744.19        31.89 o                         
  13  11   6      16319.17      17136.93       124.88 o                         
  14  11   6      11201.93      11719.63       109.37 o                         
  15  11   6       2293.53       2446.62        51.25 o                         
  16  11   6        289.76        202.94        29.90 o                         
  17  11   6        262.56        387.15        33.30 o                         
  18  11   6         66.97         94.32        34.31 o                         
   0  12   6       2500.86       2372.49        48.49 o                         
   1  12   6       4277.52       4088.02        35.92 o                         
   2  12   6       1037.93        979.72        22.37 o                         
   3  12   6        660.65        698.38        18.76 o                         
   4  12   6        835.28        761.46        19.89 o                         
   5  12   6       1120.00       1128.29        22.10 o                         
   6  12   6       1197.63       1155.15        23.21 o                         
   7  12   6        290.06        260.91        15.33 o                         
   8  12   6          6.07         -9.55        12.43 o                         
   9  12   6         34.57         23.92        13.36 o                         
  10  12   6         34.02         26.41        15.85 o                         
  11  12   6         31.52          8.34        16.00 o                         
  12  12   6        360.51        308.79        23.86 o                         
  13  12   6        225.32        153.30        21.96 o                         
  14  12   6          0.50        -23.72        23.72 o                         
  15  12   6         10.04        -14.59        23.52 o                         
  16  12   6        262.78        199.98        31.05 o                         
  17  12   6        436.29        293.68        32.44 o                         
  18  12   6         31.45         36.17        37.41 o                         
   1  13   6        104.75        105.50        14.15 o                         
   2  13   6         11.90         -3.60        12.69 o                         
   3  13   6          5.81         -3.05        10.64 o                         
   4  13   6        324.38        294.18        17.21 o                         
   5  13   6         24.28         15.72        11.44 o                         
   6  13   6       2179.30       2143.55        39.34 o                         
   7  13   6        764.80        803.74        27.12 o                         
   8  13   6         22.77        -13.39        13.39 o                         
   9  13   6         29.88         27.20        14.81 o                         
  10  13   6        975.78        908.39        29.61 o                         
  11  13   6          6.74        -17.85        18.09 o                         
  12  13   6        102.30         58.14        19.82 o                         
  13  13   6       2282.78       2444.26        49.53 o                         
  14  13   6        897.53        954.68        50.58 o                         
  15  13   6       1370.22       1414.46        55.18 o                         
  16  13   6         92.39        114.26        30.81 o                         
  17  13   6         21.85         31.20        33.49 o                         
   0  14   6       1080.21       1008.13        42.88 o                         
   1  14   6       2849.50       2647.31        39.00 o                         
   2  14   6        218.19        171.84        15.87 o                         
   3  14   6          5.39         -5.59        13.58 o                         
   4  14   6       1892.98       1709.43        31.14 o                         
   5  14   6      13846.82      13614.14        93.09 o                         
   6  14   6        414.36        328.59        22.13 o                         
   7  14   6       7269.87       7535.30        58.28 o                         
   8  14   6         61.82         66.96        15.83 o                         
   9  14   6       2903.17       2883.15        42.54 o                         
  10  14   6        158.88        124.12        17.49 o                         
  11  14   6         52.49         47.09        18.77 o                         
  12  14   6        489.18        428.98        37.33 o                         
  13  14   6        421.28        328.14        26.69 o                         
  14  14   6        503.30        422.47        30.95 o                         
  15  14   6          8.11          8.98        31.25 o                         
  16  14   6        587.29        460.48        36.50 o                         
  17  14   6       2432.00       2621.92        81.81 o                         
   1  15   6       3000.68       3073.07        42.53 o                         
   2  15   6       1757.39       1760.66        35.92 o                         
   3  15   6      11401.08      11730.21        92.43 o                         
   4  15   6       3086.31       2973.07        41.44 o                         
   5  15   6        152.52        146.06        16.39 o                         
   6  15   6       1712.97       1675.34        35.70 o                         
   7  15   6        179.52        101.22        16.95 o                         
   8  15   6        335.57        360.50        27.64 o                         
   9  15   6       1524.10       1411.13        37.98 o                         
  10  15   6        276.89        210.09        21.06 o                         
  11  15   6         50.33        -14.21        19.89 o                         
  12  15   6         19.77         12.37        21.75 o                         
  13  15   6       1963.96       1782.98        50.30 o                         
  14  15   6        716.92        673.02        42.74 o                         
  15  15   6         25.65        -28.98        28.98 o                         
  16  15   6        661.34        532.94        49.63 o                         
   0  16   6        643.86        478.16        39.79 o                         
   1  16   6         53.91         53.09        17.12 o                         
   2  16   6       3718.07       3743.86        52.46 o                         
   3  16   6        844.19        932.01        39.98 o                         
   4  16   6         31.05          9.08        17.85 o                         
   5  16   6        123.52        116.24        20.60 o                         
   6  16   6        617.54        531.22        36.22 o                         
   7  16   6        793.17        739.20        36.29 o                         
   8  16   6        342.05        307.32        21.93 o                         
   9  16   6       1045.33       1064.84        39.98 o                         
  10  16   6        281.92        257.94        23.18 o                         
  11  16   6        441.14        364.96        26.44 o                         
  12  16   6        117.75         45.67        25.49 o                         
  13  16   6        487.48        375.51        29.31 o                         
  14  16   6       1269.79       1379.50        56.86 o                         
  15  16   6         16.77        -28.99        28.99 o                         
   1  17   6       8884.08       9084.79        80.50 o                         
   2  17   6       4226.90       3969.51        51.81 o                         
   3  17   6       4573.13       4843.08        59.55 o                         
   4  17   6       1770.86       1937.62        42.69 o                         
   5  17   6       1170.76       1254.86        39.55 o                         
   6  17   6        951.70        958.16        37.83 o                         
   7  17   6       2446.50       2362.00        44.88 o                         
   8  17   6        854.64        798.13        39.34 o                         
   9  17   6       1563.26       1413.53        44.33 o                         
  10  17   6       2893.76       2818.34        52.72 o                         
  11  17   6       1375.98       1288.52        63.53 o                         
  12  17   6        810.82        632.40        43.18 o                         
  13  17   6       1377.71       1281.14        60.75 o                         
  14  17   6        165.97         89.26        31.17 o                         
   0  18   6        427.33        387.67        36.89 o                         
   1  18   6         97.95         70.34        20.08 o                         
   2  18   6       1179.67       1160.15        41.13 o                         
   3  18   6       1289.59       1149.06        40.15 o                         
   4  18   6        521.98        507.57        42.11 o                         
   5  18   6       4113.49       4178.25        57.19 o                         
   6  18   6          6.58         -9.81        20.77 o                         
   7  18   6       1768.31       1931.66        45.21 o                         
   8  18   6        339.60        292.60        24.33 o                         
   9  18   6          3.89         32.99        24.44 o                         
  10  18   6        729.76        618.08        56.31 o                         
  11  18   6         62.22         67.27        27.57 o                         
  12  18   6        438.51        441.79        39.22 o                         
  13  18   6         23.38          6.43        30.25 o                         
   1  19   6        804.38        869.28        44.35 o                         
   2  19   6       3615.82       3787.69        60.56 o                         
   3  19   6       1142.90       1144.04        46.55 o                         
   4  19   6         15.50         57.71        23.60 o                         
   5  19   6        162.98        186.52        26.34 o                         
   6  19   6       2552.32       2801.26        65.72 o                         
   7  19   6        175.67        125.33        27.12 o                         
   8  19   6        396.03        399.28        31.11 o                         
   9  19   6        512.61        441.86        57.84 o                         
  10  19   6       1618.03       1655.60        81.95 o                         
  11  19   6       1508.57       1532.33        62.86 o                         
  12  19   6        227.54        189.43        32.80 o                         
   0  20   6         33.23        -18.08        32.97 o                         
   1  20   6         94.17         27.75        23.86 o                         
   2  20   6        897.52       1156.44        49.64 o                         
   3  20   6        440.04        429.36        46.17 o                         
   4  20   6        491.90        792.41        53.51 o                         
   5  20   6       3766.31       3942.93        67.91 o                         
   6  20   6        535.55        670.87        53.44 o                         
   7  20   6       1512.74       1614.80        58.20 o                         
   8  20   6         14.55          2.79        30.02 o                         
   9  20   6        186.46        129.74        34.50 o                         
  10  20   6         94.87        110.51        39.60 o                         
  11  20   6        741.64        882.97        68.19 o                         
   1  21   6         69.88         66.19        25.83 o                         
   2  21   6         27.60          9.87        25.35 o                         
   3  21   6        101.65        150.00        27.48 o                         
   4  21   6         13.37         66.28        27.16 o                         
   5  21   6        189.08        128.23        29.09 o                         
   6  21   6          6.56         63.33        28.92 o                         
   7  21   6         58.27         68.65        30.29 o                         
   8  21   6          7.72         80.93        35.84 o                         
   9  21   6          3.82          4.24        48.07 o                         
   0  22   6       1113.51       1195.06        82.66 o                         
   1  22   6       1633.18       1608.27        62.71 o                         
   2  22   6        774.45        900.82        60.31 o                         
   3  22   6       1220.80       1341.79        65.66 o                         
   4  22   6        966.03        995.18        77.84 o                         
   5  22   6        297.92        378.59        45.86 o                         
   6  22   6        137.58         94.93        38.68 o                         
   7  22   6          9.72         38.62        34.33 o                         
   1  23   6        641.17        545.43        48.47 o                         
   2  23   6       1135.46       1259.40        62.83 o                         
   3  23   6        771.26        952.61        62.99 o                         
   4  23   6        380.34        308.53        35.74 o                         
   5  23   6          2.91         37.92        45.19 o                         
   1   1   7       1235.63        854.32        10.22 o                         
   2   1   7        153.01        153.28         7.35 o                         
   3   1   7       3699.25       3239.51        22.32 o                         
   4   1   7      26709.68      26900.28       131.19 o                         
   5   1   7       1696.25       1198.57        19.60 o                         
   6   1   7      72915.99      73248.68       395.42 o                         
   7   1   7       1424.64       1334.43        23.10 o                         
   8   1   7       7607.28       6894.32        56.11 o                         
   9   1   7       4414.85       4531.97        43.28 o                         
  10   1   7         50.83         49.68        11.65 o                         
  11   1   7        137.58        100.04        13.30 o                         
  12   1   7       1854.39       1727.98        25.48 o                         
  13   1   7         29.77         17.91        15.64 o                         
  14   1   7        103.87        135.66        22.32 o                         
  15   1   7        518.99        517.35        35.06 o                         
  16   1   7       8485.57       8880.75       134.93 o                         
  17   1   7         20.33         11.55        23.01 o                         
  18   1   7       5353.62       5493.55        72.18 o                         
  19   1   7         20.75         30.37        27.94 o                         
  20   1   7        323.26        253.49        31.88 o                         
   0   2   7       1416.75       1472.27        25.62 o                         
   1   2   7       3993.77       3444.06        20.95 o                         
   2   2   7      25869.23      27311.32       111.68 o                         
   3   2   7       8630.26       8258.97        44.36 o                         
   4   2   7      29676.08      29759.43       136.95 o                         
   5   2   7      14721.50      15642.42        84.83 o                         
   6   2   7        680.62        769.01        21.15 o                         
   7   2   7       3109.31       3057.07        27.12 o                         
   8   2   7       1297.12       1208.72        19.19 o                         
   9   2   7      10450.24      10449.11        66.78 o                         
  10   2   7         28.60         39.69        11.15 o                         
  11   2   7        570.88        542.98        25.90 o                         
  12   2   7        212.02        215.24        16.44 o                         
  13   2   7      13903.90      14119.27       100.03 o                         
  14   2   7       1233.03       1318.09        55.90 o                         
  15   2   7       3504.88       3463.59        54.35 o                         
  16   2   7       5440.37       5764.60        76.80 o                         
  17   2   7        188.55        176.13        26.50 o                         
  18   2   7        959.42       1162.10        52.05 o                         
  19   2   7          2.17         49.03        27.75 o                         
  20   2   7         12.73          3.12        30.14 o                         
   1   3   7       4017.60       3645.92        22.40 o                         
   2   3   7       3893.07       3820.70        23.00 o                         
   3   3   7      12174.21      11517.67        53.15 o                         
   4   3   7      20976.77      21065.70        99.43 o                         
   5   3   7       4602.50       3958.42        27.52 o                         
   6   3   7       1488.60       1220.23        16.81 o                         
   7   3   7      14998.74      15815.99        98.67 o                         
   8   3   7       3017.75       3109.91        30.94 o                         
   9   3   7        231.24        230.84        14.71 o                         
  10   3   7       1083.67       1024.08        23.11 o                         
  11   3   7       1087.13       1047.89        24.36 o                         
  12   3   7         90.18         46.94        15.45 o                         
  13   3   7        705.53        755.13        38.67 o                         
  14   3   7        391.69        394.12        26.74 o                         
  15   3   7        257.95        157.63        22.17 o                         
  16   3   7        623.37        420.07        42.32 o                         
  17   3   7         50.88         23.22        24.83 o                         
  18   3   7        695.89        744.22        46.72 o                         
  19   3   7        243.48        276.25        30.31 o                         
  20   3   7          9.48          0.84        30.60 o                         
   0   4   7       8301.73       7489.39        52.91 o                         
   1   4   7      10906.32      10463.83        49.38 o                         
   2   4   7      15771.39      14638.12        69.50 o                         
   3   4   7      13388.06      13024.50        62.39 o                         
   4   4   7       2197.68       1812.06        17.96 o                         
   5   4   7        357.23        226.05        11.05 o                         
   6   4   7       1560.34       1810.07        19.46 o                         
   7   4   7        165.01        190.00        12.93 o                         
   8   4   7       4773.62       5049.73        41.95 o                         
   9   4   7       1696.64       1688.70        26.46 o                         
  10   4   7       5140.52       5161.40        44.61 o                         
  11   4   7         22.41         22.80        12.54 o                         
  12   4   7       2158.72       2135.79        35.13 o                         
  13   4   7       2254.06       2257.97        38.26 o                         
  14   4   7       3699.11       3782.50        50.71 o                         
  15   4   7       3606.73       3766.64        53.79 o                         
  16   4   7       1623.35       1670.43        80.45 o                         
  17   4   7       1817.05       1952.26        55.12 o                         
  18   4   7        462.40        448.14        45.53 o                         
  19   4   7        174.49        118.70        29.08 o                         
  20   4   7        222.16        204.61        32.80 o                         
   1   5   7       3739.68       3197.27        21.01 o                         
   2   5   7        418.42        292.54        10.88 o                         
   3   5   7       1852.86       2095.90        18.17 o                         
   4   5   7      25950.21      26121.15       118.51 o                         
   5   5   7        641.65        605.54        15.31 o                         
   6   5   7      41842.04      44074.35       234.08 o                         
   7   5   7       4041.47       3607.59        32.38 o                         
   8   5   7       7201.14       7526.59        56.35 o                         
   9   5   7        295.37        289.00        19.63 o                         
  10   5   7         65.55         19.46        13.09 o                         
  11   5   7          0.84         10.31        12.73 o                         
  12   5   7        264.03        208.68        17.81 o                         
  13   5   7        243.76        251.77        19.22 o                         
  14   5   7        530.00        540.83        38.85 o                         
  15   5   7       1968.50       2044.46        42.23 o                         
  16   5   7       2912.23       2844.84        57.30 o                         
  17   5   7        158.48        152.87        26.60 o                         
  18   5   7       2003.71       2108.61        55.97 o                         
  19   5   7        320.36        208.46        31.21 o                         
  20   5   7        276.25        183.59        33.79 o                         
   0   6   7       1694.96       1599.90        22.83 o                         
   1   6   7        854.53        857.15        13.85 o                         
   2   6   7       6483.78       6289.01        35.99 o                         
   3   6   7         49.68         54.73         7.74 o                         
   4   6   7      12468.72      12868.69        64.57 o                         
   5   6   7       7696.79       7401.35        41.40 o                         
   6   6   7        333.26        329.45        15.16 o                         
   7   6   7       1241.29       1113.07        20.60 o                         
   8   6   7       8226.06       8026.73        57.71 o                         
   9   6   7         23.95         13.75        11.67 o                         
  10   6   7         27.86         11.42        12.45 o                         
  11   6   7        118.71         79.10        14.52 o                         
  12   6   7         83.55         44.17        13.65 o                         
  13   6   7        385.51        359.12        33.85 o                         
  14   6   7       1813.37       1811.25        45.29 o                         
  15   6   7         47.92         51.52        21.40 o                         
  16   6   7          9.19         11.79        24.15 o                         
  17   6   7        510.18        544.43        55.67 o                         
  18   6   7         26.10         -2.04        27.31 o                         
  19   6   7         70.36         25.39        30.42 o                         
  20   6   7          1.21        -22.90        34.69 o                         
   1   7   7        473.21        529.58        15.26 o                         
   2   7   7        508.51        414.94        13.32 o                         
   3   7   7      10982.72      11023.20        60.37 o                         
   4   7   7      60807.33      61722.36       299.41 o                         
   5   7   7       2157.94       2180.85        21.23 o                         
   6   7   7      82739.29      86499.54       407.72 o                         
   7   7   7      12993.46      13003.31        72.73 o                         
   8   7   7      13848.39      14017.29        80.36 o                         
   9   7   7        409.73        388.54        17.17 o                         
  10   7   7         61.37         54.99        11.11 o                         
  11   7   7         23.33         18.42        13.26 o                         
  12   7   7        355.15        350.05        22.65 o                         
  13   7   7        996.11       1170.87        35.93 o                         
  14   7   7       1073.72       1189.56        41.02 o                         
  15   7   7       1947.64       2160.35        53.42 o                         
  16   7   7       5326.36       5597.25        69.67 o                         
  17   7   7        654.83        777.65        50.68 o                         
  18   7   7       6433.08       6957.96        84.77 o                         
  19   7   7        323.32        272.65        33.03 o                         
   0   8   7        217.54        242.25        16.72 o                         
   1   8   7       4058.04       3949.07        28.39 o                         
   2   8   7       1255.10       1007.35        17.70 o                         
   3   8   7       9269.06       8876.65        52.51 o                         
   4   8   7        588.83        666.55        18.37 o                         
   5   8   7          9.49         27.13         8.83 o                         
   6   8   7        456.09        360.57        19.36 o                         
   7   8   7       4777.94       4605.55        35.64 o                         
   8   8   7        182.19        152.19        10.35 o                         
   9   8   7        166.67        111.94         9.89 o                         
  10   8   7       1441.78       1435.79        27.04 o                         
  11   8   7        231.77        232.35        17.77 o                         
  12   8   7       1133.77       1246.13        40.45 o                         
  13   8   7        223.81        165.52        19.79 o                         
  14   8   7       1698.86       1821.99        47.36 o                         
  15   8   7       2493.24       2736.72        54.14 o                         
  16   8   7         15.66         14.58        23.99 o                         
  17   8   7         46.91         51.42        28.90 o                         
  18   8   7        524.16        607.55        42.31 o                         
  19   8   7          2.03        -31.52        31.52 o                         
   1   9   7       4445.40       4312.97        30.92 o                         
   2   9   7       1041.21       1038.81        19.40 o                         
   3   9   7       2798.06       2939.92        27.42 o                         
   4   9   7       2896.47       2706.50        26.86 o                         
   5   9   7        425.56        390.49        17.00 o                         
   6   9   7      31989.76      32532.56       165.85 o                         
   7   9   7        152.53         91.56        10.74 o                         
   8   9   7       1423.48       1332.27        22.41 o                         
   9   9   7        638.10        563.88        21.14 o                         
  10   9   7        647.04        652.21        27.33 o                         
  11   9   7         38.00         50.28        15.46 o                         
  12   9   7          3.12        -17.21        17.96 o                         
  13   9   7       2061.32       2239.79        43.73 o                         
  14   9   7        195.91        261.69        23.61 o                         
  15   9   7        750.81        686.77        42.76 o                         
  16   9   7       1887.33       2085.69        53.91 o                         
  17   9   7         84.89         17.60        28.67 o                         
  18   9   7       1525.24       1613.86        59.25 o                         
  19   9   7          5.41         32.29        34.01 o                         
   0  10   7        170.74        148.86        13.92 o                         
   1  10   7       4057.12       4004.16        32.46 o                         
   2  10   7        207.77        139.80         9.82 o                         
   3  10   7       2772.47       2660.27        26.13 o                         
   4  10   7      11097.13      10812.14        68.00 o                         
   5  10   7       5978.23       5855.30        42.79 o                         
   6  10   7         14.91         -9.80         9.80 o                         
   7  10   7       1660.19       1707.07        26.69 o                         
   8  10   7      10233.96      10351.33        62.89 o                         
   9  10   7       1148.47       1125.68        27.45 o                         
  10  10   7       1004.06       1097.02        27.41 o                         
  11  10   7        389.80        342.14        22.75 o                         
  12  10   7       3339.80       3423.45        49.55 o                         
  13  10   7       7259.62       7447.27        74.44 o                         
  14  10   7      12071.57      13337.82       106.41 o                         
  15  10   7        409.72        291.58        27.43 o                         
  16  10   7       1622.95       1881.83        54.71 o                         
  17  10   7         15.24        -28.08        30.04 o                         
  18  10   7        309.11        299.99        34.18 o                         
   1  11   7       2481.52       2440.66        26.38 o                         
   2  11   7       2929.71       3090.11        29.49 o                         
   3  11   7          7.42         15.84        10.30 o                         
   4  11   7      10351.27      10252.51        63.77 o                         
   5  11   7          1.36         13.43        10.55 o                         
   6  11   7      14182.63      13792.28        81.92 o                         
   7  11   7          5.79         12.85        11.16 o                         
   8  11   7       2859.45       2979.63        34.17 o                         
   9  11   7         62.62         66.12        13.31 o                         
  10  11   7          2.26          9.11        16.47 o                         
  11  11   7        273.59        215.63        17.92 o                         
  12  11   7        177.01        133.85        20.81 o                         
  13  11   7         15.93          5.86        21.11 o                         
  14  11   7       2126.24       2107.04        47.86 o                         
  15  11   7         10.63        -25.19        25.19 o                         
  16  11   7       1159.58       1197.58        62.41 o                         
  17  11   7         27.07         27.89        32.35 o                         
  18  11   7       1204.68       1346.87        67.04 o                         
   0  12   7       1566.63       1301.18        33.60 o                         
   1  12   7       3020.17       2819.87        27.97 o                         
   2  12   7        314.44        288.62        14.80 o                         
   3  12   7       2319.65       2114.60        26.45 o                         
   4  12   7       3011.48       2942.13        29.27 o                         
   5  12   7       1562.62       1600.95        26.40 o                         
   6  12   7       2204.58       1965.73        33.13 o                         
   7  12   7        709.49        704.38        24.94 o                         
   8  12   7        242.63        253.73        15.04 o                         
   9  12   7       1266.98       1292.70        32.08 o                         
  10  12   7        530.76        568.39        28.80 o                         
  11  12   7        329.70        284.06        21.17 o                         
  12  12   7        829.24        949.04        46.28 o                         
  13  12   7       3453.14       3254.27        52.81 o                         
  14  12   7        668.15        804.58        44.76 o                         
  15  12   7        486.26        386.63        42.92 o                         
  16  12   7       1550.67       1933.80        60.77 o                         
  17  12   7        376.26        355.03        40.05 o                         
   1  13   7         52.42         36.60        11.91 o                         
   2  13   7        977.76        981.22        24.89 o                         
   3  13   7       8442.81       8631.13        59.04 o                         
   4  13   7      11491.76      11758.90        72.11 o                         
   5  13   7       3521.34       3412.64        37.45 o                         
   6  13   7      33692.91      34877.64       192.61 o                         
   7  13   7        216.76        201.82        15.46 o                         
   8  13   7       4462.34       4628.46        44.13 o                         
   9  13   7        281.24        267.49        18.96 o                         
  10  13   7          0.04        -16.58        16.58 o                         
  11  13   7       1237.20       1190.44        38.54 o                         
  12  13   7         49.98         26.50        20.23 o                         
  13  13   7        599.91        560.99        35.72 o                         
  14  13   7         29.21          5.87        25.38 o                         
  15  13   7        710.34        716.04        47.77 o                         
  16  13   7       3710.29       3953.50        79.90 o                         
  17  13   7        478.48        432.90        42.47 o                         
   0  14   7       2173.11       2060.36        52.48 o                         
   1  14   7        325.33        267.93        18.37 o                         
   2  14   7         55.15         37.04        14.84 o                         
   3  14   7         23.74         14.37        12.70 o                         
   4  14   7       1918.67       1963.97        31.99 o                         
   5  14   7       3627.27       3585.11        40.28 o                         
   6  14   7        409.97        385.38        36.79 o                         
   7  14   7        216.86        153.00        17.45 o                         
   8  14   7        965.45        819.57        29.97 o                         
   9  14   7        116.40        121.07        16.22 o                         
  10  14   7         27.72        -17.42        17.42 o                         
  11  14   7          2.44         -4.72        19.82 o                         
  12  14   7         71.53        105.56        23.31 o                         
  13  14   7       1282.17       1286.63        50.98 o                         
  14  14   7        228.13        172.39        29.20 o                         
  15  14   7         16.56         13.66        32.40 o                         
  16  14   7         66.15        100.62        35.35 o                         
   1  15   7        664.23        652.55        32.23 o                         
   2  15   7       2398.52       2578.61        41.50 o                         
   3  15   7       2222.73       2130.44        38.52 o                         
   4  15   7       4442.21       4444.95        54.94 o                         
   5  15   7        379.91        329.16        27.00 o                         
   6  15   7       7504.12       7393.20        74.19 o                         
   7  15   7       3466.08       3492.86        45.41 o                         
   8  15   7       2299.38       2249.92        39.55 o                         
   9  15   7        180.81        200.69        29.21 o                         
  10  15   7          0.94        -12.70        21.58 o                         
  11  15   7         57.22         48.44        21.62 o                         
  12  15   7        154.93        127.60        23.86 o                         
  13  15   7        675.53        604.30        46.20 o                         
  14  15   7        357.06        330.59        30.18 o                         
  15  15   7       1778.37       1832.13        66.78 o                         
   0  16   7       1396.99       1395.55        59.55 o                         
   1  16   7       1175.61       1049.64        38.47 o                         
   2  16   7       1045.57       1075.68        37.20 o                         
   3  16   7       6843.10       6551.12        66.90 o                         
   4  16   7         28.51         11.19        17.68 o                         
   5  16   7        459.20        481.74        31.31 o                         
   6  16   7        711.14        516.59        32.26 o                         
   7  16   7        761.30        793.14        40.81 o                         
   8  16   7        656.61        467.12        27.16 o                         
   9  16   7        818.31        800.51        40.02 o                         
  10  16   7        231.58        132.34        23.18 o                         
  11  16   7          7.54         30.52        24.25 o                         
  12  16   7        163.74        144.82        26.11 o                         
  13  16   7       1312.63       1165.62        54.41 o                         
  14  16   7        126.46         55.42        28.76 o                         
  15  16   7        872.56        845.78        71.69 o                         
   1  17   7         10.13          6.05        18.91 o                         
   2  17   7        426.34        296.07        21.33 o                         
   3  17   7          1.71         -5.85        19.63 o                         
   4  17   7        967.94        916.99        38.55 o                         
   5  17   7         13.91          7.80        18.89 o                         
   6  17   7         12.98         11.16        19.34 o                         
   7  17   7          0.60        -13.90        19.95 o                         
   8  17   7        275.22        162.07        21.77 o                         
   9  17   7          5.27         12.72        23.17 o                         
  10  17   7        382.25        363.97        37.48 o                         
  11  17   7       1009.36       1131.77        60.50 o                         
  12  17   7        143.63         90.25        27.87 o                         
  13  17   7         12.72        -12.05        28.43 o                         
  14  17   7        150.17         94.54        38.93 o                         
   0  18   7         59.96         60.86        41.67 o                         
   1  18   7        957.90       1071.43        40.62 o                         
   2  18   7       5483.04       5631.10        64.50 o                         
   3  18   7       2915.12       2928.48        55.59 o                         
   4  18   7       3297.54       3649.63        55.82 o                         
   5  18   7       1140.21       1277.31        44.00 o                         
   6  18   7        131.43         68.18        21.30 o                         
   7  18   7         35.16         60.35        21.54 o                         
   8  18   7        639.32        507.23        40.92 o                         
   9  18   7        543.62        440.17        48.81 o                         
  10  18   7         32.22         20.93        27.87 o                         
  11  18   7        219.27        126.83        31.77 o                         
  12  18   7         51.16         62.08        29.40 o                         
  13  18   7       1224.12       1195.64        78.36 o                         
   1  19   7        546.53        502.38        39.42 o                         
   2  19   7        264.26        268.60        34.66 o                         
   3  19   7         19.31         52.14        23.80 o                         
   4  19   7       3134.82       3119.84        69.25 o                         
   5  19   7        157.33        164.29        26.61 o                         
   6  19   7       2304.39       2286.25        59.08 o                         
   7  19   7        598.86        562.55        64.32 o                         
   8  19   7        752.21        998.87        57.99 o                         
   9  19   7          1.08         17.45        36.48 o                         
  10  19   7        170.10        183.84        38.10 o                         
  11  19   7         78.72         69.82        45.49 o                         
  12  19   7         17.96         86.95        59.55 o                         
   0  20   7       1129.44       1101.67        85.60 o                         
   1  20   7          3.42         36.30        24.66 o                         
   2  20   7        362.68        345.61        29.53 o                         
   3  20   7        810.91        813.06        51.02 o                         
   4  20   7        937.43       1161.87        65.09 o                         
   5  20   7       3065.08       3189.73        74.77 o                         
   6  20   7         30.03        102.45        28.52 o                         
   7  20   7       3461.10       3760.93        76.41 o                         
   8  20   7        121.69         90.70        34.27 o                         
   9  20   7          2.60        -25.70        31.54 o                         
  10  20   7        154.80         32.87        32.92 o                         
   1  21   7         24.84         78.31        27.20 o                         
   2  21   7          6.80         14.13        26.57 o                         
   3  21   7        533.00        428.12        41.28 o                         
   4  21   7       1477.79       1439.66        58.67 o                         
   5  21   7          5.39        -28.59        28.59 o                         
   6  21   7       6601.09       6992.71        93.04 o                         
   7  21   7        411.85        284.58        51.41 o                         
   8  21   7        573.48        891.26        88.36 o                         
   9  21   7        186.67         45.21        97.38 o                         
   0  22   7         70.93        111.85        42.30 o                         
   1  22   7        279.65        316.71        64.29 o                         
   2  22   7        303.55        229.66        35.32 o                         
   3  22   7       1190.08       1272.29        61.74 o                         
   4  22   7        373.66        385.55        68.59 o                         
   5  22   7       1038.87       1090.80        77.15 o                         
   6  22   7        103.09        148.48        40.86 o                         
   1  23   7        552.37        393.63        45.25 o                         
   2  23   7         67.69        169.61        44.20 o                         
   3  23   7        863.76        873.16        88.67 o                         
   0   0   8        197.56        358.51        31.62 o                         
   1   0   8      11313.03      10444.56        69.84 o                         
   2   0   8      27208.76      26912.72       181.24 o                         
   3   0   8      14214.49      13814.24        98.00 o                         
   4   0   8      14367.57      13087.45       117.82 o                         
   5   0   8     105691.01     104570.74       826.18 o                         
   6   0   8       2393.98       2425.30        37.64 o                         
   7   0   8      33999.82      32615.30       269.66 o                         
   8   0   8      14134.42      14272.46       166.90 o                         
   9   0   8      16270.60      16407.20       188.23 o                         
  10   0   8        306.57        272.28        27.69 o                         
  11   0   8         28.84         51.19        26.12 o                         
  12   0   8        592.52        628.44        51.95 o                         
  13   0   8       1004.06        928.03        58.57 o                         
  14   0   8        146.80        162.62        33.56 o                         
  15   0   8       5088.38       5236.77       146.33 o                         
  16   0   8         97.74         80.30        36.32 o                         
  17   0   8      12578.67      13715.94       186.89 o                         
  18   0   8       1589.95       1664.98        77.08 o                         
  19   0   8       5111.74       5577.10       110.41 o                         
  20   0   8       1687.92       2095.08       115.95 o                         
   1   1   8        338.89        422.67        11.58 o                         
   2   1   8       1545.01       1549.80        16.06 o                         
   3   1   8       4521.82       4688.13        29.24 o                         
   4   1   8       1781.51       1641.30        18.83 o                         
   5   1   8       2420.96       2182.53        45.13 o                         
   6   1   8        264.60        217.30        11.88 o                         
   7   1   8       1247.04        937.39        32.25 o                         
   8   1   8        713.39        515.81        22.00 o                         
   9   1   8        334.05        310.29        24.02 o                         
  10   1   8       1744.27       1565.75        38.06 o                         
  11   1   8        175.84        132.73        19.22 o                         
  12   1   8        102.77         67.98        19.65 o                         
  13   1   8        299.01        268.47        24.00 o                         
  14   1   8        848.07        782.22        42.39 o                         
  15   1   8        517.45        538.09        43.90 o                         
  16   1   8        558.01        572.53        44.69 o                         
  17   1   8        201.22        203.12        29.58 o                         
  18   1   8        237.61        206.70        28.59 o                         
  19   1   8          0.42        -17.64        29.31 o                         
  20   1   8         55.90         70.38        32.06 o                         
   0   2   8         57.09         76.43        10.77 o                         
   1   2   8       1143.02        952.38        13.20 o                         
   2   2   8         82.56         15.34         5.99 o                         
   3   2   8         16.31         41.03         5.96 o                         
   4   2   8       1425.36       1196.69        16.28 o                         
   5   2   8       9502.13       9030.06        51.69 o                         
   6   2   8       1263.02       1172.26        16.52 o                         
   7   2   8      17767.84      18109.61       102.10 o                         
   8   2   8        181.30        161.30        14.92 o                         
   9   2   8      10629.04      10666.42        68.73 o                         
  10   2   8        242.73        230.83        15.53 o                         
  11   2   8        420.47        394.32        27.30 o                         
  12   2   8        562.09        555.34        30.64 o                         
  13   2   8          4.04        -15.05        20.68 o                         
  14   2   8        200.11        138.82        23.85 o                         
  15   2   8        849.62        858.20        47.14 o                         
  16   2   8         95.41         73.29        26.02 o                         
  17   2   8       3471.43       3585.24        65.00 o                         
  18   2   8        528.70        581.77        66.22 o                         
  19   2   8       1945.84       2011.81        61.05 o                         
  20   2   8         13.57         46.34        33.89 o                         
   1   3   8      12674.24      13043.69        63.69 o                         
   2   3   8       9264.11       8926.88        46.98 o                         
   3   3   8        372.95        337.92        12.36 o                         
   4   3   8         72.69         89.59         7.71 o                         
   5   3   8        241.56        281.95        11.89 o                         
   6   3   8       6598.82       6175.27        40.67 o                         
   7   3   8       3141.19       3105.12        30.10 o                         
   8   3   8        180.19        118.17        12.19 o                         
   9   3   8        219.37        195.96        13.00 o                         
  10   3   8        628.69        631.43        21.19 o                         
  11   3   8       3203.67       3147.10        35.49 o                         
  12   3   8       1491.89       1435.56        37.72 o                         
  13   3   8       1920.11       1866.65        55.60 o                         
  14   3   8       3729.45       3809.78        70.43 o                         
  15   3   8       1288.22       1371.14        49.91 o                         
  16   3   8         63.32         41.05        25.49 o                         
  17   3   8         87.28        101.81        26.95 o                         
  18   3   8        619.30        606.48        42.38 o                         
  19   3   8        512.66        480.73        39.12 o                         
  20   3   8        174.59         83.93        42.00 o                         
   0   4   8        410.19        410.37        17.52 o                         
   1   4   8       1595.16       1235.02        14.88 o                         
   2   4   8       7873.61       8375.58        43.28 o                         
   3   4   8       5449.14       5766.13        32.71 o                         
   4   4   8        164.99        154.06         9.52 o                         
   5   4   8       9562.59       9304.64        55.90 o                         
   6   4   8        208.85        208.84        11.78 o                         
   7   4   8       2922.13       2878.73        30.58 o                         
   8   4   8       3200.59       3096.40        33.42 o                         
   9   4   8         49.32         36.94        11.79 o                         
  10   4   8         62.47         80.59        12.50 o                         
  11   4   8       2657.98       2489.69        35.35 o                         
  12   4   8        397.14        420.22        25.89 o                         
  13   4   8        132.50         91.84        23.42 o                         
  14   4   8         67.79         64.86        21.85 o                         
  15   4   8        147.33        152.63        25.00 o                         
  16   4   8         70.91         48.28        24.89 o                         
  17   4   8        202.54        207.44        27.85 o                         
  18   4   8         30.12        -10.52        28.26 o                         
  19   4   8        557.22        567.84        45.21 o                         
  20   4   8        201.70        130.75        49.28 o                         
   1   5   8      10688.43      10569.36        55.08 o                         
   2   5   8       9063.73       8629.17        45.32 o                         
   3   5   8        443.68        290.29        11.70 o                         
   4   5   8        785.76        824.63        15.16 o                         
   5   5   8        318.76        257.11        11.72 o                         
   6   5   8       6815.97       6851.83        45.78 o                         
   7   5   8        113.78        123.97        11.48 o                         
   8   5   8       2330.10       2205.84        32.23 o                         
   9   5   8         28.65         43.42        13.32 o                         
  10   5   8       3450.19       3303.26        39.70 o                         
  11   5   8       9522.30       9915.10        92.86 o                         
  12   5   8       5413.68       5387.33        56.69 o                         
  13   5   8        572.84        567.53        32.73 o                         
  14   5   8       1598.26       1654.65        46.69 o                         
  15   5   8          8.76        -23.01        23.01 o                         
  16   5   8       1339.83       1388.59        50.61 o                         
  17   5   8        253.38        178.02        29.46 o                         
  18   5   8        478.49        478.83        36.66 o                         
  19   5   8        342.54        350.87        35.28 o                         
   0   6   8       8841.77       8665.81        68.88 o                         
   1   6   8      14866.88      14965.54        74.68 o                         
   2   6   8        258.43        192.98         9.03 o                         
   3   6   8      10695.50      10559.40        58.98 o                         
   4   6   8       5552.01       5746.25        39.43 o                         
   5   6   8      41972.94      43345.21       223.33 o                         
   6   6   8       7291.25       7265.71        50.54 o                         
   7   6   8      50547.86      51793.96       286.16 o                         
   8   6   8       1957.18       1932.89        31.82 o                         
   9   6   8       3868.40       3979.21        40.56 o                         
  10   6   8        194.73        208.01        17.71 o                         
  11   6   8        257.83        232.29        18.18 o                         
  12   6   8        580.38        466.35        31.19 o                         
  13   6   8         14.40         20.02        17.90 o                         
  14   6   8         12.26         12.23        21.93 o                         
  15   6   8        876.04        946.91        46.78 o                         
  16   6   8        395.95        564.80        41.07 o                         
  17   6   8       3921.88       3959.69        68.95 o                         
  18   6   8       1187.29       1077.64        59.87 o                         
  19   6   8       1950.23       2028.21        63.26 o                         
   1   7   8       1349.33       1189.12        18.99 o                         
   2   7   8        940.48        722.31        16.34 o                         
   3   7   8         14.39          7.95         8.31 o                         
   4   7   8        366.62        322.54        14.34 o                         
   5   7   8       1467.63       1461.55        30.19 o                         
   6   7   8        336.84        359.59        18.86 o                         
   7   7   8         44.27         36.36        10.75 o                         
   8   7   8        180.78        157.93        11.54 o                         
   9   7   8       2352.65       2413.51        37.36 o                         
  10   7   8       1392.62       1363.44        33.70 o                         
  11   7   8        462.01        459.11        26.82 o                         
  12   7   8         43.16         34.00        19.23 o                         
  13   7   8         32.00          6.19        18.57 o                         
  14   7   8        180.23        172.88        23.39 o                         
  15   7   8         62.03         87.34        25.27 o                         
  16   7   8        213.67        221.59        28.07 o                         
  17   7   8        306.50        352.04        31.82 o                         
  18   7   8        341.62        289.87        33.86 o                         
  19   7   8         51.51         16.73        32.10 o                         
   0   8   8      14106.41      14341.93       105.28 o                         
   1   8   8       1180.66       1008.85        21.99 o                         
   2   8   8       4554.86       4202.89        33.55 o                         
   3   8   8       1938.43       1940.73        22.74 o                         
   4   8   8       2127.54       2152.77        24.18 o                         
   5   8   8      52047.00      53576.20       284.02 o                         
   6   8   8       2136.18       2091.62        28.04 o                         
   7   8   8      18947.79      18859.91       105.09 o                         
   8   8   8       3367.47       3264.02        34.45 o                         
   9   8   8        408.96        279.45        19.49 o                         
  10   8   8       1093.83        892.90        32.19 o                         
  11   8   8        126.71         95.50        18.41 o                         
  12   8   8       1864.68       1866.10        41.67 o                         
  13   8   8       1099.98        985.25        40.50 o                         
  14   8   8        667.85        804.89        42.86 o                         
  15   8   8        999.24       1087.10        49.32 o                         
  16   8   8         82.16        129.62        27.84 o                         
  17   8   8       5117.75       5674.85        81.32 o                         
  18   8   8        213.48        111.07        33.19 o                         
  19   8   8       1721.90       1852.41        78.26 o                         
   1   9   8      14662.41      14173.86        76.33 o                         
   2   9   8       3393.36       3191.20        31.36 o                         
   3   9   8       2389.84       2353.13        27.05 o                         
   4   9   8       1707.42       1605.58        23.46 o                         
   5   9   8        238.06        207.53        12.23 o                         
   6   9   8         11.81        -10.69        10.69 o                         
   7   9   8         41.00         53.23        10.71 o                         
   8   9   8       1373.48       1288.38        25.28 o                         
   9   9   8          5.49          6.40        12.25 o                         
  10   9   8        468.70        417.42        26.49 o                         
  11   9   8       7259.37       7095.89        69.00 o                         
  12   9   8         55.52         39.53        20.96 o                         
  13   9   8        423.81        340.57        24.15 o                         
  14   9   8       2256.13       2281.38        50.85 o                         
  15   9   8         45.50         27.97        25.69 o                         
  16   9   8        448.90        420.81        51.78 o                         
  17   9   8        301.35        337.53        34.74 o                         
  18   9   8        157.82        147.04        34.27 o                         
   0  10   8       1757.44       1636.06        32.90 o                         
   1  10   8       3224.31       3178.52        29.44 o                         
   2  10   8         50.59         39.32        10.20 o                         
   3  10   8        766.60        689.56        21.34 o                         
   4  10   8          0.86         -6.78        11.56 o                         
   5  10   8       2102.84       2033.20        27.22 o                         
   6  10   8        405.87        305.56        15.75 o                         
   7  10   8         25.05          3.98        12.66 o                         
   8  10   8       1905.74       1916.62        30.33 o                         
   9  10   8         69.42         43.37        13.37 o                         
  10  10   8        296.71        221.14        20.42 o                         
  11  10   8         14.45        -19.94        19.94 o                         
  12  10   8         11.94        -19.05        19.05 o                         
  13  10   8        128.42        110.02        21.64 o                         
  14  10   8         91.89         94.25        23.55 o                         
  15  10   8          9.35        -25.81        25.81 o                         
  16  10   8         70.45         -9.65        31.79 o                         
  17  10   8          0.77        -30.80        30.80 o                         
  18  10   8         15.31        -33.89        35.82 o                         
   1  11   8       2963.45       2810.20        30.02 o                         
   2  11   8       2621.45       2449.35        28.54 o                         
   3  11   8        230.37        181.02        12.80 o                         
   4  11   8       1642.11       1587.86        25.40 o                         
   5  11   8       6995.99       6694.24        50.57 o                         
   6  11   8       3127.39       3153.43        34.88 o                         
   7  11   8        531.33        618.26        27.22 o                         
   8  11   8        295.60        227.06        16.45 o                         
   9  11   8        571.56        551.54        28.14 o                         
  10  11   8        131.99        106.92        20.25 o                         
  11  11   8       5173.99       5147.86        55.29 o                         
  12  11   8         45.07         11.52        20.37 o                         
  13  11   8        793.43        773.09        41.26 o                         
  14  11   8        897.42        908.16        48.00 o                         
  15  11   8        288.48        282.76        29.48 o                         
  16  11   8        216.00        170.61        31.44 o                         
  17  11   8        215.76        131.64        33.47 o                         
   0  12   8       6614.54       6213.88        66.74 o                         
   1  12   8       2202.67       2136.94        28.35 o                         
   2  12   8        789.23        731.63        22.96 o                         
   3  12   8       3316.77       3275.74        32.97 o                         
   4  12   8        455.23        457.97        21.60 o                         
   5  12   8      21221.43      21121.60       123.52 o                         
   6  12   8        307.16        261.44        21.51 o                         
   7  12   8       6492.55       6620.46        54.59 o                         
   8  12   8       2153.17       2081.16        35.20 o                         
   9  12   8         10.20          7.24        15.72 o                         
  10  12   8        735.77        703.43        34.23 o                         
  11  12   8        247.32        205.67        21.33 o                         
  12  12   8        396.41        449.81        32.45 o                         
  13  12   8        212.24        197.97        24.05 o                         
  14  12   8        348.93        318.30        28.02 o                         
  15  12   8        556.47        460.62        40.42 o                         
  16  12   8        106.46         43.47        38.45 o                         
  17  12   8       3296.32       3496.44        88.41 o                         
   1  13   8       1045.73       1009.83        32.08 o                         
   2  13   8        591.54        513.69        23.41 o                         
   3  13   8        572.40        543.00        24.20 o                         
   4  13   8       3301.84       3298.51        42.21 o                         
   5  13   8        353.44        416.62        36.58 o                         
   6  13   8       7393.46       7588.34        60.68 o                         
   7  13   8       2212.03       2286.59        34.92 o                         
   8  13   8        557.28        574.08        27.33 o                         
   9  13   8       2539.99       2664.35        42.47 o                         
  10  13   8        750.46        754.13        34.68 o                         
  11  13   8        161.31        185.53        21.99 o                         
  12  13   8         71.27         60.63        22.03 o                         
  13  13   8          2.81        -13.47        24.66 o                         
  14  13   8         42.16         17.18        26.46 o                         
  15  13   8        543.99        636.48        41.61 o                         
  16  13   8       1331.99       1608.31        77.53 o                         
   0  14   8       1181.59       1293.53        49.98 o                         
   1  14   8        880.24        829.10        33.06 o                         
   2  14   8       1994.36       1874.34        36.04 o                         
   3  14   8       5211.67       5280.77        50.65 o                         
   4  14   8       3450.78       3545.77        44.43 o                         
   5  14   8      18470.66      18805.42       143.52 o                         
   6  14   8        146.41        135.38        16.12 o                         
   7  14   8      18265.42      18841.00       115.63 o                         
   8  14   8       3989.75       4151.94        45.27 o                         
   9  14   8        795.92        793.57        36.57 o                         
  10  14   8        212.50        157.20        20.69 o                         
  11  14   8        579.74        533.32        32.48 o                         
  12  14   8         51.95         34.66        24.26 o                         
  13  14   8          4.69          6.14        24.86 o                         
  14  14   8        459.00        402.68        34.50 o                         
  15  14   8        773.96        818.81        78.05 o                         
  16  14   8         11.56         24.35        86.95 o                         
   1  15   8        324.59        227.96        20.90 o                         
   2  15   8       1358.52       1257.92        39.88 o                         
   3  15   8          0.48         -1.93        17.94 o                         
   4  15   8        641.69        629.05        34.73 o                         
   5  15   8        456.31        433.19        26.31 o                         
   6  15   8          1.20        -13.76        18.51 o                         
   7  15   8          3.08         -6.98        18.31 o                         
   8  15   8       2105.52       2038.18        42.02 o                         
   9  15   8        357.29        406.14        33.92 o                         
  10  15   8         11.51          1.76        23.02 o                         
  11  15   8        849.18        896.12        46.57 o                         
  12  15   8        715.51        709.97        46.57 o                         
  13  15   8        417.14        515.44        54.70 o                         
  14  15   8        309.34        304.71        32.80 o                         
  15  15   8        149.40         62.22        39.10 o                         
   0  16   8        607.43        643.22        53.13 o                         
   1  16   8         24.13          3.34        18.83 o                         
   2  16   8          2.89         -9.48        18.81 o                         
   3  16   8          0.39          0.75        18.88 o                         
   4  16   8        687.02        565.13        34.94 o                         
   5  16   8       3109.25       3062.16        47.28 o                         
   6  16   8        667.13        530.97        32.98 o                         
   7  16   8       4600.27       4532.40        56.61 o                         
   8  16   8        263.73        197.07        23.13 o                         
   9  16   8         25.65         22.27        21.77 o                         
  10  16   8         11.71         24.84        23.20 o                         
  11  16   8          4.86        -22.70        24.66 o                         
  12  16   8        151.81        166.71        27.42 o                         
  13  16   8        243.58        214.10        29.78 o                         
  14  16   8          3.59         -4.94        31.72 o                         
   1  17   8       1130.55       1099.26        44.63 o                         
   2  17   8        521.96        715.23        52.43 o                         
   3  17   8        507.44        632.63        39.08 o                         
   4  17   8        160.15        113.76        21.35 o                         
   5  17   8        142.87         69.87        21.91 o                         
   6  17   8        771.02        752.47        40.05 o                         
   7  17   8        536.68        322.28        34.89 o                         
   8  17   8        334.77        267.81        25.25 o                         
   9  17   8        136.95         57.17        24.88 o                         
  10  17   8        990.67       1005.31        50.85 o                         
  11  17   8        761.95        976.98        56.75 o                         
  12  17   8        476.25        614.59        61.16 o                         
  13  17   8        141.99        132.54        30.53 o                         
   0  18   8        154.02        111.68        32.78 o                         
   1  18   8         13.10          1.44        21.79 o                         
   2  18   8         69.65         90.76        21.96 o                         
   3  18   8        371.31        376.84        32.89 o                         
   4  18   8          4.14          5.18        23.20 o                         
   5  18   8        868.15        850.51        47.41 o                         
   6  18   8        405.36        340.17        25.58 o                         
   7  18   8       1740.76       1811.82        52.82 o                         
   8  18   8        785.48        742.98        44.11 o                         
   9  18   8        620.44        615.70        48.23 o                         
  10  18   8         47.64          3.74        27.74 o                         
  11  18   8        479.30        453.46        53.06 o                         
  12  18   8        173.03        178.30        34.42 o                         
   1  19   8        450.47        415.31        37.87 o                         
   2  19   8         64.63         64.36        23.77 o                         
   3  19   8        168.27        162.13        25.00 o                         
   4  19   8        978.48       1109.68        53.58 o                         
   5  19   8         38.51         21.29        26.19 o                         
   6  19   8       1705.14       1737.51        55.84 o                         
   7  19   8        465.71        398.42        38.78 o                         
   8  19   8        867.13        790.30        53.25 o                         
   9  19   8         57.45         76.96        28.18 o                         
  10  19   8         50.48        113.91        30.37 o                         
  11  19   8        283.07        269.50        43.81 o                         
   0  20   8         72.69        185.63        39.94 o                         
   1  20   8         97.01         73.72        26.63 o                         
   2  20   8        478.48        478.74        57.74 o                         
   3  20   8        629.08        698.43        56.75 o                         
   4  20   8       1828.80       2040.06        61.21 o                         
   5  20   8       6341.38       6880.42        90.48 o                         
   6  20   8        194.93        153.25        36.07 o                         
   7  20   8       4209.43       4251.98        87.98 o                         
   8  20   8        737.78        636.18        50.04 o                         
   9  20   8        589.20        569.83        59.60 o                         
   1  21   8         45.87         91.27        29.12 o                         
   2  21   8         16.36         13.01        28.76 o                         
   3  21   8          5.21         16.68        36.31 o                         
   4  21   8        441.32        403.59        43.56 o                         
   5  21   8          4.25        -32.43        32.43 o                         
   6  21   8       1285.50       1373.75        74.40 o                         
   7  21   8          0.82         85.10        39.22 o                         
   0  22   8       1124.81       1209.35        87.70 o                         
   1  22   8         82.73        123.47        31.99 o                         
   2  22   8         46.40         14.52        31.73 o                         
   3  22   8         12.97         29.60        31.90 o                         
   4  22   8         77.21         93.62        34.99 o                         
   5  22   8       1221.15       1239.29        91.83 o                         
   1   1   9      16268.07      16959.01        87.12 o                         
   2   1   9        494.57        542.58        13.28 o                         
   3   1   9       6223.61       5851.14        38.53 o                         
   4   1   9       3482.52       3254.81        28.11 o                         
   5   1   9       1033.83        911.55        21.54 o                         
   6   1   9       7136.18       6764.83        51.02 o                         
   7   1   9      18937.38      18132.87       113.30 o                         
   8   1   9       7177.14       7199.59        57.50 o                         
   9   1   9       1003.96        957.82        26.54 o                         
  10   1   9         15.99         13.11        17.88 o                         
  11   1   9       5408.89       5420.62        66.91 o                         
  12   1   9         41.20        -13.80        20.30 o                         
  13   1   9        923.43       1068.70        49.35 o                         
  14   1   9        309.83        263.85        30.31 o                         
  15   1   9        776.31        738.70        47.54 o                         
  16   1   9        949.63       1058.04        70.40 o                         
  17   1   9        726.92        857.38        59.81 o                         
  18   1   9       2620.03       2884.64        70.03 o                         
  19   1   9       1814.85       1979.85        62.90 o                         
   0   2   9      90882.59      93186.59       637.73 o                         
   1   2   9        303.99        318.56        13.32 o                         
   2   2   9       3854.94       3707.42        27.71 o                         
   3   2   9        577.67        637.32        14.44 o                         
   4   2   9       2299.58       2165.48        23.68 o                         
   5   2   9         17.22          8.36         7.37 o                         
   6   2   9       2258.80       2208.33        25.29 o                         
   7   2   9       2975.54       2890.85        31.48 o                         
   8   2   9      10861.41      10978.06        84.47 o                         
   9   2   9        922.11        931.90        28.11 o                         
  10   2   9       9754.99      10373.29        96.76 o                         
  11   2   9       1301.09       1348.71        41.36 o                         
  12   2   9      17418.63      18550.55       155.97 o                         
  13   2   9        819.87        911.61        77.05 o                         
  14   2   9       5153.71       5661.86        74.84 o                         
  15   2   9        401.58        380.73        31.49 o                         
  16   2   9        114.50         87.35        26.59 o                         
  17   2   9        897.19       1054.13        57.09 o                         
  18   2   9         47.61         28.28        29.98 o                         
  19   2   9         90.90         78.19        30.80 o                         
   1   3   9       4058.58       3701.17        26.51 o                         
   2   3   9       9034.40       9243.27        50.90 o                         
   3   3   9        376.56        375.06        14.57 o                         
   4   3   9          2.37         -3.63         7.96 o                         
   5   3   9        166.19        200.53        11.19 o                         
   6   3   9       1854.34       1826.10        22.27 o                         
   7   3   9       5737.99       5600.17        39.27 o                         
   8   3   9         21.13          7.84        10.22 o                         
   9   3   9       3796.31       3574.39        34.23 o                         
  10   3   9        525.95        498.41        22.01 o                         
  11   3   9       1532.72       1592.10        30.56 o                         
  12   3   9        113.55         74.85        31.62 o                         
  13   3   9        486.72        416.02        37.00 o                         
  14   3   9         95.97         79.63        24.33 o                         
  15   3   9        394.80        451.32        51.10 o                         
  16   3   9          1.62         15.54        26.74 o                         
  17   3   9        118.23        115.36        29.54 o                         
  18   3   9         75.05         33.47        29.59 o                         
  19   3   9         17.79         24.05        30.82 o                         
   0   4   9      56000.34      58114.69       380.86 o                         
   1   4   9       3923.43       3883.84        38.15 o                         
   2   4   9      43235.49      43704.02       204.79 o                         
   3   4   9       1664.21       1569.83        18.29 o                         
   4   4   9       1487.48       1274.80        20.17 o                         
   5   4   9        135.86         55.91         8.49 o                         
   6   4   9       1213.11       1113.41        19.67 o                         
   7   4   9        935.48        881.74        27.28 o                         
   8   4   9        833.00        706.48        23.06 o                         
   9   4   9        427.91        368.45        19.16 o                         
  10   4   9      16504.26      16566.23       108.28 o                         
  11   4   9         23.46         -1.23        14.04 o                         
  12   4   9      17173.10      17982.70       222.36 o                         
  13   4   9         97.26         75.59        25.12 o                         
  14   4   9        781.72        785.06        45.46 o                         
  15   4   9        155.93        106.73        26.19 o                         
  16   4   9          1.95        -26.25        26.25 o                         
  17   4   9         19.20         -9.41        26.98 o                         
  18   4   9       1743.28       1894.56        62.23 o                         
  19   4   9        140.84        189.67        33.86 o                         
   1   5   9       2409.36       1973.73        22.22 o                         
   2   5   9          2.49         -7.77         7.77 o                         
   3   5   9       1167.74       1383.71        18.30 o                         
   4   5   9       2335.02       2245.94        25.36 o                         
   5   5   9          9.63         -8.84         8.84 o                         
   6   5   9       6046.26       5852.96        41.41 o                         
   7   5   9       4474.67       4323.01        34.44 o                         
   8   5   9       1243.68       1321.65        27.18 o                         
   9   5   9        584.35        622.63        25.58 o                         
  10   5   9         64.99         30.77        17.15 o                         
  11   5   9        207.50        155.22        18.36 o                         
  12   5   9         14.26         22.15        20.31 o                         
  13   5   9          3.90         17.15        22.26 o                         
  14   5   9        104.81         44.74        24.18 o                         
  15   5   9          0.76          6.44        25.11 o                         
  16   5   9        271.98        272.65        30.44 o                         
  17   5   9        175.26         74.69        28.45 o                         
  18   5   9        672.61        910.17        62.72 o                         
  19   5   9        408.22        319.73        38.15 o                         
   0   6   9       1018.79       1020.25        34.35 o                         
   1   6   9        401.95        346.89        15.74 o                         
   2   6   9       4914.74       4852.77        34.15 o                         
   3   6   9       2611.69       2618.45        25.32 o                         
   4   6   9        102.41         70.21         9.19 o                         
   5   6   9        831.45        841.56        23.48 o                         
   6   6   9         14.02          9.33        10.75 o                         
   7   6   9        207.85        175.00        13.62 o                         
   8   6   9         93.27         71.31        14.96 o                         
   9   6   9        783.71        739.25        28.73 o                         
  10   6   9        547.03        558.29        28.51 o                         
  11   6   9        215.68        198.06        25.52 o                         
  12   6   9       1519.26       1557.47        39.11 o                         
  13   6   9        444.90        345.35        25.95 o                         
  14   6   9         83.03         42.39        24.78 o                         
  15   6   9          0.23         -9.90        25.25 o                         
  16   6   9          1.92        -11.03        25.79 o                         
  17   6   9         21.01        -28.27        28.27 o                         
  18   6   9        313.70        326.16        34.84 o                         
  19   6   9          4.44        -43.47        43.47 o                         
   1   7   9       7239.01       7111.46        47.55 o                         
   2   7   9        382.93        279.56        14.10 o                         
   3   7   9       5639.63       5646.70        42.20 o                         
   4   7   9       3448.66       3160.03        29.20 o                         
   5   7   9          8.11         10.50         9.47 o                         
   6   7   9      10908.98      10997.93        73.50 o                         
   7   7   9       4101.35       3938.83        37.84 o                         
   8   7   9        424.72        363.18        17.90 o                         
   9   7   9       8297.95       8489.33        73.50 o                         
  10   7   9         19.44         26.10        18.43 o                         
  11   7   9       3601.24       3558.70        54.52 o                         
  12   7   9       1475.22       1333.63        47.75 o                         
  13   7   9        115.97        120.89        22.83 o                         
  14   7   9         39.91         15.76        24.65 o                         
  15   7   9          1.73         -3.60        25.85 o                         
  16   7   9        208.96        230.76        29.60 o                         
  17   7   9        922.17        736.56        51.48 o                         
  18   7   9        613.14        631.21        58.95 o                         
   0   8   9       3959.75       3923.69        43.87 o                         
   1   8   9        330.06        231.09        13.03 o                         
   2   8   9      17918.23      18023.06        97.72 o                         
   3   8   9          9.82        -10.24        10.24 o                         
   4   8   9        674.19        590.79        20.44 o                         
   5   8   9          1.41          1.95         9.99 o                         
   6   8   9       1151.97       1087.28        21.88 o                         
   7   8   9        926.59        867.63        25.08 o                         
   8   8   9       1335.32       1364.02        29.23 o                         
   9   8   9         56.79         52.27        16.30 o                         
  10   8   9       3246.87       3233.64        56.77 o                         
  11   8   9         68.49         73.11        20.29 o                         
  12   8   9       7136.53       7307.47        72.07 o                         
  13   8   9        213.26        183.45        24.15 o                         
  14   8   9        579.45        466.80        37.77 o                         
  15   8   9         81.60         77.39        27.01 o                         
  16   8   9        144.16        173.66        29.89 o                         
  17   8   9         95.70        112.81        31.54 o                         
  18   8   9        301.13        249.98        35.77 o                         
   1   9   9       1788.24       1655.13        23.49 o                         
   2   9   9         57.98         37.48        10.80 o                         
   3   9   9       2437.67       2384.58        28.59 o                         
   4   9   9         25.81         15.53        11.14 o                         
   5   9   9       1390.96       1318.18        24.78 o                         
   6   9   9       1786.02       1789.39        26.24 o                         
   7   9   9       4887.47       4983.53        42.51 o                         
   8   9   9         12.13          9.56        13.69 o                         
   9   9   9         11.24         -2.51        15.43 o                         
  10   9   9       1830.06       1806.82        44.42 o                         
  11   9   9        950.78       1048.28        39.14 o                         
  12   9   9         18.99         24.07        20.48 o                         
  13   9   9       1588.29       1629.61        47.17 o                         
  14   9   9         50.26         91.12        26.32 o                         
  15   9   9        284.54        333.52        39.85 o                         
  16   9   9        329.61        277.42        31.88 o                         
  17   9   9        186.37        104.08        32.56 o                         
  18   9   9        265.19        203.99        42.68 o                         
   0  10   9      20875.39      21233.65       161.27 o                         
   1  10   9        132.94         97.47        11.46 o                         
   2  10   9       5078.01       5001.46        40.48 o                         
   3  10   9       2276.92       2162.30        28.28 o                         
   4  10   9       1461.38       1459.76        27.39 o                         
   5  10   9       1299.90       1170.51        25.74 o                         
   6  10   9       1588.14       1662.47        29.13 o                         
   7  10   9          0.76        -12.79        12.79 o                         
   8  10   9        648.84        582.77        29.16 o                         
   9  10   9        998.97       1021.95        37.82 o                         
  10  10   9       2807.21       2663.74        44.59 o                         
  11  10   9       2308.62       2367.75        47.36 o                         
  12  10   9      12764.38      12770.24       106.16 o                         
  13  10   9        668.73        690.44        39.53 o                         
  14  10   9       1700.09       1748.58        57.38 o                         
  15  10   9        204.85        192.21        30.47 o                         
  16  10   9         59.91         45.94        30.99 o                         
  17  10   9         91.03         57.53        33.08 o                         
   1  11   9       1997.97       2000.02        31.64 o                         
   2  11   9        108.26         99.58        13.11 o                         
   3  11   9       9936.63      10127.11        66.29 o                         
   4  11   9         30.04         15.75        12.24 o                         
   5  11   9         11.62         15.60        12.95 o                         
   6  11   9          2.50        -14.06        14.06 o                         
   7  11   9       1334.77       1193.65        29.57 o                         
   8  11   9         19.53         21.66        17.17 o                         
   9  11   9       2024.92       2030.54        40.50 o                         
  10  11   9        150.48        114.29        20.19 o                         
  11  11   9        176.29        198.35        29.81 o                         
  12  11   9         22.47         40.72        21.57 o                         
  13  11   9        819.95        952.93        44.10 o                         
  14  11   9        329.63        256.50        30.67 o                         
  15  11   9        150.12        126.70        30.36 o                         
  16  11   9          0.65         -7.20        31.91 o                         
  17  11   9        476.32        338.58        48.14 o                         
   0  12   9      39758.77      41315.25       297.49 o                         
   1  12   9          1.99         -3.26        13.54 o                         
   2  12   9       2236.28       2278.80        34.02 o                         
   3  12   9        132.57         98.56        13.76 o                         
   4  12   9         36.86         28.84        14.29 o                         
   5  12   9        887.03        912.38        33.58 o                         
   6  12   9        464.53        495.31        25.36 o                         
   7  12   9         92.40        110.37        19.21 o                         
   8  12   9       1730.55       1888.06        44.54 o                         
   9  12   9         41.45         56.89        19.28 o                         
  10  12   9       6619.96       6319.02        65.91 o                         
  11  12   9        451.32        459.13        29.27 o                         
  12  12   9       6901.44       6726.04        70.94 o                         
  13  12   9        286.71        312.16        28.87 o                         
  14  12   9        418.13        334.53        33.58 o                         
  15  12   9          1.12         24.47        32.15 o                         
  16  12   9        260.80        132.34        38.88 o                         
   1  13   9        277.69        210.53        15.40 o                         
   2  13   9        126.09        109.76        14.53 o                         
   3  13   9        765.40        812.09        29.80 o                         
   4  13   9       1319.12       1218.17        33.56 o                         
   5  13   9       1366.26       1383.94        34.62 o                         
   6  13   9       4497.30       4347.67        44.03 o                         
   7  13   9       4160.62       4206.06        47.73 o                         
   8  13   9        285.70        313.73        28.45 o                         
   9  13   9         22.00        -11.04        19.50 o                         
  10  13   9         62.39         15.44        20.29 o                         
  11  13   9         30.28         13.35        21.36 o                         
  12  13   9        605.15        620.33        41.39 o                         
  13  13   9       1380.82       1359.27        52.71 o                         
  14  13   9         89.05         54.80        31.77 o                         
  15  13   9         83.53         87.40        35.04 o                         
  16  13   9        648.63        402.11        73.78 o                         
   0  14   9       1064.11       1062.48        56.00 o                         
   1  14   9        581.93        435.12        27.16 o                         
   2  14   9        197.06        209.73        18.25 o                         
   3  14   9        439.80        374.75        26.26 o                         
   4  14   9        942.39        951.07        35.67 o                         
   5  14   9        703.46        658.94        35.01 o                         
   6  14   9        281.76        280.60        24.32 o                         
   7  14   9        293.50        267.53        19.76 o                         
   8  14   9       1031.43       1098.12        40.25 o                         
   9  14   9        186.47        147.35        22.76 o                         
  10  14   9         17.24         43.46        22.90 o                         
  11  14   9        146.21        143.59        26.18 o                         
  12  14   9          1.49          6.92        24.92 o                         
  13  14   9        320.91        237.60        30.40 o                         
  14  14   9          2.77        -15.64        35.29 o                         
  15  14   9         25.56         26.59        40.48 o                         
   1  15   9       2339.32       2267.73        45.18 o                         
   2  15   9        875.75        774.18        36.78 o                         
   3  15   9        456.01        477.25        28.92 o                         
   4  15   9       1406.88       1312.99        38.04 o                         
   5  15   9        100.66         84.67        19.66 o                         
   6  15   9       4932.98       4763.08        54.11 o                         
   7  15   9        449.42        340.38        29.45 o                         
   8  15   9        549.30        477.44        35.02 o                         
   9  15   9          2.79         -1.07        21.95 o                         
  10  15   9         58.21         26.10        23.51 o                         
  11  15   9       2556.19       2629.84        58.08 o                         
  12  15   9         68.83         26.91        26.18 o                         
  13  15   9        406.11        447.33        40.72 o                         
  14  15   9        112.37         81.29        36.35 o                         
   0  16   9      23330.32      23647.66       265.57 o                         
   1  16   9         83.14         85.56        21.09 o                         
   2  16   9       6443.59       6261.08        67.76 o                         
   3  16   9        457.44        412.10        36.86 o                         
   4  16   9         61.29        -10.93        19.12 o                         
   5  16   9          3.40         -3.79        19.35 o                         
   6  16   9        184.89        186.49        21.95 o                         
   7  16   9        172.94        133.08        22.38 o                         
   8  16   9         49.77         25.30        24.08 o                         
   9  16   9         48.12         43.61        23.67 o                         
  10  16   9       5854.01       6317.97        76.31 o                         
  11  16   9         76.19         57.12        26.31 o                         
  12  16   9       3088.32       3584.58        67.70 o                         
  13  16   9         27.66         42.02        32.09 o                         
   1  17   9       4988.88       5303.54        65.66 o                         
   2  17   9         60.78         56.71        22.91 o                         
   3  17   9         59.74         21.74        21.23 o                         
   4  17   9        114.13         72.10        21.32 o                         
   5  17   9        508.04        435.73        28.72 o                         
   6  17   9          2.39        -18.33        22.96 o                         
   7  17   9          2.87        -22.83        22.83 o                         
   8  17   9          0.99          7.39        24.74 o                         
   9  17   9          4.65        -25.13        25.13 o                         
  10  17   9          7.72        -17.93        26.15 o                         
  11  17   9       1296.48       1292.31        56.06 o                         
  12  17   9         35.94         -0.47        29.57 o                         
   0  18   9       8110.72       7808.84       113.51 o                         
   1  18   9        226.57        208.18        25.96 o                         
   2  18   9       4948.30       4895.84        65.48 o                         
   3  18   9        180.69        193.54        24.73 o                         
   4  18   9        368.99        382.70        35.26 o                         
   5  18   9        684.15        632.62        39.50 o                         
   6  18   9          5.62         -4.21        24.08 o                         
   7  18   9        270.60        200.51        27.02 o                         
   8  18   9        202.58        182.02        27.60 o                         
   9  18   9         86.75         44.94        27.59 o                         
  10  18   9       2404.79       2549.07        77.10 o                         
  11  18   9         17.61          5.64        32.89 o                         
   1  19   9        397.12        409.50        48.40 o                         
   2  19   9        171.91        124.13        25.31 o                         
   3  19   9         24.34         11.94        25.13 o                         
   4  19   9        864.77        908.00        49.77 o                         
   5  19   9          8.99         60.65        28.48 o                         
   6  19   9       1064.04       1152.72        62.36 o                         
   7  19   9        412.98        306.71        30.77 o                         
   8  19   9        491.63        458.50        35.80 o                         
   9  19   9        340.34        299.01        45.18 o                         
  10  19   9        688.39        594.51        80.88 o                         
   0  20   9        244.16        199.21        42.37 o                         
   1  20   9          1.79          2.28        27.99 o                         
   2  20   9        501.06        524.05        51.92 o                         
   3  20   9        119.37         84.37        31.38 o                         
   4  20   9        580.55        732.04        56.34 o                         
   5  20   9        210.98        281.48        49.63 o                         
   6  20   9        267.86        219.05        39.14 o                         
   7  20   9        154.02        128.54        36.21 o                         
   8  20   9          6.02         33.82        38.71 o                         
   1  21   9       1791.58       1930.18        65.99 o                         
   2  21   9         85.05         90.38        31.23 o                         
   3  21   9        325.11        494.96        74.05 o                         
   4  21   9        149.85        143.81        35.33 o                         
   5  21   9         14.40         84.50        37.04 o                         
   6  21   9        526.41        393.04        82.84 o                         
   0  22   9        818.72        745.65       104.61 o                         
   1  22   9         35.99         30.36        40.85 o                         
   2  22   9        819.21        897.68        85.45 o                         
   0   0  10       2944.01       3157.40        53.85 o                         
   1   0  10        281.54        307.59        20.02 o                         
   2   0  10       3940.31       3341.97        41.27 o                         
   3   0  10       8391.17       8080.99        69.35 o                         
   4   0  10       5393.41       5151.34        67.18 o                         
   5   0  10       3534.08       3240.31        58.45 o                         
   6   0  10        537.13        529.56        31.49 o                         
   7   0  10      17391.26      17253.00       155.51 o                         
   8   0  10      15921.27      15406.31       165.80 o                         
   9   0  10       4523.13       4505.73        82.83 o                         
  10   0  10        278.95        313.85        35.13 o                         
  11   0  10        418.14        295.16        45.55 o                         
  12   0  10       1347.33       1408.54        95.38 o                         
  13   0  10        355.18        219.44        42.67 o                         
  14   0  10       2542.08       2346.12        79.74 o                         
  15   0  10       4149.14       4523.55       103.28 o                         
  16   0  10         53.83         98.30        40.03 o                         
  17   0  10        788.04        897.08        81.58 o                         
  18   0  10       1276.93       1350.64       112.29 o                         
  19   0  10         55.66        -24.64        72.27 o                         
   1   1  10      10600.70      10259.61        59.45 o                         
   2   1  10       1924.34       1713.35        22.01 o                         
   3   1  10       2009.17       1814.03        21.20 o                         
   4   1  10        748.54        607.34        19.00 o                         
   5   1  10       1157.33       1047.01        25.91 o                         
   6   1  10        657.31        712.68        23.26 o                         
   7   1  10       4349.41       4291.39        40.61 o                         
   8   1  10       2892.97       2718.59        32.27 o                         
   9   1  10         48.55         39.80        16.09 o                         
  10   1  10       1895.00       1964.80        45.24 o                         
  11   1  10       4919.19       5240.02        67.99 o                         
  12   1  10        110.39         97.96        24.40 o                         
  13   1  10       1720.10       1754.02        50.62 o                         
  14   1  10         17.65         50.66        24.89 o                         
  15   1  10        106.96        127.24        27.29 o                         
  16   1  10         25.35        -15.23        29.41 o                         
  17   1  10          3.24          5.75        29.95 o                         
  18   1  10         26.15         36.45        32.57 o                         
  19   1  10        248.11        243.56        52.31 o                         
   0   2  10       8153.88       8230.64        71.64 o                         
   1   2  10       3939.33       3707.22        30.53 o                         
   2   2  10       1321.54       1349.74        20.85 o                         
   3   2  10       2578.19       2386.63        23.18 o                         
   4   2  10      13326.11      13462.56        84.11 o                         
   5   2  10        206.43        224.17        14.33 o                         
   6   2  10          7.24          1.69        12.64 o                         
   7   2  10        448.16        457.38        22.21 o                         
   8   2  10       1208.41       1055.65        24.69 o                         
   9   2  10       1159.78       1180.82        34.51 o                         
  10   2  10        986.77       1099.14        35.14 o                         
  11   2  10       1644.34       1580.44        46.09 o                         
  12   2  10        811.93        940.87        44.19 o                         
  13   2  10        599.08        526.48        40.59 o                         
  14   2  10         50.62          0.79        24.92 o                         
  15   2  10        236.19        159.21        27.73 o                         
  16   2  10        401.56        241.90        31.11 o                         
  17   2  10         91.07         43.68        30.22 o                         
  18   2  10        652.12        544.15        42.86 o                         
  19   2  10        124.35        -18.54        52.44 o                         
   1   3  10      58600.71      60850.90       320.10 o                         
   2   3  10        422.05        432.57        22.35 o                         
   3   3  10       2424.26       2293.10        25.69 o                         
   4   3  10       1906.40       1892.06        24.82 o                         
   5   3  10        764.22        746.23        18.78 o                         
   6   3  10         96.02         83.91        10.00 o                         
   7   3  10        475.79        442.43        18.98 o                         
   8   3  10        141.64        123.13        14.43 o                         
   9   3  10       4604.07       4643.07        54.87 o                         
  10   3  10       1283.72       1379.50        37.73 o                         
  11   3  10      20583.66      21410.23       204.08 o                         
  12   3  10       2419.90       2330.48        66.88 o                         
  13   3  10      11946.31      13140.51       122.89 o                         
  14   3  10          0.72        -21.56        24.37 o                         
  15   3  10        118.02        105.69        36.31 o                         
  16   3  10        278.61        234.14        30.92 o                         
  17   3  10         69.19        -10.84        30.13 o                         
  18   3  10          1.26        -32.01        32.01 o                         
   0   4  10       1024.46       1063.11        28.37 o                         
   1   4  10         65.18         47.17        11.91 o                         
   2   4  10       2956.15       2860.60        28.86 o                         
   3   4  10       2843.40       2689.77        23.48 o                         
   4   4  10         49.16         49.05        10.05 o                         
   5   4  10       2611.82       2545.52        26.17 o                         
   6   4  10        308.58        289.99        15.72 o                         
   7   4  10       2991.31       2882.35        29.04 o                         
   8   4  10       2864.05       2712.89        29.92 o                         
   9   4  10        993.70        907.56        33.52 o                         
  10   4  10          1.94         -9.44        14.60 o                         
  11   4  10         58.01         18.20        23.94 o                         
  12   4  10          1.00          2.07        22.78 o                         
  13   4  10         84.06         33.04        24.11 o                         
  14   4  10        428.56        485.16        41.57 o                         
  15   4  10        115.37        159.61        33.36 o                         
  16   4  10        152.09         57.79        29.35 o                         
  17   4  10         58.67         50.27        30.80 o                         
  18   4  10         71.95         66.61        33.41 o                         
   1   5  10      36170.87      36542.60       184.96 o                         
   2   5  10        606.90        533.74        17.78 o                         
   3   5  10         62.90         50.40         8.73 o                         
   4   5  10        470.14        363.74        19.59 o                         
   5   5  10        324.52        210.86        11.94 o                         
   6   5  10        217.91        155.94        11.07 o                         
   7   5  10        565.43        525.08        21.50 o                         
   8   5  10          8.53         32.69        11.85 o                         
   9   5  10       2003.61       2070.46        34.85 o                         
  10   5  10        168.20        134.92        16.00 o                         
  11   5  10       8591.25       9018.09        91.79 o                         
  12   5  10       1784.39       1840.76        51.68 o                         
  13   5  10       3507.09       3782.43        64.70 o                         
  14   5  10         37.95         20.52        24.37 o                         
  15   5  10         44.96         37.50        26.99 o                         
  16   5  10          0.36        -20.91        28.33 o                         
  17   5  10         44.46         35.38        31.61 o                         
  18   5  10          6.72         30.13        31.89 o                         
   0   6  10      10327.55      10426.67        98.92 o                         
   1   6  10       3479.14       3140.47        30.43 o                         
   2   6  10       2553.25       2589.07        26.60 o                         
   3   6  10       4524.62       4463.87        34.22 o                         
   4   6  10      15213.33      14441.82        82.74 o                         
   5   6  10       2480.53       2369.47        28.80 o                         
   6   6  10       5294.32       4977.73        38.33 o                         
   7   6  10        595.14        536.46        23.51 o                         
   8   6  10       7079.96       7037.10        60.78 o                         
   9   6  10        571.98        550.22        31.29 o                         
  10   6  10         36.33         13.32        20.87 o                         
  11   6  10          3.42          6.77        17.67 o                         
  12   6  10         13.73        -24.05        27.28 o                         
  13   6  10       2554.37       2582.65        57.90 o                         
  14   6  10         25.35          4.09        25.41 o                         
  15   6  10        148.57         90.20        27.52 o                         
  16   6  10        573.99        761.60        56.64 o                         
  17   6  10        165.61         78.22        31.02 o                         
  18   6  10       1810.14       1797.48        66.89 o                         
   1   7  10        942.84        948.71        23.29 o                         
   2   7  10        898.27        832.43        20.64 o                         
   3   7  10        171.28        141.44        11.39 o                         
   4   7  10        228.12        171.04        11.96 o                         
   5   7  10       5157.97       5019.67        44.20 o                         
   6   7  10       1267.20       1149.74        27.25 o                         
   7   7  10         28.42          6.85        13.22 o                         
   8   7  10          0.51        -14.87        14.87 o                         
   9   7  10         52.70         32.64        16.70 o                         
  10   7  10        881.87        867.37        39.40 o                         
  11   7  10        353.66        373.35        28.14 o                         
  12   7  10       1376.47       1324.60        60.47 o                         
  13   7  10          7.24        -16.72        25.32 o                         
  14   7  10         68.48         19.71        26.36 o                         
  15   7  10        175.98        136.14        29.67 o                         
  16   7  10         14.54         13.47        29.65 o                         
  17   7  10          0.59          0.62        31.15 o                         
  18   7  10         23.77        -18.52        43.61 o                         
   0   8  10       5029.93       5129.69        55.76 o                         
   1   8  10        205.25        205.26        12.23 o                         
   2   8  10        780.57        665.87        22.19 o                         
   3   8  10       2396.21       2455.74        29.79 o                         
   4   8  10       1586.43       1472.75        25.55 o                         
   5   8  10       2555.33       2320.11        29.20 o                         
   6   8  10       1120.22       1090.92        27.64 o                         
   7   8  10         31.51         12.19        13.87 o                         
   8   8  10       3580.16       3652.69        43.76 o                         
   9   8  10        404.26        389.25        32.23 o                         
  10   8  10          3.83         -7.29        18.15 o                         
  11   8  10        711.07        718.89        37.88 o                         
  12   8  10       1251.40       1072.62        47.35 o                         
  13   8  10        205.35        173.63        28.41 o                         
  14   8  10         74.17         47.03        27.20 o                         
  15   8  10        136.29         95.34        32.35 o                         
  16   8  10         25.27         59.08        29.79 o                         
  17   8  10         62.27         35.50        32.60 o                         
   1   9  10      22294.45      22609.77       124.91 o                         
   2   9  10          1.69          0.20        11.73 o                         
   3   9  10        903.15       1005.14        25.30 o                         
   4   9  10       1785.05       1659.68        28.50 o                         
   5   9  10        571.98        520.29        25.97 o                         
   6   9  10        401.97        308.61        18.37 o                         
   7   9  10          8.80         13.81        15.49 o                         
   8   9  10         16.31        -12.48        16.25 o                         
   9   9  10       1697.20       1548.19        44.17 o                         
  10   9  10        537.92        484.00        32.57 o                         
  11   9  10      17918.39      18038.63       135.84 o                         
  12   9  10        670.33        723.49        42.78 o                         
  13   9  10       4295.28       4290.70        75.03 o                         
  14   9  10          0.69         23.54        28.29 o                         
  15   9  10        184.40        102.16        29.60 o                         
  16   9  10        134.68         94.59        32.19 o                         
  17   9  10         37.77          4.98        33.91 o                         
   0  10  10        930.65        914.76        36.05 o                         
   1  10  10         42.21         53.82        12.06 o                         
   2  10  10       1711.16       1766.91        28.79 o                         
   3  10  10        176.39        158.82        14.18 o                         
   4  10  10       1431.62       1399.18        30.84 o                         
   5  10  10          5.65         -6.28        13.17 o                         
   6  10  10         15.50         16.87        13.21 o                         
   7  10  10        216.04        192.96        19.71 o                         
   8  10  10        598.72        594.90        32.42 o                         
   9  10  10        609.76        530.80        38.26 o                         
  10  10  10        108.34        106.55        21.09 o                         
  11  10  10          9.98         23.67        21.45 o                         
  12  10  10       1894.23       1966.39        52.73 o                         
  13  10  10          0.04         19.51        27.98 o                         
  14  10  10        163.58        112.03        28.90 o                         
  15  10  10          0.15        -22.80        30.04 o                         
  16  10  10         61.68         21.38        32.10 o                         
   1  11  10      10367.55      10614.53        74.04 o                         
   2  11  10        976.94        986.27        27.40 o                         
   3  11  10       2966.74       3001.91        35.59 o                         
   4  11  10        158.89        107.77        14.28 o                         
   5  11  10        785.27        675.66        29.33 o                         
   6  11  10        153.77        108.53        15.81 o                         
   7  11  10       1505.84       1563.31        42.30 o                         
   8  11  10       1316.05       1361.70        44.17 o                         
   9  11  10        627.41        474.01        31.00 o                         
  10  11  10       4074.35       4131.93        55.33 o                         
  11  11  10      16300.07      16626.90       129.01 o                         
  12  11  10          9.35         30.28        23.97 o                         
  13  11  10       5862.87       6053.89        79.22 o                         
  14  11  10        136.00        208.16        30.49 o                         
  15  11  10          3.71         48.43        31.49 o                         
  16  11  10          2.19        -11.78        37.67 o                         
   0  12  10         22.21         16.45        18.98 o                         
   1  12  10        372.45        406.21        23.19 o                         
   2  12  10          7.36          6.70        13.91 o                         
   3  12  10        227.29        182.99        15.14 o                         
   4  12  10        171.21        144.15        15.42 o                         
   5  12  10        555.30        533.72        27.38 o                         
   6  12  10        632.74        556.03        29.80 o                         
   7  12  10        130.51        142.31        18.44 o                         
   8  12  10       3023.06       3147.40        50.27 o                         
   9  12  10        185.39        126.35        20.96 o                         
  10  12  10        670.62        591.53        35.67 o                         
  11  12  10          3.91         -4.83        21.84 o                         
  12  12  10         88.43         79.26        26.54 o                         
  13  12  10        228.94        200.02        31.27 o                         
  14  12  10       1257.14       1256.57        62.71 o                         
  15  12  10        241.02        170.45        35.65 o                         
   1  13  10       1212.83       1329.48        39.81 o                         
   2  13  10        604.53        558.28        30.43 o                         
   3  13  10         13.58        -15.76        15.76 o                         
   4  13  10       1778.14       1766.69        35.78 o                         
   5  13  10        653.82        730.66        31.10 o                         
   6  13  10       1124.73       1199.12        37.66 o                         
   7  13  10       1854.44       2010.08        42.26 o                         
   8  13  10        697.44        796.41        41.07 o                         
   9  13  10        138.24        175.88        23.24 o                         
  10  13  10          6.35         14.38        22.33 o                         
  11  13  10         11.14         28.45        22.42 o                         
  12  13  10         44.80         11.97        27.68 o                         
  13  13  10        460.83        330.87        33.44 o                         
  14  13  10        180.53        124.99        34.29 o                         
  15  13  10         14.65        -47.18        50.84 o                         
   0  14  10        850.56        866.43        54.17 o                         
   1  14  10       1385.87       1398.50        38.99 o                         
   2  14  10        457.76        346.45        24.53 o                         
   3  14  10       1395.65       1319.22        38.07 o                         
   4  14  10       2993.15       2982.05        44.49 o                         
   5  14  10       2599.37       2394.20        45.14 o                         
   6  14  10        181.02        155.72        20.92 o                         
   7  14  10        926.26        977.50        47.96 o                         
   8  14  10       3985.65       3870.00        57.56 o                         
   9  14  10       2144.18       2185.73        49.88 o                         
  10  14  10          0.50        -19.73        25.27 o                         
  11  14  10         69.55         42.18        27.86 o                         
  12  14  10       1611.85       1711.60        58.09 o                         
  13  14  10        393.28        346.92        39.58 o                         
  14  14  10        365.90        400.66        42.74 o                         
   1  15  10       4077.23       3894.31        55.74 o                         
   2  15  10         92.11         57.74        19.81 o                         
   3  15  10       2809.82       2479.76        45.86 o                         
   4  15  10          2.69         -3.97        21.99 o                         
   5  15  10        375.09        340.93        28.15 o                         
   6  15  10         13.74         39.76        21.87 o                         
   7  15  10        209.29        205.90        23.86 o                         
   8  15  10         36.13         22.77        23.87 o                         
   9  15  10        634.71        741.78        47.40 o                         
  10  15  10        294.00        225.92        26.70 o                         
  11  15  10       1334.20       1482.35        53.95 o                         
  12  15  10          7.34          5.74        27.59 o                         
  13  15  10       1348.34       1410.87        71.41 o                         
   0  16  10       2121.80       2358.64        71.05 o                         
   1  16  10        193.80        254.04        33.41 o                         
   2  16  10        135.45         97.82        22.46 o                         
   3  16  10        121.76         61.38        20.91 o                         
   4  16  10        884.45        884.94        42.96 o                         
   5  16  10       1207.11       1157.60        44.41 o                         
   6  16  10        207.48        226.93        23.72 o                         
   7  16  10          1.14         -7.92        22.95 o                         
   8  16  10         57.82         14.02        23.93 o                         
   9  16  10         21.55         13.63        25.71 o                         
  10  16  10        837.32        931.44        51.29 o                         
  11  16  10        151.17        104.50        28.61 o                         
  12  16  10        421.46        383.75        56.07 o                         
   1  17  10      10470.61      10287.27        96.29 o                         
   2  17  10        693.53        808.56        45.41 o                         
   3  17  10         14.17          7.22        24.01 o                         
   4  17  10       1550.95       1438.18        61.26 o                         
   5  17  10         54.30        -12.76        23.22 o                         
   6  17  10          3.00        -18.91        27.24 o                         
   7  17  10          3.48        -19.24        25.99 o                         
   8  17  10        478.17        518.83        48.88 o                         
   9  17  10        940.68       1106.39        53.63 o                         
  10  17  10        170.43        117.60        28.96 o                         
  11  17  10       2924.04       3067.87        79.60 o                         
   0  18  10        656.78        584.72        58.90 o                         
   1  18  10        480.22        507.89        40.48 o                         
   2  18  10        726.22        815.41        45.61 o                         
   3  18  10         75.26         85.79        26.20 o                         
   4  18  10        834.66        891.59        50.62 o                         
   5  18  10        363.26        227.87        27.61 o                         
   6  18  10          1.84        -25.01        25.01 o                         
   7  18  10         12.44          4.83        26.38 o                         
   8  18  10        417.15        278.94        29.60 o                         
   9  18  10         30.62         87.35        29.15 o                         
  10  18  10        332.63        245.38        37.13 o                         
   1  19  10       3254.81       3009.99        61.66 o                         
   2  19  10        486.64        463.78        41.74 o                         
   3  19  10         88.79         99.85        29.33 o                         
   4  19  10        176.45        150.48        30.77 o                         
   5  19  10         23.98         23.10        31.35 o                         
   6  19  10         94.89         74.98        30.61 o                         
   7  19  10        671.32        603.59        60.86 o                         
   8  19  10        250.03        224.20        34.20 o                         
   0  20  10         42.91        -22.94        43.67 o                         
   1  20  10         37.61        -30.45        30.45 o                         
   2  20  10         86.77        103.10        32.03 o                         
   3  20  10        418.43        430.06        39.01 o                         
   4  20  10       1415.15       1561.17        70.41 o                         
   5  20  10       1277.17       1555.68        75.32 o                         
   6  20  10        295.72        247.69        36.60 o                         
   1  21  10        170.02        150.67        34.61 o                         
   2  21  10          7.77         74.46        38.07 o                         
   3  21  10        134.25        167.19        41.51 o                         
   1   1  11         40.65         32.23         9.84 o                         
   2   1  11       2426.33       2372.21        26.84 o                         
   3   1  11      14085.86      13953.63        83.42 o                         
   4   1  11       1121.42       1046.82        23.55 o                         
   5   1  11       1977.07       1883.99        31.15 o                         
   6   1  11      13567.42      13398.89       111.02 o                         
   7   1  11       3248.66       3116.24        44.50 o                         
   8   1  11       6787.64       6667.82        62.22 o                         
   9   1  11       4553.22       4387.21        54.37 o                         
  10   1  11       2168.01       2086.07        53.83 o                         
  11   1  11         31.41        -11.59        21.44 o                         
  12   1  11        371.33        334.14        27.19 o                         
  13   1  11       1513.80       1359.10        50.00 o                         
  14   1  11       1293.59       1448.10        69.84 o                         
  15   1  11       1815.59       1910.37        73.11 o                         
  16   1  11       2176.27       2136.46        66.26 o                         
  17   1  11        560.24        409.37        37.75 o                         
  18   1  11        757.15        646.65        61.92 o                         
   0   2  11      13406.03      12953.57       112.38 o                         
   1   2  11        374.56        302.16        15.70 o                         
   2   2  11        195.34        181.60        11.50 o                         
   3   2  11       1532.69       1338.45        22.29 o                         
   4   2  11      12697.83      12829.74        82.77 o                         
   5   2  11         70.73         74.02        11.72 o                         
   6   2  11       6501.41       6358.14        53.82 o                         
   7   2  11          2.54          0.02        13.83 o                         
   8   2  11          4.65          3.25        15.39 o                         
   9   2  11        110.23         72.36        18.20 o                         
  10   2  11       3425.04       3414.81        83.90 o                         
  11   2  11        131.69         93.70        23.39 o                         
  12   2  11       4919.98       4875.80        68.92 o                         
  13   2  11       5974.25       5962.78        77.81 o                         
  14   2  11         43.03          9.35        26.82 o                         
  15   2  11          8.26          8.17        30.89 o                         
  16   2  11        544.59        423.25        50.18 o                         
  17   2  11         31.07         -7.94        31.86 o                         
  18   2  11         66.64         -8.91        35.58 o                         
   1   3  11         86.37         64.17        10.33 o                         
   2   3  11        699.57        617.61        21.39 o                         
   3   3  11       2059.13       2022.11        25.19 o                         
   4   3  11       3394.84       3114.83        33.13 o                         
   5   3  11       7740.60       7841.73        54.36 o                         
   6   3  11       1109.64       1118.66        24.69 o                         
   7   3  11        140.95        109.33        12.18 o                         
   8   3  11        965.46        934.78        31.18 o                         
   9   3  11        166.85        203.70        20.70 o                         
  10   3  11         10.19         -8.91        23.56 o                         
  11   3  11        746.70        981.89        48.58 o                         
  12   3  11          2.75          7.10        23.50 o                         
  13   3  11        417.26        468.56        49.13 o                         
  14   3  11          2.85        -25.14        25.14 o                         
  15   3  11        927.45        773.56        60.31 o                         
  16   3  11       1077.98       1082.80        61.46 o                         
  17   3  11        383.64        323.97        35.39 o                         
  18   3  11        573.75        580.97        49.86 o                         
   0   4  11      16993.80      17025.31       266.73 o                         
   1   4  11        249.96        240.95        13.96 o                         
   2   4  11       2440.55       2312.33        26.83 o                         
   3   4  11         86.26         76.28        10.42 o                         
   4   4  11       1348.36       1339.98        26.74 o                         
   5   4  11        284.23        275.07        14.30 o                         
   6   4  11       1312.97       1209.82        23.96 o                         
   7   4  11         23.06         14.09        12.52 o                         
   8   4  11       1261.90       1214.24        28.25 o                         
   9   4  11       1686.02       1684.99        33.32 o                         
  10   4  11       1723.95       1701.96        50.19 o                         
  11   4  11       1327.17       1338.60        47.80 o                         
  12   4  11       6642.23       7144.08        84.58 o                         
  13   4  11         13.21        -23.55        23.55 o                         
  14   4  11          1.56          6.07        25.17 o                         
  15   4  11         42.99        -19.56        27.75 o                         
  16   4  11        175.21         54.50        31.82 o                         
  17   4  11        265.54        163.62        34.21 o                         
  18   4  11         13.81        -52.58        52.58 o                         
   1   5  11        403.73        383.26        19.87 o                         
   2   5  11       1749.58       1615.02        24.63 o                         
   3   5  11       9687.91       9505.43        57.85 o                         
   4   5  11      10503.40      10422.85        71.59 o                         
   5   5  11       2255.41       2145.61        29.00 o                         
   6   5  11       5827.15       5651.59        57.75 o                         
   7   5  11       5282.64       5410.66        49.43 o                         
   8   5  11       1809.61       1843.08        32.00 o                         
   9   5  11       1710.85       1743.61        39.45 o                         
  10   5  11         79.91         66.28        18.69 o                         
  11   5  11          7.06         15.79        23.60 o                         
  12   5  11          0.11        -20.24        24.73 o                         
  13   5  11        636.92        653.32        48.31 o                         
  14   5  11        105.46         48.74        26.66 o                         
  15   5  11       1557.98       1714.56        59.09 o                         
  16   5  11       1649.16       1506.74        88.70 o                         
  17   5  11         70.13        -13.39        37.09 o                         
   0   6  11       3952.89       3864.25        48.00 o                         
   1   6  11        122.04         76.80        11.93 o                         
   2   6  11        408.56        302.42        16.28 o                         
   3   6  11         47.90         36.79        10.20 o                         
   4   6  11        225.46        212.58        16.63 o                         
   5   6  11       3105.64       2959.40        31.75 o                         
   6   6  11        512.60        532.64        25.95 o                         
   7   6  11       1140.81       1148.90        30.89 o                         
   8   6  11       1518.37       1466.09        37.00 o                         
   9   6  11        302.14        272.06        22.72 o                         
  10   6  11        788.52        832.66        35.97 o                         
  11   6  11        641.48        542.75        41.29 o                         
  12   6  11        745.55        800.13        51.41 o                         
  13   6  11         81.18         42.28        29.63 o                         
  14   6  11          1.43          3.83        26.14 o                         
  15   6  11          4.54         37.35        28.92 o                         
  16   6  11        150.96        129.39        32.58 o                         
  17   6  11        207.06        131.58        35.72 o                         
   1   7  11        346.14        223.22        12.93 o                         
   2   7  11       3094.91       2972.73        30.61 o                         
   3   7  11       6957.13       6855.50        49.54 o                         
   4   7  11      23821.07      23976.58       137.61 o                         
   5   7  11       3447.54       3342.50        38.58 o                         
   6   7  11      12366.89      12481.56        87.79 o                         
   7   7  11       6177.29       6397.17        55.96 o                         
   8   7  11       5052.70       5304.40        61.12 o                         
   9   7  11       2532.57       2513.66        41.09 o                         
  10   7  11        950.17        970.74        36.25 o                         
  11   7  11         52.66         25.46        22.27 o                         
  12   7  11         84.60         55.40        26.49 o                         
  13   7  11         18.61        -24.54        24.54 o                         
  14   7  11        563.97        403.38        32.07 o                         
  15   7  11       4466.32       4559.52        78.11 o                         
  16   7  11       1865.70       2027.41        68.69 o                         
  17   7  11          3.02        -34.26        34.26 o                         
   0   8  11       3759.08       3775.74        48.88 o                         
   1   8  11        293.64        249.60        13.86 o                         
   2   8  11       1456.04       1431.76        28.10 o                         
   3   8  11         54.63         30.65        12.64 o                         
   4   8  11        965.78       1065.60        26.44 o                         
   5   8  11        245.32        174.17        15.03 o                         
   6   8  11       1365.98       1267.03        31.99 o                         
   7   8  11         32.40         26.97        18.35 o                         
   8   8  11         24.33         42.41        19.92 o                         
   9   8  11          1.67         -3.53        19.03 o                         
  10   8  11        678.61        465.40        29.45 o                         
  11   8  11        598.82        604.83        41.41 o                         
  12   8  11        949.35        958.84        52.87 o                         
  13   8  11         13.28        -16.19        26.95 o                         
  14   8  11          0.42        -28.09        28.09 o                         
  15   8  11        704.89        562.11        51.92 o                         
  16   8  11         33.00         44.44        31.46 o                         
  17   8  11         24.98         56.22        59.10 o                         
   1   9  11         43.40         46.52        11.86 o                         
   2   9  11       3783.57       3727.47        36.43 o                         
   3   9  11       1988.50       1834.50        31.45 o                         
   4   9  11       3890.07       3780.26        40.59 o                         
   5   9  11          7.22         25.84        13.95 o                         
   6   9  11       4764.23       4608.29        52.52 o                         
   7   9  11        995.10        958.29        33.38 o                         
   8   9  11        730.62        708.37        36.01 o                         
   9   9  11        622.02        609.73        35.86 o                         
  10   9  11       1634.64       1723.12        54.55 o                         
  11   9  11        302.38        213.82        26.63 o                         
  12   9  11        125.16         74.88        26.82 o                         
  13   9  11          5.26        -30.26        30.26 o                         
  14   9  11        816.41        844.92        53.43 o                         
  15   9  11          7.15        -24.47        32.12 o                         
  16   9  11        322.63        279.19        40.62 o                         
   0  10  11      13422.75      13788.33       115.51 o                         
   1  10  11          0.68         36.03        12.39 o                         
   2  10  11       2266.93       2360.84        33.37 o                         
   3  10  11        353.37        338.79        19.97 o                         
   4  10  11        710.16        603.68        30.18 o                         
   5  10  11       1783.06       1644.62        36.98 o                         
   6  10  11         71.11         93.01        17.11 o                         
   7  10  11       2248.46       2277.61        40.11 o                         
   8  10  11        851.16        996.94        39.53 o                         
   9  10  11        115.42         88.09        21.05 o                         
  10  10  11       2531.59       2487.14        49.78 o                         
  11  10  11        749.75        599.69        47.65 o                         
  12  10  11       3142.55       3069.80        64.33 o                         
  13  10  11        302.39        238.37        31.07 o                         
  14  10  11        192.20        144.72        31.50 o                         
  15  10  11        190.92        211.25        33.12 o                         
  16  10  11        537.48        689.57        86.26 o                         
   1  11  11        729.62        732.07        26.51 o                         
   2  11  11       2929.49       2946.80        37.18 o                         
   3  11  11        682.66        621.76        35.65 o                         
   4  11  11       2995.81       2874.02        39.00 o                         
   5  11  11        127.25         93.51        17.40 o                         
   6  11  11       2561.78       2576.15        42.21 o                         
   7  11  11         48.16         21.67        19.32 o                         
   8  11  11        845.56        821.47        38.62 o                         
   9  11  11        134.85        125.59        25.56 o                         
  10  11  11        337.01        338.69        35.68 o                         
  11  11  11        250.81        295.21        39.19 o                         
  12  11  11         66.76         34.95        32.54 o                         
  13  11  11         56.21         90.73        30.38 o                         
  14  11  11        952.01       1030.33        67.64 o                         
  15  11  11        171.49        146.57        34.96 o                         
   0  12  11       2222.32       2193.80        51.32 o                         
   1  12  11         47.78         61.21        15.55 o                         
   2  12  11        574.77        635.74        28.81 o                         
   3  12  11        417.90        462.48        24.51 o                         
   4  12  11        100.75         58.06        16.14 o                         
   5  12  11        296.14        325.94        23.08 o                         
   6  12  11        590.54        736.40        35.23 o                         
   7  12  11        369.39        341.71        35.37 o                         
   8  12  11        391.56        477.70        29.55 o                         
   9  12  11        467.67        494.52        34.07 o                         
  10  12  11          5.37         29.55        22.64 o                         
  11  12  11        224.93        183.83        29.64 o                         
  12  12  11        719.33        655.71        50.64 o                         
  13  12  11        439.92        353.96        36.25 o                         
  14  12  11          9.82         36.20        33.76 o                         
  15  12  11         16.53        111.30        93.91 o                         
   1  13  11         33.98         63.12        17.61 o                         
   2  13  11        629.27        718.80        34.11 o                         
   3  13  11       6781.43       6830.88        60.45 o                         
   4  13  11       4577.61       4405.91        52.89 o                         
   5  13  11        294.40        295.48        22.05 o                         
   6  13  11       7331.86       7632.03        72.37 o                         
   7  13  11       3733.83       3479.06        58.04 o                         
   8  13  11       1176.04       1280.21        54.50 o                         
   9  13  11        982.84       1070.91        48.39 o                         
  10  13  11        705.94        824.61        46.88 o                         
  11  13  11         81.26         56.16        32.07 o                         
  12  13  11         74.40         36.14        31.97 o                         
  13  13  11       1368.83       1494.05        70.02 o                         
  14  13  11        758.37        753.50       113.50 o                         
   0  14  11        678.43        653.74        53.55 o                         
   1  14  11        474.95        445.62        41.27 o                         
   2  14  11       1218.14       1008.94        40.07 o                         
   3  14  11        668.55        501.00        28.25 o                         
   4  14  11        396.77        352.72        39.50 o                         
   5  14  11        168.74        178.29        21.68 o                         
   6  14  11        339.13        299.49        23.55 o                         
   7  14  11          8.79         22.14        21.88 o                         
   8  14  11         86.72         88.55        23.66 o                         
   9  14  11         11.52         39.16        24.11 o                         
  10  14  11        217.80        209.14        34.96 o                         
  11  14  11          3.78         32.01        28.78 o                         
  12  14  11         53.13          0.22        38.37 o                         
  13  14  11        259.46        186.06        40.82 o                         
   1  15  11          4.90         -8.61        23.68 o                         
   2  15  11          7.35         12.78        20.88 o                         
   3  15  11       4064.27       4067.96        56.58 o                         
   4  15  11       3324.67       3339.92        56.45 o                         
   5  15  11       3444.96       3574.51        54.47 o                         
   6  15  11        947.63        864.94        43.17 o                         
   7  15  11       1285.39       1412.04        49.15 o                         
   8  15  11        992.27        970.49        48.45 o                         
   9  15  11        704.07        749.11        45.95 o                         
  10  15  11        204.04        184.50        28.13 o                         
  11  15  11        311.78        258.87        31.57 o                         
  12  15  11         77.07        -32.48        38.88 o                         
   0  16  11       1964.54       1729.84        71.00 o                         
   1  16  11        527.55        554.65        42.32 o                         
   2  16  11        442.82        369.89        41.05 o                         
   3  16  11         27.59         47.63        23.82 o                         
   4  16  11         42.43         19.36        22.49 o                         
   5  16  11        126.42        124.63        23.62 o                         
   6  16  11        206.14        193.37        27.94 o                         
   7  16  11        688.97        779.29        52.87 o                         
   8  16  11         35.26         20.07        25.49 o                         
   9  16  11         76.97         64.11        27.33 o                         
  10  16  11        211.81        197.87        47.76 o                         
  11  16  11        182.45        121.21        32.18 o                         
   1  17  11        520.19        474.60        41.61 o                         
   2  17  11        109.90        112.99        25.71 o                         
   3  17  11        286.89        313.00        30.79 o                         
   4  17  11         56.82         -1.72        23.73 o                         
   5  17  11        169.36        159.99        26.36 o                         
   6  17  11        172.59        173.69        42.20 o                         
   7  17  11         38.51         28.57        26.89 o                         
   8  17  11          3.64        -19.18        27.30 o                         
   9  17  11          1.70         21.36        28.79 o                         
  10  17  11          4.64         10.56        32.58 o                         
   0  18  11       1730.56       1665.58        79.20 o                         
   1  18  11         94.93         88.15        27.76 o                         
   2  18  11         22.61         62.40        28.86 o                         
   3  18  11          1.19         31.56        28.03 o                         
   4  18  11        797.92        953.77        52.79 o                         
   5  18  11        208.50        160.93        29.63 o                         
   6  18  11         62.34         83.16        29.79 o                         
   7  18  11        148.60         92.42        29.27 o                         
   8  18  11        580.56        514.98        50.45 o                         
   9  18  11         37.37         56.72        58.16 o                         
   1  19  11        370.80        395.03        33.39 o                         
   2  19  11         34.88         73.29        31.38 o                         
   3  19  11        925.25       1088.37        61.53 o                         
   4  19  11        439.92        449.77        45.46 o                         
   5  19  11        903.00       1039.58        64.61 o                         
   6  19  11        349.15        339.12        33.03 o                         
   7  19  11        143.59         46.66        46.17 o                         
   0  20  11        103.94         52.44        67.35 o                         
   1  20  11        155.82        124.97        36.42 o                         
   2  20  11        117.52        177.25        37.09 o                         
   3  20  11        515.22        547.44        84.67 o                         
   4  20  11        933.06       1208.26        85.59 o                         
   0   0  12         48.02         29.52        21.37 o                         
   1   0  12         79.50         21.97        18.09 o                         
   2   0  12       1261.46       1225.51        34.34 o                         
   3   0  12       3171.56       3051.18        44.32 o                         
   4   0  12      15880.24      16059.41       134.59 o                         
   5   0  12      16532.40      16548.94       170.45 o                         
   6   0  12        136.28        115.96        23.35 o                         
   7   0  12       6977.12       6883.18        92.23 o                         
   8   0  12       4684.61       4490.77        73.54 o                         
   9   0  12        808.20        926.95        74.54 o                         
  10   0  12          8.51         60.95        31.71 o                         
  11   0  12         10.84        -17.01        33.15 o                         
  12   0  12        551.86        644.10        61.62 o                         
  13   0  12        210.76        188.03        39.78 o                         
  14   0  12       2647.07       2660.33        91.87 o                         
  15   0  12       1494.90       1715.35        86.50 o                         
  16   0  12       5467.51       5968.67       162.15 o                         
  17   0  12       1786.17       1789.22        98.69 o                         
   1   1  12          1.07        -10.99        10.99 o                         
   2   1  12        758.28        655.94        22.41 o                         
   3   1  12         14.97         -0.54        10.84 o                         
   4   1  12        260.31        219.82        19.24 o                         
   5   1  12       2415.54       2167.17        38.00 o                         
   6   1  12         38.98         22.47        15.58 o                         
   7   1  12        544.22        500.84        31.16 o                         
   8   1  12          5.75          5.82        18.06 o                         
   9   1  12       1244.39       1215.73        66.62 o                         
  10   1  12         10.17         33.41        21.93 o                         
  11   1  12        651.54        571.84        40.29 o                         
  12   1  12        112.13        130.92        25.78 o                         
  13   1  12          1.29        -21.31        25.43 o                         
  14   1  12         34.05          0.40        27.34 o                         
  15   1  12        217.55        175.16        30.88 o                         
  16   1  12         87.44         87.56        35.39 o                         
  17   1  12        230.28        180.89        36.00 o                         
   0   2  12         16.68         20.89        17.24 o                         
   1   2  12        103.39         85.27        11.75 o                         
   2   2  12       6067.93       6152.86        48.99 o                         
   3   2  12        113.88         97.00        11.30 o                         
   4   2  12       4782.43       4872.93        45.42 o                         
   5   2  12       3245.40       3169.39        35.97 o                         
   6   2  12        538.99        572.28        30.39 o                         
   7   2  12       4617.19       4492.32        51.79 o                         
   8   2  12       1372.57       1249.03        35.60 o                         
   9   2  12        201.55        185.24        23.12 o                         
  10   2  12        249.67        179.09        24.32 o                         
  11   2  12        545.97        571.12        56.69 o                         
  12   2  12        146.05         77.63        25.33 o                         
  13   2  12        132.98        146.62        27.64 o                         
  14   2  12        827.91        885.68        72.96 o                         
  15   2  12       1067.94       1185.36        86.21 o                         
  16   2  12        457.86        367.93        44.13 o                         
  17   2  12        801.48        708.63        73.86 o                         
   1   3  12          1.13         -2.44        11.90 o                         
   2   3  12       1039.61        925.27        23.57 o                         
   3   3  12       6566.67       6408.47        48.23 o                         
   4   3  12       2517.45       2445.67        34.94 o                         
   5   3  12       1236.98       1217.74        29.37 o                         
   6   3  12        895.74        907.15        29.48 o                         
   7   3  12       1272.16       1201.37        34.84 o                         
   8   3  12        231.99        283.85        27.44 o                         
   9   3  12       2881.35       2805.04        48.62 o                         
  10   3  12        644.54        689.00        45.81 o                         
  11   3  12        361.10        352.94        40.74 o                         
  12   3  12        152.88         96.44        27.20 o                         
  13   3  12         14.92        -25.39        25.39 o                         
  14   3  12        441.19        342.17        54.48 o                         
  15   3  12       1641.94       1744.54        93.15 o                         
  16   3  12         29.52         32.40        33.25 o                         
  17   3  12        485.73        339.45        37.94 o                         
   0   4  12        506.17        503.07        32.72 o                         
   1   4  12        492.66        449.96        22.25 o                         
   2   4  12       1335.79       1274.82        26.09 o                         
   3   4  12       1610.68       1553.47        26.83 o                         
   4   4  12        967.39        874.64        31.62 o                         
   5   4  12       2234.39       2093.93        35.61 o                         
   6   4  12         71.95         73.89        15.19 o                         
   7   4  12          9.05         10.10        15.18 o                         
   8   4  12        308.38        288.47        25.86 o                         
   9   4  12        395.98        339.93        39.11 o                         
  10   4  12         58.35         39.58        23.33 o                         
  11   4  12         42.17         26.58        24.02 o                         
  12   4  12        173.02        113.28        25.98 o                         
  13   4  12         87.70         72.68        26.10 o                         
  14   4  12         10.91        -26.44        26.44 o                         
  15   4  12        184.30         95.81        31.11 o                         
  16   4  12        622.10        675.10        89.63 o                         
  17   4  12         30.83        -40.50        40.50 o                         
   1   5  12        387.02        353.18        19.48 o                         
   2   5  12        664.20        574.54        24.10 o                         
   3   5  12       5041.08       5156.97        42.78 o                         
   4   5  12       1027.17        935.77        29.51 o                         
   5   5  12       6938.84       7214.07        64.10 o                         
   6   5  12         39.20         36.12        14.83 o                         
   7   5  12       8080.32       7679.76        84.10 o                         
   8   5  12         11.71          9.43        19.43 o                         
   9   5  12         47.99         25.01        18.68 o                         
  10   5  12          2.84        -20.57        20.57 o                         
  11   5  12        196.34        131.44        25.37 o                         
  12   5  12        445.01        374.98        30.95 o                         
  13   5  12         55.14          1.64        25.35 o                         
  14   5  12        762.12        712.93        52.91 o                         
  15   5  12       1490.80       1596.85        62.96 o                         
  16   5  12         23.29        -34.01        34.01 o                         
  17   5  12         17.92         41.19        67.43 o                         
   0   6  12         76.95         94.62        18.12 o                         
   1   6  12          4.29        -11.66        11.66 o                         
   2   6  12      10297.40      10194.72        66.29 o                         
   3   6  12       2313.06       2173.67        30.11 o                         
   4   6  12       5745.36       5562.69        52.01 o                         
   5   6  12       8784.94       8800.94        68.97 o                         
   6   6  12        513.83        420.76        25.00 o                         
   7   6  12       8509.30       8661.34       124.82 o                         
   8   6  12       1597.30       1714.96        42.70 o                         
   9   6  12          2.63         -5.37        19.38 o                         
  10   6  12          2.19         23.25        23.42 o                         
  11   6  12        481.95        494.21        40.62 o                         
  12   6  12        448.96        464.62        33.70 o                         
  13   6  12          9.05        -33.36        33.36 o                         
  14   6  12       2428.62       2320.21        63.88 o                         
  15   6  12       1952.56       1981.59        64.63 o                         
  16   6  12        599.13        550.97        68.85 o                         
   1   7  12       2458.76       2319.45        30.52 o                         
   2   7  12       2020.81       1988.43        29.73 o                         
   3   7  12        346.43        388.05        21.05 o                         
   4   7  12       1229.91       1296.29        29.94 o                         
   5   7  12         11.35         27.77        15.27 o                         
   6   7  12          2.22         20.73        16.98 o                         
   7   7  12        126.46        130.62        17.06 o                         
   8   7  12        254.45        199.65        19.18 o                         
   9   7  12         84.81         18.05        19.65 o                         
  10   7  12        247.35        157.08        23.59 o                         
  11   7  12          3.24          6.67        25.44 o                         
  12   7  12          5.96        -25.95        25.95 o                         
  13   7  12          0.05        -16.51        27.55 o                         
  14   7  12        101.56         54.15        30.05 o                         
  15   7  12         11.79        -31.53        31.53 o                         
  16   7  12        108.69        119.81        35.40 o                         
   0   8  12        192.54        163.27        20.15 o                         
   1   8  12        178.15        142.89        13.43 o                         
   2   8  12       2963.31       2826.73        34.06 o                         
   3   8  12       1461.96       1482.15        30.13 o                         
   4   8  12       7450.32       7245.44        59.55 o                         
   5   8  12       4616.72       4489.93        51.47 o                         
   6   8  12        549.25        581.32        31.34 o                         
   7   8  12       1352.37       1434.69        38.67 o                         
   8   8  12       8212.28       8699.25        79.34 o                         
   9   8  12       1000.93       1043.95        41.26 o                         
  10   8  12        324.25        351.87        25.95 o                         
  11   8  12         98.26         92.25        27.97 o                         
  12   8  12        126.54        133.72        28.76 o                         
  13   8  12         15.73         -3.91        28.77 o                         
  14   8  12       2725.51       3025.86        70.40 o                         
  15   8  12        112.70         82.24        34.42 o                         
  16   8  12       2039.12       2239.87       124.63 o                         
   1   9  12        208.48        114.13        13.91 o                         
   2   9  12        712.69        676.55        26.31 o                         
   3   9  12       2420.43       2353.58        36.94 o                         
   4   9  12        771.63        826.76        32.54 o                         
   5   9  12       4862.20       4577.65        52.16 o                         
   6   9  12        163.00        183.14        17.89 o                         
   7   9  12       1014.09       1252.41        38.39 o                         
   8   9  12       1814.30       1790.11        42.13 o                         
   9   9  12        857.75        957.97        49.85 o                         
  10   9  12        960.69        921.92        44.74 o                         
  11   9  12        643.29        892.19        56.70 o                         
  12   9  12        603.99        485.18        36.50 o                         
  13   9  12         35.18         50.51        29.58 o                         
  14   9  12        770.27        663.00        73.29 o                         
  15   9  12        845.73        902.08        57.94 o                         
   0  10  12        502.99        369.37        29.53 o                         
   1  10  12        166.14        143.39        14.17 o                         
   2  10  12       1044.11       1068.61        31.80 o                         
   3  10  12          0.23         -8.36        14.62 o                         
   4  10  12        378.37        390.30        26.57 o                         
   5  10  12        375.90        319.06        25.38 o                         
   6  10  12        325.10        282.45        19.46 o                         
   7  10  12        527.43        451.92        30.01 o                         
   8  10  12        242.36        271.59        34.92 o                         
   9  10  12         32.55         33.20        22.63 o                         
  10  10  12        307.99        306.45        28.27 o                         
  11  10  12          8.13         39.56        27.64 o                         
  12  10  12         72.07         69.81        28.94 o                         
  13  10  12          0.53        -20.78        30.99 o                         
  14  10  12          1.97         -1.91        35.21 o                         
  15  10  12          0.91        -11.32        47.31 o                         
   1  11  12         52.53          7.76        14.74 o                         
   2  11  12       1590.79       1594.21        34.14 o                         
   3  11  12       3742.87       3793.03        43.70 o                         
   4  11  12        554.51        610.96        34.52 o                         
   5  11  12        601.11        460.78        27.56 o                         
   6  11  12        104.43         64.13        18.94 o                         
   7  11  12        156.92        167.35        21.42 o                         
   8  11  12       1455.00       1548.23        44.38 o                         
   9  11  12       3031.84       3496.41        58.33 o                         
  10  11  12         83.34         66.32        27.15 o                         
  11  11  12        186.56        169.23        30.23 o                         
  12  11  12        476.92        382.64        52.53 o                         
  13  11  12        253.20        303.90        50.99 o                         
  14  11  12        201.74        177.04        41.20 o                         
   0  12  12        165.19        161.43        22.38 o                         
   1  12  12         86.11        103.08        16.27 o                         
   2  12  12        203.26        148.00        18.48 o                         
   3  12  12        649.35        799.51        34.55 o                         
   4  12  12       2315.22       2430.03        42.66 o                         
   5  12  12       3221.73       2991.87        48.77 o                         
   6  12  12        897.79        884.32        43.77 o                         
   7  12  12        123.49        101.97        22.97 o                         
   8  12  12       2629.16       2791.91        53.43 o                         
   9  12  12        833.17       1017.99        46.95 o                         
  10  12  12        247.32        288.25        32.26 o                         
  11  12  12          7.02         83.38        31.52 o                         
  12  12  12         94.40         87.53        33.19 o                         
  13  12  12        179.41        154.50        36.11 o                         
  14  12  12       1149.31       1797.77       239.98 o                         
   1  13  12       2053.10       2111.95        42.98 o                         
   2  13  12        443.47        477.54        27.14 o                         
   3  13  12        692.04        509.92        30.68 o                         
   4  13  12        363.35        314.61        22.87 o                         
   5  13  12        303.42        271.24        23.35 o                         
   6  13  12        936.82        894.68        45.59 o                         
   7  13  12        273.23        302.34        26.80 o                         
   8  13  12         24.34         32.20        24.61 o                         
   9  13  12        138.03        151.45        27.45 o                         
  10  13  12         35.80         75.57        31.41 o                         
  11  13  12        155.83        137.56        35.93 o                         
  12  13  12         16.29         -6.04        38.37 o                         
  13  13  12         52.12        109.06        52.33 o                         
   0  14  12        317.93        336.03        79.51 o                         
   1  14  12          7.98          0.64        20.03 o                         
   2  14  12        218.71        173.93        22.20 o                         
   3  14  12        908.67        863.19        42.90 o                         
   4  14  12       5064.78       5272.00        66.62 o                         
   5  14  12       6817.00       7034.67        77.48 o                         
   6  14  12          0.30         12.44        24.10 o                         
   7  14  12       1675.80       1810.42        52.89 o                         
   8  14  12        178.65        158.23        27.36 o                         
   9  14  12        247.80        168.64        30.11 o                         
  10  14  12        296.72        408.39        50.39 o                         
  11  14  12         29.14         -9.64        35.87 o                         
  12  14  12          3.79         40.42        45.12 o                         
   1  15  12         71.82         94.98        22.89 o                         
   2  15  12       1822.79       1718.32        49.30 o                         
   3  15  12        209.60        297.91        25.38 o                         
   4  15  12        396.52        372.97        27.37 o                         
   5  15  12         44.68         51.21        24.45 o                         
   6  15  12        448.83        510.08        43.51 o                         
   7  15  12         77.47         67.29        25.66 o                         
   8  15  12        465.15        458.92        57.61 o                         
   9  15  12        457.07        366.56        39.04 o                         
  10  15  12          5.40         14.72        30.22 o                         
  11  15  12        370.35        290.75        37.57 o                         
   0  16  12        780.82        841.52        69.34 o                         
   1  16  12        229.84        229.54        30.33 o                         
   2  16  12       1212.07       1192.63        50.69 o                         
   3  16  12         68.26         33.81        23.82 o                         
   4  16  12       1447.19       1440.62        50.15 o                         
   5  16  12         44.49         38.85        26.16 o                         
   6  16  12        141.68        122.67        26.82 o                         
   7  16  12        381.10        291.34        29.10 o                         
   8  16  12        271.08        195.86        29.75 o                         
   9  16  12         16.75         14.97        29.95 o                         
  10  16  12          5.66         61.47        36.04 o                         
   1  17  12         38.56         39.96        28.58 o                         
   2  17  12        979.14        997.39        53.45 o                         
   3  17  12       1279.87       1496.14        56.64 o                         
   4  17  12        167.06        166.26        28.34 o                         
   5  17  12        597.12        739.83        61.39 o                         
   6  17  12          6.61        -28.14        28.14 o                         
   7  17  12        665.65        561.85        50.78 o                         
   8  17  12        173.66        132.33        31.53 o                         
   9  17  12         76.52         60.86        95.64 o                         
   0  18  12          3.66         50.15        46.63 o                         
   1  18  12          6.04         56.80        30.93 o                         
   2  18  12          0.78         21.56        31.39 o                         
   3  18  12         74.22         19.50        28.90 o                         
   4  18  12        264.91        224.44        32.28 o                         
   5  18  12        613.77        551.91        51.98 o                         
   6  18  12         14.78         -6.24        29.56 o                         
   7  18  12        530.86        437.96        46.35 o                         
   1  19  12         35.14         96.66        35.11 o                         
   2  19  12         68.49        114.67        33.47 o                         
   3  19  12        614.81        660.50        58.60 o                         
   4  19  12         89.48        141.16        40.43 o                         
   1   1  13         14.71          6.63        13.49 o                         
   2   1  13          9.16          5.40        14.50 o                         
   3   1  13       4256.87       4433.77        44.33 o                         
   4   1  13        166.71        125.17        15.65 o                         
   5   1  13        296.61        324.96        21.35 o                         
   6   1  13       3367.33       3302.42        46.94 o                         
   7   1  13       1959.03       1846.94        42.93 o                         
   8   1  13        192.72        122.65        21.20 o                         
   9   1  13       1116.23       1099.10        47.49 o                         
  10   1  13       2261.98       2159.29        54.54 o                         
  11   1  13       1266.87       1416.08        54.06 o                         
  12   1  13        613.65        731.17        47.99 o                         
  13   1  13        185.19        162.57        42.80 o                         
  14   1  13          1.94        -15.57        28.53 o                         
  15   1  13       1114.60       1041.29        60.92 o                         
  16   1  13        799.35        783.08       101.65 o                         
   0   2  13      18349.26      18437.66       168.79 o                         
   1   2  13        266.23        219.52        17.94 o                         
   2   2  13       3607.41       3667.35        40.68 o                         
   3   2  13       4623.58       4512.52        46.83 o                         
   4   2  13       7024.41       7353.13        64.31 o                         
   5   2  13       2072.99       2020.62        36.25 o                         
   6   2  13         29.81          5.58        17.81 o                         
   7   2  13        754.18        762.00        34.71 o                         
   8   2  13       3592.11       3570.13        56.68 o                         
   9   2  13       2335.12       2419.72        55.65 o                         
  10   2  13       3264.28       3308.25        63.66 o                         
  11   2  13        707.55        703.75        43.72 o                         
  12   2  13        623.68        642.05        55.05 o                         
  13   2  13        417.10        387.13        41.41 o                         
  14   2  13        406.40        413.43        35.04 o                         
  15   2  13        203.58        192.16        33.63 o                         
  16   2  13        666.92        741.37        80.52 o                         
   1   3  13        199.04        203.63        16.81 o                         
   2   3  13        135.37         80.23        14.28 o                         
   3   3  13        349.27        336.16        23.48 o                         
   4   3  13        139.00         76.39        16.07 o                         
   5   3  13        674.99        645.13        31.00 o                         
   6   3  13        107.04         88.69        20.43 o                         
   7   3  13         86.16         84.66        18.01 o                         
   8   3  13        205.50        184.40        22.12 o                         
   9   3  13        300.03        329.74        42.66 o                         
  10   3  13       1045.03       1171.95        51.77 o                         
  11   3  13          4.24         14.14        27.93 o                         
  12   3  13        359.63        352.42        31.07 o                         
  13   3  13        757.77        921.59        54.11 o                         
  14   3  13          0.37        -28.83        28.83 o                         
  15   3  13          7.75         11.06        33.28 o                         
  16   3  13         27.36          9.94        34.18 o                         
   0   4  13        541.20        486.13        57.69 o                         
   1   4  13       6361.04       6371.83        55.70 o                         
   2   4  13       4623.54       4484.69        45.24 o                         
   3   4  13       5786.34       5737.26        51.46 o                         
   4   4  13       4300.91       4498.42        50.39 o                         
   5   4  13        415.08        459.13        30.90 o                         
   6   4  13        132.88         84.74        18.03 o                         
   7   4  13       2578.73       2654.68        48.67 o                         
   8   4  13       3698.38       3689.66        61.81 o                         
   9   4  13       5591.11       5965.92        77.26 o                         
  10   4  13       3608.91       3521.19        63.85 o                         
  11   4  13        562.51        576.92        54.88 o                         
  12   4  13         77.48         46.26        27.13 o                         
  13   4  13       1002.38       1089.90        55.17 o                         
  14   4  13       1637.14       1771.12        69.77 o                         
  15   4  13        191.91        193.01        35.10 o                         
  16   4  13        737.02        940.37       117.37 o                         
   1   5  13       1317.25       1388.30        31.06 o                         
   2   5  13          1.10         -1.15        14.13 o                         
   3   5  13        294.82        198.64        15.06 o                         
   4   5  13        149.31        149.85        17.43 o                         
   5   5  13       1140.03        916.98        34.64 o                         
   6   5  13       1572.53       1483.19        38.04 o                         
   7   5  13          1.16         22.92        19.92 o                         
   8   5  13         91.54         67.62        23.02 o                         
   9   5  13        101.23        111.10        25.70 o                         
  10   5  13         88.38         83.66        25.11 o                         
  11   5  13        148.14         89.89        26.52 o                         
  12   5  13         26.07        -21.00        25.86 o                         
  13   5  13          0.34        -12.07        27.84 o                         
  14   5  13         30.89        -19.64        30.14 o                         
  15   5  13        593.08        502.61        48.47 o                         
  16   5  13         87.24         49.44        52.20 o                         
   0   6  13          3.84         -1.87        19.77 o                         
   1   6  13       1161.19       1100.91        29.34 o                         
   2   6  13       1293.07       1220.15        28.70 o                         
   3   6  13        273.77        236.45        17.10 o                         
   4   6  13        238.79        230.09        18.22 o                         
   5   6  13         67.89         73.22        16.57 o                         
   6   6  13          4.84         15.74        16.23 o                         
   7   6  13        978.91        976.86        41.92 o                         
   8   6  13        500.66        342.58        31.49 o                         
   9   6  13        293.97        342.76        43.86 o                         
  10   6  13         30.35         43.31        26.29 o                         
  11   6  13         11.93        -17.04        29.91 o                         
  12   6  13          5.49         45.13        27.56 o                         
  13   6  13         83.85          4.46        32.86 o                         
  14   6  13        145.67         91.30        36.31 o                         
  15   6  13        107.46         89.66        33.93 o                         
   1   7  13       1027.56       1083.48        28.31 o                         
   2   7  13       3534.45       3477.01        44.61 o                         
   3   7  13       1615.63       1482.64        36.38 o                         
   4   7  13       1174.73       1125.74        34.23 o                         
   5   7  13       3576.53       3225.28        44.11 o                         
   6   7  13       1450.01       1317.82        36.16 o                         
   7   7  13        202.11        221.23        33.65 o                         
   8   7  13         97.29         33.87        20.82 o                         
   9   7  13        256.57        127.48        25.59 o                         
  10   7  13         65.74        118.09        28.82 o                         
  11   7  13         80.96         71.15        27.53 o                         
  12   7  13         17.82        -27.91        27.91 o                         
  13   7  13          2.10        -31.84        33.52 o                         
  14   7  13         23.44         21.83        32.31 o                         
  15   7  13       1721.51       1990.80        71.79 o                         
   0   8  13         63.40          8.40        21.00 o                         
   1   8  13       1910.52       1858.59        32.49 o                         
   2   8  13       1743.57       1613.81        32.20 o                         
   3   8  13        843.35        822.00        31.83 o                         
   4   8  13        368.38        291.28        20.20 o                         
   5   8  13        334.67        312.93        20.46 o                         
   6   8  13        118.90         80.55        18.59 o                         
   7   8  13        262.16        243.48        21.58 o                         
   8   8  13        442.09        447.31        29.07 o                         
   9   8  13       1572.04       1611.64        46.92 o                         
  10   8  13       1443.78       1484.66        55.18 o                         
  11   8  13          8.41         61.05        27.74 o                         
  12   8  13          6.69         -9.15        31.92 o                         
  13   8  13        293.94        271.82        32.97 o                         
  14   8  13        584.73        602.96        59.04 o                         
  15   8  13        309.31        329.36        53.26 o                         
   1   9  13       1156.09       1164.08        33.00 o                         
   2   9  13       1517.52       1484.43        36.09 o                         
   3   9  13        885.31        868.71        33.84 o                         
   4   9  13        136.42        112.27        17.56 o                         
   5   9  13        343.81        281.55        19.40 o                         
   6   9  13        201.69        168.69        20.50 o                         
   7   9  13        579.43        675.84        38.80 o                         
   8   9  13        101.41         99.64        22.29 o                         
   9   9  13        359.39        419.17        53.22 o                         
  10   9  13       2087.96       2281.49        62.28 o                         
  11   9  13        343.15        357.70        33.04 o                         
  12   9  13        150.28        146.24        31.43 o                         
  13   9  13        139.84        165.75        36.31 o                         
  14   9  13         33.73          1.90        32.98 o                         
   0  10  13        163.61        155.65        22.25 o                         
   1  10  13        299.63        229.72        16.63 o                         
   2  10  13       1102.80        968.83        34.15 o                         
   3  10  13       1974.52       2012.54        39.46 o                         
   4  10  13       2472.42       2264.73        41.15 o                         
   5  10  13       1700.95       1897.97        39.51 o                         
   6  10  13         58.54         43.51        19.97 o                         
   7  10  13       2169.36       2312.50        47.79 o                         
   8  10  13       4387.25       4675.01        63.80 o                         
   9  10  13       4582.27       4748.12        66.14 o                         
  10  10  13        393.51        544.22        45.53 o                         
  11  10  13        574.07        828.77        58.02 o                         
  12  10  13        273.59        270.64        35.43 o                         
  13  10  13        185.26        216.95        47.94 o                         
  14  10  13        565.74        546.27        68.19 o                         
   1  11  13       2358.83       2215.84        35.95 o                         
   2  11  13        377.78        364.00        24.80 o                         
   3  11  13        492.37        413.67        23.04 o                         
   4  11  13        600.50        622.20        33.82 o                         
   5  11  13         96.97         62.80        20.84 o                         
   6  11  13        366.54        309.33        23.27 o                         
   7  11  13          4.88         13.74        20.87 o                         
   8  11  13          6.94         47.68        24.45 o                         
   9  11  13       1077.03       1106.83        51.36 o                         
  10  11  13        154.84        138.83        32.38 o                         
  11  11  13        210.84        189.06        34.69 o                         
  12  11  13          0.00         20.58        38.12 o                         
  13  11  13        271.95        329.96        43.64 o                         
   0  12  13          5.72         26.62        24.41 o
[truncated: 66,745 more chars]
